# Supplementary material for: Deciphering resistance mechanisms to auxin-inducible protein degradation in mammalian cells
Source: J Biol Chem. 2026 Jun 4;302(7):113232. doi: 10.1016/j.jbc.2026.113232 (PMC13325307; doi:10.1016/j.jbc.2026.113232)
Supplement: Supplementary Table S1 [file mmc2.xlsx]

## Sheet: oligonucleotides
Supplementary Figure S1. Oligo information
	Primer Name	Primer sequence 5'-3'
Cloning Primers	Frag1 OsTIR F	GATTCTAGAGCTAGCGAATTATGACATACTTTCC
	Frag1 OsTIR R	acttggccatAGGTCCAGGGTTCTCCTCCACG
	Frag2 zeo F	CCCTGGACCTatggccaagttgaccagtgc
	Frag2 zeo R	ATCCGATTTAAATTCGAATTttagtcctgctcctcggcc
	pCDH MND inf F	TGGCAGTACATCTACGTAGtgaaagaccccacctgtagG
	pCDH MND inf R	ATTCGCTAGCTCTAGTagatcgcgccgagtgagg
	AID P23S SDM F	gtatgatctcaccggtgaccatcccacaacttgtg
	AID P23S SDM R	cacaagttgtgggatggtcaccggtgagatcatac
	CTCF 675 HiFi 1F	ccaactttccgtaccacttcctaccctcgtaaagtcgagcgtacggccaccATGGAA
	CTCF 675 HiFi 1R	TCTGGAACATCGTATGGGTAGTTCTGTTTGGG
	CTCF 675 HiFi 2F	CCAACCAGCCCAAACAGAACTACCCATACGATGTTCCAGATTACGC
	CTCF 675 HiFi 2R	ATCCTAGCTTGCCAAACctacaggtggggtctttcaCTCGaattcCACACAAAAAAC
QPCR Primers	GAPDH F	AGGGCTGCTTTTAACTCTGGT
	GAPDH R	CCCCACTTGATTTTGGAGGGA
	OsTIR1 3 prime qPCR F	gccaaaggtggagaaactgt
	P2A qPCR R	gttctcctccacgtctccag
Deep Seq Primers	Nextera CTCF666stop cDNA F	TCGTCGGCAGCGTCAGATGTGTATAAGAGACAGCTCAGCCTGTGACCCCAG
	Nextera CTCF666stop cDNA R	GTCTCGTGGGCTCGGAGATGTGTATAAGAGACAGGGCCATCCCACAACTTGT
Sangar Sequencing Primers	CTCF gDNA intron 3primer F	GCCAGCAACAGCTATCATTCAGGT
	HMEJ-mClover3-R1	tgaagaagtcgtgctgcttcatgtgg
	AID mut F	TCAGCCTGTGACCCCAG
	AID mut R	ATCACGTTCTTCCGGTATGATCT
Ctcf-miniAID genotypeing primers	Genotyping F	tgtggccacttaacgttcgcagggc
	Genotyping R	acccgtggccgttctggagtggttt
		WT: 689bp
		KI: 893bp
guide RNA	sgMyc (mouse)	gctgtacggagtcgtagtcg
	sgCtcf-1 (mouse)	ccacacaaatgccatctgtg
	sgCtcf-2 (mouse)	atgccgcaccaattctccac
	sgCtcf-3 (mouse)	aggcatatgagaacccattc
	sgArf (mouse)	gctttcgtgaacatgttgttg
Mouse Knock-in	sgCtcf (mouse)	gcatgatggaccggtgatgc
	ssODN	cctgcccttctttgccagCAACAGCCATCATTCAGGTCGAAGATCAGAATACAGGTGCAATTGAGAACATTATAGTTGAAGTCAAAAAGGAGCCAGATGCCGAGCCTGCGGAGGGGGAAGAAGAGGAGGCTCAGGCAGCCACCACAGACGCCCCCAACGGAGACCTCACGCCTGAGATGATCCTCAGCATGATGGACCGGAAGGAGAAGAGTGCTTGTCCTAAAGATCCAGCCAAACCTCCGGCCAAGGCACAAGTTGTGGGATGGCCACCGGTGAGATCATACCGGAAGAACGTGATGGTTTCCTGCCAAAAATCAAGCGGTGGCCCGGAGGCGGCGGCGTTCGTGAAGGTATCAATGGACGGAGCACCGTACTTGAGGAAAATCGATTTGAGGATGT…
Mouse knock-in genotyping primers	CAGE2648.5gen.DS.F	tgtggccacttaacgttcgcagggc	478 bp
	CAGE2648.5junc.DS.R	ggtatgatctcaccggtggccatccca
	CAGE2648.3junc.DS.F	gcggcggcgttcgtgaaggtatcaa	448 bp
	CAGE2648.3gen.DS.R	acccgtggccgttctggagtggttt
OsTIR1-F74G expression integration detection primers	Integration reverse PCR F	gacgagtcggatctcccttt
	Integration reverse PCR R	tcgttgggagtgaattagcc

## Sheet: Plasmid DNA sequence
TRE3G CTCF WT HA MND BSD	ttgagatcctttttttctgcgcgtaatctgctgcttgcaaacaaaaaaaccaccgctaccagcggtggtttgtttgccggatcaagagctaccaactctttttccgaaggtaactggcttcagcagagcgcagataccaaatactgttcttctagtgtagccgtagttaggccaccacttcaagaactctgtagcaccgcctacatacctcgctctgctaatcctgttaccagtggctgctgccagtggcgataagtcgtgtcttaccgggttggactcaagacgatagttaccggataaggcgcagcggtcgggctgaacggggggttcgtgcacacagcccagcttggagcgaacgacctacaccgaactgagatacctacagcgtgagctatgaga…
TRE3G CTCF Q666* HA MND BSD	ttgagatcctttttttctgcgcgtaatctgctgcttgcaaacaaaaaaaccaccgctaccagcggtggtttgtttgccggatcaagagctaccaactctttttccgaaggtaactggcttcagcagagcgcagataccaaatactgttcttctagtgtagccgtagttaggccaccacttcaagaactctgtagcaccgcctacatacctcgctctgctaatcctgttaccagtggctgctgccagtggcgataagtcgtgtcttaccgggttggactcaagacgatagttaccggataaggcgcagcggtcgggctgaacggggggttcgtgcacacagcccagcttggagcgaacgacctacaccgaactgagatacctacagcgtgagctatgaga…
pCDH MND OsTIR1 F74G P2A GFP AID-P23S Ef1a RFP	ttgagatcctttttttctgcgcgtaatctgctgcttgcaaacaaaaaaaccaccgctaccagcggtggtttgtttgccggatcaagagctaccaactctttttccgaaggtaactggcttcagcagagcgcagataccaaatactgttcttctagtgtagccgtagttaggccaccacttcaagaactctgtagcaccgcctacatacctcgctctgctaatcctgttaccagtggctgctgccagtggcgataagtcgtgtcttaccgggttggactcaagacgatagttaccggataaggcgcagcggtcgggctgaacggggggttcgtgcacacagcccagcttggagcgaacgacctacaccgaactgagatacctacagcgtgagctatgaga…

## Sheet: Media
Supplementary Table S1. Culture medium recipe of Pre-B and B-ALL cells
Media optimal for new pre-B cultures - BCM5:
Component	Supplier	Volume	[Final]
RPMI 1640 media without Glutamine	BioWhittaker (# 12-167Q)	460 ml	0.92
Fetal calf serum*	Hyclone (Lot# AKE11828)	25 ml	0.05
Glutamine (200 mM)	Gibco(25030-081)	10 ml	4 mM
Beta mercapto-ethanol	Gibco(21985-023)	0.5 ml	55 uM
Penicillin/Streptomycin	Gibco(15140-122)	5 ml	1x
Final Volume		500 ml
Media optimal for liquid culture - LBCM (liquid B cell medium):
Component	Supplier	Volume	[Final]
RPMI 1640 media without Glutamine	Biowhittaker (# 12-167Q)	335 ml	0.67
Fetal Calf serum	Hyclone (Lot# AKE11828)	100 ml	0.2
IL-7 CM	from T220-29 cells	50ml	0.1
Glutamine (200 mM)	Gibco(25030-081)	10 ml	4 mM
Beta mercapto-ethanol(55 mM)	Gibco(21985-023)	0.5 ml	55 uM
Penicillin/Streptomycin	Gibco(15140-122)	5 ml	1x
		500 ml
