# Supplementary material for: Deciphering resistance mechanisms to auxin-inducible protein degradation in mammalian cells
Source: J Biol Chem. 2026 Jun 4;302(7):113232. doi: 10.1016/j.jbc.2026.113232 (PMC13325307; doi:10.1016/j.jbc.2026.113232)
Supplement: Supplementary Table S2 [file mmc3.xlsx]

## Sheet: RNA.RSEM.TPM
Supplementary Table S2. Total RNA-seq and expression values of parental and resistant cells.
geneID	geneSymbol	bioType	annotationLevel	3171949_JWH001-C172_parental	3171950_JWH002-C172_parental	3171951_JWH003-C172_resistant	3171952_JWH004-C172_resistant	3190112_JWH001-C32_parental_S3	3190113_JWH002-C32_parental_S4	3190114_JWH003-C32_resistant_S5	3190115_JWH004-C32_resistant_S6
ENSG00000000003.14	TSPAN6	protein_coding	2	0	0	0	0	0.04	0	0.01	0
ENSG00000000005.6	TNMD	protein_coding	2	0	0	0	0	0	0	0	0
ENSG00000000419.12	DPM1	protein_coding	2	19.11	17.05	23.38	23.79	20.41	20.43	21.81	20.07
ENSG00000000457.14	SCYL3	protein_coding	2	3.19	3.2	3.58	3.3	3.04	2.73	2.9	3.1
ENSG00000000460.17	C1orf112	protein_coding	2	14.52	11.98	15.37	15.6	12.42	11.79	11	10.7
ENSG00000000938.13	FGR	protein_coding	2	0	0.01	0	0.03	0	0	0	0.03
ENSG00000000971.15	CFH	protein_coding	1	0.02	0.03	0.05	0.02	0.04	0.07	0.11	0.05
ENSG00000001036.13	FUCA2	protein_coding	2	0	0	0	0.06	0	0	0	0
ENSG00000001084.13	GCLC	protein_coding	1	19.13	22.21	26.31	25.83	20.29	18.71	19.55	18.02
ENSG00000001167.14	NFYA	protein_coding	2	14.11	12.48	20.74	21.77	12.84	13.91	16.2	16.1
ENSG00000001460.18	STPG1	protein_coding	2	0	0.13	0.06	0.12	0.02	0.02	0.05	0.09
ENSG00000001461.17	NIPAL3	protein_coding	2	7.88	6.15	5.92	6.21	5.74	5.58	7.49	6.81
ENSG00000001497.16	LAS1L	protein_coding	2	16.8	14.9	17.4	19.08	16.48	16.61	17.5	14.92
ENSG00000001561.7	ENPP4	protein_coding	2	3.6	3.35	4.39	5.4	3.03	3.23	3.41	3.91
ENSG00000001617.12	SEMA3F	protein_coding	2	2.46	1.84	2.08	1.87	2.38	2.65	3.47	2.45
ENSG00000001626.15	CFTR	protein_coding	1	0	0	0	0	0	0	0	0
ENSG00000001629.10	ANKIB1	protein_coding	2	22.46	23.45	27.19	32.29	19.78	21.9	22.88	23.23
ENSG00000001630.17	CYP51A1	protein_coding	1	32.23	31.07	43.66	48.38	42.04	44.78	32.33	34.92
ENSG00000001631.15	KRIT1	protein_coding	2	22.43	21.56	23.02	24.73	20.07	20.15	21.14	18.09
ENSG00000002016.17	RAD52	protein_coding	2	14.59	15.99	16.27	16.05	9.55	9.51	11.17	11.87
ENSG00000002079.14	MYH16	transcribed_unitary_pseudogene	1	0	0	0.02	0	0	0	0.02	0
ENSG00000002330.13	BAD	protein_coding	1	14.88	12.93	15.49	11.01	16	17.4	19.65	18.04
ENSG00000002549.12	LAP3	protein_coding	2	22.48	22.67	31.74	30.8	23.71	23.62	28.76	26.57
ENSG00000002586.20	CD99	protein_coding	2	44.01	41.36	50.4	49.88	28.92	30.17	46.72	40.85
ENSG00000002586.20_PAR_Y	CD99	protein_coding	2	44.01	41.36	50.4	49.88	28.92	30.17	46.72	40.85
ENSG00000002587.10	HS3ST1	protein_coding	2	0	0	0	0.01	0	0	0	0
ENSG00000002726.20	AOC1	protein_coding	2	0	0	0	0	0	0	0	0
ENSG00000002745.13	WNT16	protein_coding	2	0	0	0	0	0	0	0	0
ENSG00000002746.15	HECW1	protein_coding	1	6.51	6.04	5.38	4.83	3.59	4.48	7.04	5.88
ENSG00000002822.15	MAD1L1	protein_coding	1	8.8	6.39	5.72	7.46	4.86	4.54	6.04	4.8
ENSG00000002834.18	LASP1	protein_coding	1	45.35	40.5	54.37	56.57	38.68	39.24	44.42	41.4
ENSG00000002919.14	SNX11	protein_coding	2	9.91	8.87	12.76	12	8.29	8.29	10.98	10.78
ENSG00000002933.9	TMEM176A	protein_coding	2	0	0	0	0	0	0	0	0
ENSG00000003056.8	M6PR	protein_coding	1	66.71	62.67	79.63	80.77	51.75	49.79	60.89	50.93
ENSG00000003096.14	KLHL13	protein_coding	2	0.17	0.24	0.13	0.15	0.08	0.16	0.04	0.07
ENSG00000003137.8	CYP26B1	protein_coding	1	0.6	0.33	1.71	2.15	0.34	0.11	0.32	0.45
ENSG00000003147.19	ICA1	protein_coding	2	0.31	0.1	0.16	0	0.46	0.23	0.1	0.62
ENSG00000003249.13	DBNDD1	protein_coding	2	0	0	0	0	0.01	0.01	0	0
ENSG00000003393.15	ALS2	protein_coding	2	4.82	4.73	6.49	6.33	4.02	4.58	4.79	4.65
ENSG00000003400.14	CASP10	protein_coding	2	2.18	2.13	1.81	0.82	1.36	1.35	0.53	0.16
ENSG00000003402.20	CFLAR	protein_coding	1	11.49	11.98	8.78	11.18	8.38	7.07	9.73	9.26
ENSG00000003436.16	TFPI	protein_coding	2	0	0	0	0	0.01	0.01	0	0.01
ENSG00000003509.16	NDUFAF7	protein_coding	1	9.86	7.84	9.79	9.73	8.22	7.81	7.38	6.87
ENSG00000003756.16	RBM5	protein_coding	1	111.16	101.11	116.92	119.16	81.13	91.7	86.28	79.62
ENSG00000003987.14	MTMR7	protein_coding	2	0	0	0	0	0	0	0	0
ENSG00000003989.17	SLC7A2	protein_coding	2	7.31	6.95	4.98	5.59	7.17	6.88	6.28	6.59
ENSG00000004059.11	ARF5	protein_coding	2	40.24	37.46	40.73	41.98	25.42	31.52	36.93	33.66
ENSG00000004139.14	SARM1	protein_coding	1	1.45	1.39	1.02	1.65	0.82	0.95	1.01	0.57
ENSG00000004142.12	POLDIP2	protein_coding	2	20.08	17.62	20.27	19.95	16.53	18.42	19.12	17.71
ENSG00000004399.12	PLXND1	protein_coding	1	22.23	19.69	25.22	23.53	19.94	20.16	12.19	12.97
ENSG00000004455.16	AK2	protein_coding	1	87.04	88.07	108.86	112.97	94.74	96.68	108.64	93.2
ENSG00000004468.13	CD38	protein_coding	2	5.14	6.27	2.57	2.45	5.85	6.7	2.35	3.84
ENSG00000004478.8	FKBP4	protein_coding	2	0.06	0.02	0	0.24	0.04	0.04	0.01	0.02
ENSG00000004487.16	KDM1A	protein_coding	1	39.3	36.95	41.53	40.38	34.55	35.52	33.49	30.26
ENSG00000004534.15	RBM6	protein_coding	1	39.98	36.55	45.35	48.8	38.53	37.69	42.77	35.15
ENSG00000004660.14	CAMKK1	protein_coding	2	2.11	1.77	2.16	2.28	1.67	1.46	1.99	1.85
ENSG00000004700.16	RECQL	protein_coding	2	24.5	21.84	28.27	31.2	24.55	23.85	24.51	24.81
ENSG00000004766.17	VPS50	protein_coding	2	15.27	15.97	17.05	19.19	13.06	14.61	13.12	16.58
ENSG00000004776.13	HSPB6	protein_coding	2	0.25	0.29	0.12	0.11	0.07	0.09	0.04	0.17
ENSG00000004777.18	ARHGAP33	protein_coding	1	20.88	19.18	15.92	17.05	18.85	15.51	18.48	11.85
ENSG00000004779.10	NDUFAB1	protein_coding	1	25.4	21.04	32.58	30.54	45.25	46.25	46.8	38.9
ENSG00000004799.8	PDK4	protein_coding	2	0	0	0	0	0	0.01	0	0
ENSG00000004809.14	SLC22A16	protein_coding	2	6.94	5.72	5.33	6.55	6.11	6.28	5.25	5.1
ENSG00000004838.14	ZMYND10	protein_coding	1	0.47	0.46	0.68	0.48	0.36	0.63	0.37	0.43
ENSG00000004846.16	ABCB5	protein_coding	1	0.01	0	0	0	0	0	0	0
ENSG00000004848.8	ARX	protein_coding	2	0.07	0.01	0.02	0	0.02	0.03	0.05	0.01
ENSG00000004864.13	SLC25A13	protein_coding	2	9.73	9.54	11.74	10.5	11.5	9.98	10.42	8.88
ENSG00000004866.20	ST7	protein_coding	1	3.72	2.41	2.3	2.58	2.44	2.37	2.4	2.49
ENSG00000004897.12	CDC27	protein_coding	2	45.16	42.58	61.65	65.74	37.45	35.72	41.24	36.29
ENSG00000004939.15	SLC4A1	protein_coding	2	0	0.05	0	0.77	0	0	0	0
ENSG00000004948.15	CALCR	protein_coding	2	0	0	0	0	0	0	0	0
ENSG00000004961.15	HCCS	protein_coding	2	6.51	6.46	8	8.05	7.42	6.63	8.34	6.83
ENSG00000004975.12	DVL2	protein_coding	2	29.04	26.52	30.39	33.02	22.74	24.71	23.07	20.69
ENSG00000005001.10	PRSS22	protein_coding	1	0	0	0	0	0	0	0	0
ENSG00000005007.12	UPF1	protein_coding	2	24.72	23.44	28.92	29.19	21.31	22.99	23.5	26.38
ENSG00000005020.13	SKAP2	protein_coding	2	6.12	5.13	7.95	6.91	5.33	4.09	5.4	3.77
ENSG00000005022.6	SLC25A5	protein_coding	2	202.3	192.35	214.1	223.22	206.02	222.02	214.61	223.85
ENSG00000005059.16	MCUB	protein_coding	2	22.76	20.42	25.64	27.44	21.83	21.58	25.01	20.89
ENSG00000005073.5	HOXA11	protein_coding	1	0	0	0	0.02	0	0.01	0	0
ENSG00000005075.15	POLR2J	protein_coding	2	15.6	14.94	20.04	18.91	18.31	17.99	21.22	16.78
ENSG00000005100.13	DHX33	protein_coding	1	10.04	9.51	12.21	12.05	10.13	11.59	12.01	12.51
ENSG00000005102.13	MEOX1	protein_coding	2	0	0	0	0	0	0	0	0
ENSG00000005108.16	THSD7A	protein_coding	2	0.16	0.26	0.06	0.24	0.14	0.08	0.01	0.01
ENSG00000005156.11	LIG3	protein_coding	1	23.23	19.27	23.3	24.68	16.18	15.74	18.01	16.97
ENSG00000005175.10	RPAP3	protein_coding	2	19.93	20.04	18.68	19.92	16.99	15.86	15.04	14.32
ENSG00000005187.12	ACSM3	protein_coding	1	1.54	1.85	1.13	2.06	1.3	1.23	0.86	0.92
ENSG00000005189.19	REXO5	protein_coding	1	11.08	10.01	12.7	13.99	7.96	7.37	7.53	6.63
ENSG00000005194.15	CIAPIN1	protein_coding	1	15.77	15.46	21.99	21.78	18.33	18.4	19.72	18.44
ENSG00000005206.17	SPPL2B	protein_coding	2	48.84	41.75	40.38	31.55	43.74	45.36	45.41	43.28
ENSG00000005238.19	FAM214B	protein_coding	2	7.41	6.86	7.85	8.94	7.07	6.74	7.66	7.33
ENSG00000005243.10	COPZ2	protein_coding	2	0.04	0	0.04	0.23	0	0.04	0	0
ENSG00000005249.13	PRKAR2B	protein_coding	2	0.64	0.72	0.87	0.83	0.71	0.7	0.75	0.54
ENSG00000005302.18	MSL3	protein_coding	2	12.53	11.64	10.55	11.57	12.21	12.62	11.59	11.84
ENSG00000005339.14	CREBBP	protein_coding	1	60.82	55.68	65.34	70.1	42.71	46.7	51.1	44.63
ENSG00000005379.17	TSPOAP1	protein_coding	2	6.8	6.3	3.1	3.67	6.77	6.83	4.11	3.37
ENSG00000005381.7	MPO	protein_coding	2	0.18	0.11	0	0.97	0.02	0.01	0.02	0.01
ENSG00000005421.8	PON1	protein_coding	2	0	0	0	0	0	0	0	0
ENSG00000005436.13	GCFC2	protein_coding	1	8.66	9.11	10.64	14.07	8.14	7.13	9.79	7.74
ENSG00000005448.16	WDR54	protein_coding	1	11.54	11.51	12.03	11	12.24	13.91	13.57	11.45
ENSG00000005469.11	CROT	protein_coding	1	2.21	2.27	3.68	4.36	2.81	2.56	3.56	3.8
ENSG00000005471.17	ABCB4	protein_coding	2	7.32	6.12	2.19	3.56	2.77	3.28	1.3	1.49
ENSG00000005483.21	KMT2E	protein_coding	2	52.82	51.41	57.79	60.45	45.97	50.59	49.36	51.44
ENSG00000005486.17	RHBDD2	protein_coding	1	13.49	14.12	17.91	16.19	10.8	10.99	13.24	13.75
ENSG00000005513.10	SOX8	protein_coding	2	0	0	0	0	0	0	0	0
ENSG00000005700.15	IBTK	protein_coding	2	11.77	11.02	11.97	13.2	10.02	10.03	10.86	11.21
ENSG00000005801.18	ZNF195	protein_coding	1	25.5	21.81	26.11	26.1	20.91	22.7	24.44	22.41
ENSG00000005810.18	MYCBP2	protein_coding	2	27.29	24.01	24.66	25.42	19.48	20.05	19.61	20.14
ENSG00000005812.11	FBXL3	protein_coding	1	10.45	9.86	10.72	12.14	8.34	8.74	8.78	9.18
ENSG00000005844.17	ITGAL	protein_coding	1	65.66	60.04	23.68	25.44	26.08	30.64	27.05	25.81
ENSG00000005882.11	PDK2	protein_coding	1	6.22	7.13	7.75	7.48	5.92	7.03	8.14	6.98
ENSG00000005884.18	ITGA3	protein_coding	2	0	0	0.06	0.11	0	0	0	0
ENSG00000005889.15	ZFX	protein_coding	2	31.79	32.03	35.67	38.56	30.14	28.9	35.97	31.08
ENSG00000005893.15	LAMP2	protein_coding	2	18.61	17.73	19.71	22.64	17.18	17.47	18.48	18.79
ENSG00000005961.18	ITGA2B	protein_coding	2	0.26	0.46	0.29	0.25	0.18	0.32	0.23	0.08
ENSG00000005981.13	ASB4	protein_coding	2	0	0	0	0	0.06	0	0	0
ENSG00000006007.12	GDE1	protein_coding	2	8.62	8.08	12.56	12.76	8.66	7.65	9.37	9.07
ENSG00000006015.17	REX1BD	protein_coding	1	10.27	8.47	6.8	4.68	12.06	12.47	10.62	7.46
ENSG00000006016.11	CRLF1	protein_coding	2	0.21	1.38	0.62	2.25	0.74	1.03	0.61	0.23
ENSG00000006025.12	AC003665.1	protein_coding	2	7.08	6.91	9.14	7.51	5.56	7.01	7.22	6.38
ENSG00000006042.12	TMEM98	protein_coding	2	0	0	0	0	0.04	0	0	0
ENSG00000006047.13	YBX2	protein_coding	2	0	0.02	0	0	0.04	0	0	0
ENSG00000006059.3	KRT33A	protein_coding	2	0	0	0	0	0	0	0	0
ENSG00000006062.17	MAP3K14	protein_coding	2	6.45	6.14	5.88	6.57	4.29	4.7	4.73	4.79
ENSG00000006071.14	ABCC8	protein_coding	2	0	0	0	0	0	0	0	0
ENSG00000006116.3	CACNG3	protein_coding	2	0	0	0	0	0	0	0	0
ENSG00000006118.14	TMEM132A	protein_coding	1	0	0.05	0	0.11	0.01	0.1	0	0
ENSG00000006125.18	AP2B1	protein_coding	1	33.93	31.71	37.2	39.18	26.58	27.69	26.68	28.48
ENSG00000006128.12	TAC1	protein_coding	2	0	0	0	0	0	0	0	0
ENSG00000006194.10	ZNF263	protein_coding	1	17.43	17.84	20.28	21.32	15.12	16.91	18.52	19.15
ENSG00000006210.7	CX3CL1	protein_coding	1	0	0	0	0	0	0	0	0
ENSG00000006282.21	SPATA20	protein_coding	2	12.28	11.25	9.78	9.45	10.82	10.6	13.76	12.38
ENSG00000006283.18	CACNA1G	protein_coding	2	0.01	0.01	0.02	0.01	0	0	0.01	0.01
ENSG00000006327.13	TNFRSF12A	protein_coding	2	1.07	0.98	1.3	1.11	0.53	0.39	0.82	0.63
ENSG00000006377.11	DLX6	protein_coding	2	0	0	0	0	0	0.09	0.01	0
ENSG00000006432.15	MAP3K9	protein_coding	1	1.42	1.21	2.04	2.23	1.25	0.75	0.88	0.8
ENSG00000006451.8	RALA	protein_coding	2	9.88	8.35	9.22	9.61	7.57	7.8	7.86	7.52
ENSG00000006453.14	BAIAP2L1	protein_coding	2	2.23	2.74	3.51	4.14	2.12	2.22	3.44	3.41
ENSG00000006459.11	KDM7A	protein_coding	2	3.47	3.34	2.32	2.04	2.29	3.1	3.03	3.34
ENSG00000006468.14	ETV1	protein_coding	1	2.37	1.85	1.34	1.15	0.96	1.66	0.19	0.1
ENSG00000006530.18	AGK	protein_coding	2	10.07	10.23	11.33	11.11	8.01	9.46	9.2	9.96
ENSG00000006534.16	ALDH3B1	protein_coding	2	0.78	0.79	0.84	0.71	0.43	0.79	0.57	0.6
ENSG00000006555.11	TTC22	protein_coding	1	0	0	0	0	0	0	0	0
ENSG00000006576.16	PHTF2	protein_coding	2	15.33	14.8	24.48	22.58	13.87	11.55	14.88	12.22
ENSG00000006606.8	CCL26	protein_coding	2	0	0	0	0	0	0	0	0
ENSG00000006607.14	FARP2	protein_coding	1	11.08	12.55	16.67	16.41	10.98	11.97	14.9	15.06
ENSG00000006611.16	USH1C	protein_coding	2	0	0	0	0	0	0	0	0
ENSG00000006625.18	GGCT	protein_coding	1	16.29	14.53	13.76	14.94	12.43	12.58	14.58	11.32
ENSG00000006634.8	DBF4	protein_coding	2	32.69	31.4	37.23	39.02	32.91	32.58	34.32	34.49
ENSG00000006638.11	TBXA2R	protein_coding	2	3.67	3.04	4.52	4.62	2.26	2.72	3.32	2.78
ENSG00000006652.14	IFRD1	protein_coding	1	26.08	26.41	23.41	23.27	15.66	16.57	14.66	15.19
ENSG00000006659.13	LGALS14	protein_coding	2	0	0	0	0	0	0	0	0
ENSG00000006695.12	COX10	protein_coding	2	8.74	6.96	9.24	9.05	8.05	7.85	8.1	10.15
ENSG00000006704.10	GTF2IRD1	protein_coding	1	3.87	3.57	3.57	2.97	2.6	3.06	2.85	2.8
ENSG00000006712.15	PAF1	protein_coding	2	22.5	18.64	20.01	22.02	16.44	15.08	16.1	16.12
ENSG00000006715.16	VPS41	protein_coding	1	8.64	8.06	7.37	9.29	8.61	8.2	6.58	5.84
ENSG00000006740.17	ARHGAP44	protein_coding	1	4.33	4.65	5.68	6.85	3.97	4.36	4.03	4.44
ENSG00000006744.19	ELAC2	protein_coding	1	40.23	39.84	44.99	53.27	37.06	37.49	41.98	39.09
ENSG00000006747.15	SCIN	protein_coding	1	0.01	0.14	0.02	0.1	0.16	0.01	0.13	0.08
ENSG00000006756.16	ARSD	protein_coding	1	9.65	8.91	7.28	8.38	6.6	6.36	10.51	11.92
ENSG00000006757.12	PNPLA4	protein_coding	2	0	0	0	0	0	0	0	0
ENSG00000006788.14	MYH13	protein_coding	2	0	0	0	0	0	0	0	0
ENSG00000006831.10	ADIPOR2	protein_coding	1	44.67	40.13	43.6	50.3	39.62	42.55	40.29	41.82
ENSG00000006837.12	CDKL3	protein_coding	1	0.39	0.45	0.67	0.78	0.62	0.7	0.49	1.26
ENSG00000007001.12	UPP2	protein_coding	2	0	0	0	0	0	0	0	0
ENSG00000007038.11	PRSS21	protein_coding	2	0	0	0	0	0	0	0	0.07
ENSG00000007047.15	MARK4	protein_coding	2	23.84	19.07	19.31	15.63	16.32	17.67	15.89	12.96
ENSG00000007062.11	PROM1	protein_coding	1	217.84	211.91	251.62	247.82	183.27	182.91	228.2	220.31
ENSG00000007080.11	CCDC124	protein_coding	2	15.83	13.41	23.54	21.76	20.52	20.36	24.38	20.21
ENSG00000007129.18	CEACAM21	protein_coding	2	13.37	12.78	13.6	13.48	10.5	12.36	10.01	10.32
ENSG00000007168.13	PAFAH1B1	protein_coding	2	76.52	71.44	90.41	88.91	62.2	65.09	71.49	70.08
ENSG00000007171.17	NOS2	protein_coding	2	0	0	0	0	0	0	0	0
ENSG00000007174.18	DNAH9	protein_coding	1	0	0	0	0	0	0	0	0
ENSG00000007202.15	KIAA0100	protein_coding	1	60.48	58.52	84.65	82.64	55.57	57.98	66.84	67.08
ENSG00000007216.14	SLC13A2	protein_coding	2	0	0	0	0	0	0	0	0
ENSG00000007237.18	AC005747.1	protein_coding	2	15.93	15.19	13.57	14.92	9.2	10.25	8.65	8.42
ENSG00000007255.10	TRAPPC6A	protein_coding	1	6.93	5.3	7.64	6.44	8.13	7.65	11	10.04
ENSG00000007264.15	MATK	protein_coding	1	0	0	0	0	0	0	0	0
ENSG00000007306.15	CEACAM7	protein_coding	2	0	0	0	0	0	0	0	0
ENSG00000007312.12	CD79B	protein_coding	2	14.36	12.17	4.61	4.33	15.33	15.33	7.29	7.49
ENSG00000007314.12	SCN4A	protein_coding	2	0.05	0.05	0.06	0.02	0.03	0.1	0.02	0.02
ENSG00000007341.19	ST7L	protein_coding	2	9.37	8.01	11.65	13.78	5.64	7.36	9.52	7.98
ENSG00000007350.17	TKTL1	protein_coding	1	0	0	0	0	0	0	0	0
ENSG00000007372.23	PAX6	protein_coding	1	26.28	26.45	28.73	27.31	17.27	19.58	16.73	15.41
ENSG00000007376.8	RPUSD1	protein_coding	2	14.78	10.15	13.62	11.39	13.39	13.7	15.66	15.17
ENSG00000007384.15	RHBDF1	protein_coding	1	0.03	0.08	0.15	0.32	0	0.32	0.14	0.33
ENSG00000007392.16	LUC7L	protein_coding	1	41.85	41.17	51.7	54.07	41.74	43.64	47.35	41.61
ENSG00000007402.11	CACNA2D2	protein_coding	2	0	0	0	0	0	0	0	0
ENSG00000007516.13	BAIAP3	protein_coding	1	0.38	0.17	0.43	0.26	0.41	0.53	0.48	0.07
ENSG00000007520.4	TSR3	protein_coding	2	5.48	5.27	6.12	5.87	6.69	5.84	8.83	5.6
ENSG00000007541.16	PIGQ	protein_coding	2	14.29	13.34	16.88	13.97	12.6	13.12	13.52	12.85
ENSG00000007545.15	CRAMP1	protein_coding	2	7.39	7.26	8.29	8.17	7.1	6.43	6.59	6.52
ENSG00000007866.21	TEAD3	protein_coding	2	2.25	2.17	1.96	1.86	1.83	1.93	1.62	1.79
ENSG00000007908.16	SELE	protein_coding	1	0	0	0	0	0	0	0	0
ENSG00000007923.16	DNAJC11	protein_coding	2	22.34	21.35	22.52	23.4	20.42	21.44	23.31	19.32
ENSG00000007933.13	FMO3	protein_coding	2	0	0	0	0	0	0	0.04	0
ENSG00000007944.15	MYLIP	protein_coding	2	9.78	9.31	8.2	8.5	6.96	7.97	6.99	7.33
ENSG00000007952.18	NOX1	protein_coding	2	0	0	0	0	0	0	0	0
ENSG00000007968.7	E2F2	protein_coding	2	53.74	51.25	47.27	50.6	42.97	45.37	37.74	36.35
ENSG00000008018.9	PSMB1	protein_coding	2	35.3	32.86	53.26	53.4	52.53	52.46	56.58	54.36
ENSG00000008056.14	SYN1	protein_coding	2	0.03	0.01	0.23	0.41	0.04	0.02	0.09	0.01
ENSG00000008083.14	JARID2	protein_coding	2	13.81	13.6	14.49	14.47	12.86	13.04	10.46	9.25
ENSG00000008086.11	CDKL5	protein_coding	2	1.56	1.55	1.82	1.34	0.97	1.32	1.16	0.92
ENSG00000008118.10	CAMK1G	protein_coding	1	0	0	0	0	0	0	0	0
ENSG00000008128.23	CDK11A	protein_coding	2	15.75	13.35	18.36	19.06	13.85	14.05	17.13	16.1
ENSG00000008130.15	NADK	protein_coding	2	28.17	25.69	30.95	30.42	28.45	28.41	31.42	32.05
ENSG00000008196.13	TFAP2B	protein_coding	2	0	0	0	0	0	0	0	0
ENSG00000008197.4	TFAP2D	protein_coding	2	0	0	0	0	0	0	0	0
ENSG00000008226.19	DLEC1	protein_coding	2	0.44	0.34	0.37	0.4	0.4	0.18	0.37	0.26
ENSG00000008256.16	CYTH3	protein_coding	2	3.8	2.9	3.48	3.37	1.86	2.25	1.59	2.14
ENSG00000008277.14	ADAM22	protein_coding	1	4.63	4.03	5.56	4.88	4.15	3.74	3.67	3.76
ENSG00000008282.8	SYPL1	protein_coding	1	38.29	37.72	42.51	46.26	30.62	33.46	31.19	34.89
ENSG00000008283.16	CYB561	protein_coding	2	0.85	0.59	0.66	1.15	0.61	0.85	1.11	0.94
ENSG00000008294.21	SPAG9	protein_coding	1	30.47	32.2	38.15	37.29	26.62	26.09	28.99	28.42
ENSG00000008300.17	CELSR3	protein_coding	2	1.64	2.49	1.48	1.4	1.72	1.73	1.65	1.4
ENSG00000008311.15	AASS	protein_coding	2	15.55	14.25	14.59	15.98	12.77	14.06	13.65	13.16
ENSG00000008323.15	PLEKHG6	protein_coding	2	0	0	0	0	0	0	0	0
ENSG00000008324.11	SS18L2	protein_coding	2	16.46	16.53	22.95	22.4	18.5	21.04	22.39	20.39
ENSG00000008382.15	MPND	protein_coding	2	9.28	6.41	10.53	6.05	7.06	7.3	9.46	6.28
ENSG00000008394.13	MGST1	protein_coding	1	0	0.1	0.03	0	0	0.05	0.07	0
ENSG00000008405.12	CRY1	protein_coding	1	4.44	3.77	6.76	8	6.15	6.3	5.56	6.03
ENSG00000008438.5	PGLYRP1	protein_coding	2	0	0	0	0	0	0	0	0
ENSG00000008441.16	NFIX	protein_coding	1	6.13	6.18	7.45	7.3	4.87	4.97	4.84	4.03
ENSG00000008513.16	ST3GAL1	protein_coding	2	31.73	27.37	31.48	32.19	23.03	24.77	27.74	29.12
ENSG00000008516.17	MMP25	protein_coding	2	2.01	1.64	0.52	0.34	0.42	0.47	0.45	0.37
ENSG00000008517.16	IL32	protein_coding	2	0.17	0.15	0.09	0.26	0	0	0	0
ENSG00000008710.19	PKD1	protein_coding	1	31.22	30.48	28.99	26.56	21.64	22.71	23.32	21.69
ENSG00000008735.14	MAPK8IP2	protein_coding	2	0.5	0.48	0.71	0.78	0.28	0.28	0.56	0.46
ENSG00000008838.20	MED24	protein_coding	1	28.46	29.76	39.91	34.37	32.94	33.52	34.04	31.55
ENSG00000008853.16	RHOBTB2	protein_coding	1	2.93	3.01	7.18	6.64	2.01	1.77	4.83	5.09
ENSG00000008869.12	HEATR5B	protein_coding	1	9.28	8.38	11.8	12.25	8.24	9.14	10.07	11.52
ENSG00000008952.17	SEC62	protein_coding	1	38.34	33.25	37.51	43.67	31.2	29.82	31.83	27.41
ENSG00000008988.9	RPS20	protein_coding	1	857.77	828.07	814.01	851.8	933.97	954.51	830.99	807.12
ENSG00000009307.16	CSDE1	protein_coding	1	127.36	121.07	137	149.06	116.32	117.27	115.18	111.69
ENSG00000009335.18	UBE3C	protein_coding	2	27.59	26.28	33.79	35.33	26.41	27.75	30.33	25.79
ENSG00000009413.15	REV3L	protein_coding	2	39.21	34.04	23.42	24.15	21.65	20.14	15.88	18.02
ENSG00000009694.13	TENM1	protein_coding	2	0	0.01	0.01	0.01	0.01	0	0	0
ENSG00000009709.12	PAX7	protein_coding	2	0	0	0	0	0	0	0	0
ENSG00000009724.16	MASP2	protein_coding	2	0.05	0.04	0.04	0.07	0.02	0.03	0.02	0.03
ENSG00000009765.14	IYD	protein_coding	2	0	0	0	0	0	0	0	0
ENSG00000009780.15	FAM76A	protein_coding	1	4.73	3.98	4.92	4.82	2.95	3.18	4.53	4.3
ENSG00000009790.15	TRAF3IP3	protein_coding	1	11.56	11.41	9.63	9.17	9.96	8.52	9.37	7.8
ENSG00000009830.11	POMT2	protein_coding	1	5.94	7.27	10.52	10.11	7.88	6.81	10.54	7.89
ENSG00000009844.16	VTA1	protein_coding	2	24.27	22	30.09	31.11	23.05	25.44	24.87	22.18
ENSG00000009950.16	MLXIPL	protein_coding	1	0	0	0	0	0.06	0	0	0
ENSG00000009954.11	BAZ1B	protein_coding	2	49.54	46.64	55.35	58	42.97	42.83	45.97	40.63
ENSG00000010017.13	RANBP9	protein_coding	2	36.92	36.5	30.97	32.72	29.09	28.87	25.77	25.02
ENSG00000010030.14	ETV7	protein_coding	2	1.68	1.23	1.06	0.92	1.28	1.21	1.12	1.18
ENSG00000010072.16	SPRTN	protein_coding	2	7.37	5.16	8.12	10.52	6.37	6.56	6.77	7.11
ENSG00000010165.20	EEF1AKNMT	protein_coding	2	9.78	9.67	12.44	13.49	12.47	12.28	14.99	14.86
ENSG00000010219.13	DYRK4	protein_coding	2	2.19	2.27	2.36	2.59	1.02	1.01	1.89	1.57
ENSG00000010244.18	ZNF207	protein_coding	1	132.01	129.77	141.9	146.32	114.16	121.4	115.68	121.33
ENSG00000010256.11	UQCRC1	protein_coding	2	42.55	40.18	64.92	63.33	44.09	46.81	48.76	61.93
ENSG00000010270.13	STARD3NL	protein_coding	2	7.92	8.36	10.46	11.37	7.23	8.19	8.43	8.68
ENSG00000010278.14	CD9	protein_coding	1	1.2	0.94	0.43	0.85	1.07	1.18	0.23	0.41
ENSG00000010282.14	HHATL	protein_coding	1	0	0	0	0	0	0	0.05	0
ENSG00000010292.13	NCAPD2	protein_coding	1	96.66	84.33	106.79	104.57	83.15	83.48	93.65	86.74
ENSG00000010295.19	IFFO1	protein_coding	2	9.49	9.32	8.43	7.69	7.02	7.28	7.29	7.02
ENSG00000010310.9	GIPR	protein_coding	1	0.02	0.04	0	0.03	0.02	0.01	0	0
ENSG00000010318.21	PHF7	protein_coding	1	7.22	6.88	8.62	8.27	5.94	5.97	4.87	4.86
ENSG00000010319.6	SEMA3G	protein_coding	2	0.5	0.52	0.27	0.25	0.5	0.4	0.25	0.08
ENSG00000010322.16	NISCH	protein_coding	2	32.85	30.65	34.56	35.9	25.11	25.05	26.92	28.61
ENSG00000010327.10	STAB1	protein_coding	2	0.02	0.05	0.06	0.07	0.03	0.19	0.1	0.01
ENSG00000010361.13	FUZ	protein_coding	1	8.77	8.23	9.61	8.68	6.26	6.25	5.98	5.78
ENSG00000010379.16	SLC6A13	protein_coding	2	0.05	0	0.07	0.09	0	0.11	0.06	0.19
ENSG00000010404.18	IDS	protein_coding	2	9.14	8.57	12.42	11.86	8.28	9.29	10.09	10.86
ENSG00000010438.16	PRSS3	protein_coding	2	0	0	0	0	0	0	0	0
ENSG00000010539.11	ZNF200	protein_coding	2	8.81	9.87	11.09	11.39	7.92	8.13	8.36	8.16
ENSG00000010610.10	CD4	protein_coding	1	0	0	0	0	0	0	0	0
ENSG00000010626.15	LRRC23	protein_coding	1	3.11	3.38	3.85	3.54	2.52	2.63	2.95	2.54
ENSG00000010671.15	BTK	protein_coding	2	46.55	44.22	40.03	42.03	38.37	39.7	37.88	40.41
ENSG00000010704.18	HFE	protein_coding	1	2.69	2.45	2.47	2.52	1.39	1.62	1.98	1.8
ENSG00000010803.16	SCMH1	protein_coding	2	28.18	27.49	26.33	23.65	20.68	22.77	19.85	17.7
ENSG00000010810.17	FYN	protein_coding	2	79.68	72.23	47.47	53.69	34.16	32.38	42.56	41.22
ENSG00000010818.10	HIVEP2	protein_coding	2	22.96	21.39	31.89	32.66	20.6	20.21	23.01	23.01
ENSG00000010932.17	FMO1	protein_coding	2	0	0	0	0	0	0	0	0
ENSG00000011007.12	ELOA	protein_coding	2	11.47	11.56	16.13	15.48	12.82	12.38	13.93	13.52
ENSG00000011009.11	LYPLA2	protein_coding	2	19.08	16.05	22.76	22.8	18.28	19.37	20.53	21.09
ENSG00000011021.23	CLCN6	protein_coding	2	10.22	10.12	10.94	11.85	8.93	9.18	9.03	8.74
ENSG00000011028.14	AC080038.1	protein_coding	2	25.37	25.05	21.81	19.19	16.34	18.79	21.8	17.74
ENSG00000011052.21	NME1-NME2	protein_coding	2	1.6	3.01	5.42	5.84	2.64	3.07	3.63	4.05
ENSG00000011083.9	SLC6A7	protein_coding	1	0	0	0	0	0	0	0	0
ENSG00000011105.14	TSPAN9	protein_coding	2	0.01	0	0	0	0	0.06	0.01	0.01
ENSG00000011114.15	BTBD7	protein_coding	2	14.8	14.22	16.54	18.21	12.26	12.48	13.16	12.18
ENSG00000011132.12	AC005954.1	protein_coding	2	10.77	10.88	9.28	9.27	7.17	6.82	9.41	10.35
ENSG00000011143.16	MKS1	protein_coding	1	6.38	6.17	4.14	4.39	4.66	4.51	3.64	2.8
ENSG00000011198.9	ABHD5	protein_coding	1	3.64	2.85	7.1	7.35	3.2	2.76	4.2	4.77
ENSG00000011201.12	ANOS1	protein_coding	2	0	0	0	0	0	0	0	0
ENSG00000011243.18	AKAP8L	protein_coding	1	44.91	38.28	46.55	43.83	37.08	39.39	41.03	38.65
ENSG00000011258.16	MBTD1	protein_coding	1	17.94	16.51	16.21	16.46	14.72	15.97	14.89	15.36
ENSG00000011260.14	UTP18	protein_coding	2	26.38	22.11	26.78	31.43	23.81	22.18	25.67	23.36
ENSG00000011275.18	RNF216	protein_coding	2	6.66	5.79	11.15	12.39	5.39	5.89	8.4	7.92
ENSG00000011295.16	TTC19	protein_coding	1	22.26	21.15	22.12	21.26	18.57	18.4	18.47	16.4
ENSG00000011304.20	PTBP1	protein_coding	2	152.38	145.02	168.66	161.85	150.5	159.73	162.07	163.63
ENSG00000011332.19	DPF1	protein_coding	1	0.2	0.3	0.39	0.34	0.13	0.1	0.17	0.24
ENSG00000011347.9	SYT7	protein_coding	1	0	0	0	0	0	0	0	0
ENSG00000011376.12	LARS2	protein_coding	2	6.47	6.72	8.3	8.87	7.26	7.75	7.89	7.71
ENSG00000011405.13	PIK3C2A	protein_coding	2	16.56	17.21	26.7	25.98	13.62	12.84	18.1	17.67
ENSG00000011422.12	PLAUR	protein_coding	1	31.35	26.22	44.53	43.63	33.15	33.59	43.59	39.44
ENSG00000011426.11	ANLN	protein_coding	1	17.62	17.65	23.62	29.33	14.14	15.15	14.78	15.55
ENSG00000011451.19	WIZ	protein_coding	1	13.4	12.1	14.75	14.03	12.84	13.58	15	13.51
ENSG00000011454.17	RABGAP1	protein_coding	1	18.31	18.61	23.08	21.47	15.37	17.61	21.67	19.72
ENSG00000011465.17	DCN	protein_coding	1	0	0	0	0	0	0	0	0
ENSG00000011478.12	QPCTL	protein_coding	2	10.13	9.05	7.66	6.98	7.8	7.77	7.64	6.75
ENSG00000011485.14	PPP5C	protein_coding	1	72.91	67.61	76.72	81.66	62.61	63.14	67.35	62.24
ENSG00000011523.14	CEP68	protein_coding	1	15.56	14.52	10.56	11.11	11.52	11.91	10.33	10.92
ENSG00000011566.15	MAP4K3	protein_coding	2	9.69	8.03	10.38	13.35	6.49	8.26	9.31	11.64
ENSG00000011590.14	ZBTB32	protein_coding	1	0	0	0	0	0	0	0	0
ENSG00000011600.11	TYROBP	protein_coding	2	0	0	0	0	0	0	0	0
ENSG00000011638.10	TMEM159	protein_coding	1	6.78	5.76	8.02	8.63	6.37	7.93	6.83	6.16
ENSG00000011677.13	GABRA3	protein_coding	2	0.51	0.5	0.65	0.44	0.58	0.58	0.38	0.36
ENSG00000012048.22	BRCA1	protein_coding	2	48.91	48.3	52.58	54.72	37.55	36.78	40.54	35.61
ENSG00000012061.15	ERCC1	protein_coding	1	54.91	49.54	48.82	49.74	33.88	36.74	38.57	38.52
ENSG00000012124.17	CD22	protein_coding	1	140.91	139.71	139.47	138.76	128.94	139.61	149.94	150.24
ENSG00000012171.19	SEMA3B	protein_coding	2	0.11	0.08	0.08	0.07	0.11	0.14	0.29	0.36
ENSG00000012174.12	MBTPS2	protein_coding	2	7.22	6.7	6.75	6.85	5.3	5.23	6.63	6.87
ENSG00000012211.13	PRICKLE3	protein_coding	2	4.4	4.37	4.66	4.33	4.53	4.55	4.29	4.01
ENSG00000012223.12	LTF	protein_coding	1	0.01	0.01	0	0	0	0.02	0	0
ENSG00000012232.8	EXTL3	protein_coding	1	7.52	7.24	12.02	10.82	6.62	5.56	7.09	7.69
ENSG00000012504.15	NR1H4	protein_coding	1	0	0	0	0	0	0	0	0
ENSG00000012660.14	ELOVL5	protein_coding	2	72.86	69.01	75.75	83.32	66.3	71.67	66.67	65.01
ENSG00000012779.11	ALOX5	protein_coding	2	0.14	0.07	0.07	0.02	0.01	0.15	0.08	0.03
ENSG00000012817.15	KDM5D	protein_coding	2	0	0	0	0.01	0	0	0	0
ENSG00000012822.16	CALCOCO1	protein_coding	1	20.92	19.03	19.23	18.86	15.18	17.31	15.71	17.6
ENSG00000012963.15	UBR7	protein_coding	2	28.17	27.77	40.81	42.03	22.46	23.08	28.6	29.78
ENSG00000012983.11	MAP4K5	protein_coding	2	10.17	9.82	10.91	11.19	8.89	7.58	7.86	9.63
ENSG00000013016.16	EHD3	protein_coding	2	0.01	0.01	0	0	0.03	0.04	0.01	0.03
ENSG00000013275.7	PSMC4	protein_coding	2	20.57	19.34	33.52	33.92	20.07	21.14	26.34	26.03
ENSG00000013288.8	MAN2B2	protein_coding	2	6.61	5.73	5.58	5.82	4.52	4.58	5.42	5.3
ENSG00000013293.6	SLC7A14	protein_coding	1	0	0	0	0	0	0	0	0
ENSG00000013297.11	CLDN11	protein_coding	1	0.02	0.07	0.02	0.06	0.01	0.06	0.03	0.06
ENSG00000013306.16	SLC25A39	protein_coding	1	30.14	28.91	39.58	41.13	29.55	29.49	36.95	35.95
ENSG00000013364.19	MVP	protein_coding	2	5.98	4.89	4.96	6.93	3.46	3.46	6.92	4.22
ENSG00000013374.16	NUB1	protein_coding	2	27.47	26.94	25.58	27.04	24.84	22.83	23.52	19.1
ENSG00000013375.16	PGM3	protein_coding	1	12.98	6.53	8.74	7.38	5.01	5.41	8.08	7.04
ENSG00000013392.8	RWDD2A	protein_coding	2	0.78	0.58	0.71	0.99	0.6	0.52	0.62	0.59
ENSG00000013441.16	CLK1	protein_coding	2	44.81	38.95	43.49	50.58	38.6	36.29	34.05	31.02
ENSG00000013503.10	POLR3B	protein_coding	2	6	5.4	6.87	8.17	5.4	5	5.15	4.31
ENSG00000013523.9	ANGEL1	protein_coding	1	4.68	5.33	5.54	5.23	4.16	4.93	5.12	5.04
ENSG00000013561.18	RNF14	protein_coding	1	10.67	9.39	13.13	13.36	7.08	7.39	9.43	10.86
ENSG00000013563.14	DNASE1L1	protein_coding	1	5.32	4.92	5.9	5.83	4.36	4.44	4.83	4.31
ENSG00000013573.17	DDX11	protein_coding	2	50.93	48.15	59.47	61.82	43.46	46.64	50.06	41.69
ENSG00000013583.10	HEBP1	protein_coding	1	8.54	8.75	8.13	8.21	5.81	5.26	10.23	9.46
ENSG00000013588.8	GPRC5A	protein_coding	2	0.03	0.01	0.02	0.05	0.02	0	0.05	0
ENSG00000013619.14	MAMLD1	protein_coding	2	0.05	0.1	0.07	0.15	0	0.01	0.07	0.02
ENSG00000013725.14	CD6	protein_coding	2	0.06	0.08	0.13	0.22	0.06	0.06	0.01	0.01
ENSG00000013810.19	TACC3	protein_coding	1	39.64	38.58	57.59	56.04	42.1	43.86	49.87	50.58
ENSG00000014123.10	UFL1	protein_coding	2	8.41	7.88	8.86	9.83	6.5	6.63	7.43	7.68
ENSG00000014138.9	POLA2	protein_coding	1	30.6	27.82	37.36	35.84	24.37	26.67	26.73	27.34
ENSG00000014164.7	ZC3H3	protein_coding	1	6.63	6.36	6.36	6.17	5.86	5.67	6.9	5.65
ENSG00000014216.15	CAPN1	protein_coding	2	44.81	37.14	46.19	46.34	44.49	44.69	49.02	50.5
ENSG00000014257.16	ACPP	protein_coding	1	0.31	0.06	0	0.18	0.06	0.04	0.06	0.18
ENSG00000014641.18	MDH1	protein_coding	1	47.56	46.89	58.97	63.14	57.79	59.18	56.39	60.93
ENSG00000014824.14	SLC30A9	protein_coding	2	24.23	24.47	26.48	30.43	19.31	18.78	21.53	21.35
ENSG00000014914.21	MTMR11	protein_coding	2	0.03	0.07	0.03	0.02	0	0.12	0	0.2
ENSG00000014919.12	COX15	protein_coding	2	17.39	17.53	15.55	15.52	15.24	14.62	14.76	16.24
ENSG00000015133.19	CCDC88C	protein_coding	1	12.51	11.81	12.97	15.69	9.83	9.7	12.73	12.03
ENSG00000015153.14	YAF2	protein_coding	2	14.7	12.86	18.33	19.32	15.26	15.5	17.61	17.05
ENSG00000015171.19	ZMYND11	protein_coding	2	22.99	23.01	27.2	30.68	16.66	15.82	20.79	18.78
ENSG00000015285.10	WAS	protein_coding	2	41.09	40.31	45.49	42.1	33	35.57	36.71	31.79
ENSG00000015413.9	DPEP1	protein_coding	2	0	0	0.03	0.04	0	0.05	0.01	0.04
ENSG00000015475.18	BID	protein_coding	2	35.93	33.92	44.71	41.65	40.31	44.54	44.64	42.79
ENSG00000015479.18	MATR3	protein_coding	1	169.86	163.82	227.12	262.92	167.9	177.64	185.08	167.04
ENSG00000015520.14	NPC1L1	protein_coding	1	0.02	0	0.01	0.02	0.01	0	0.01	0.01
ENSG00000015532.9	XYLT2	protein_coding	2	8.88	8.49	9.95	8.99	7.17	9.06	9.78	8.88
ENSG00000015568.13	RGPD5	protein_coding	2	2.47	0.67	1.83	2.21	0.88	1.63	0.8	1.46
ENSG00000015592.16	STMN4	protein_coding	2	0	0	0.06	0	0.03	0.03	0	0.06
ENSG00000015676.18	NUDCD3	protein_coding	1	11.19	10.6	13.26	13.06	8.78	10.29	10.74	8.88
ENSG00000016082.15	ISL1	protein_coding	2	0	0	0	0	0	0	0	0
ENSG00000016391.11	CHDH	protein_coding	2	0.01	0	0.06	0.03	0.01	0.06	0	0.07
ENSG00000016402.13	IL20RA	protein_coding	2	0	0	0	0	0	0	0	0
ENSG00000016490.15	CLCA1	protein_coding	2	0	0	0	0	0	0	0	0
ENSG00000016602.9	CLCA4	protein_coding	2	0	0	0	0	0	0	0	0
ENSG00000016864.18	GLT8D1	protein_coding	2	22.31	20.12	21.72	23.28	18.22	21.29	21.44	22.17
ENSG00000017260.19	ATP2C1	protein_coding	2	48.1	43.57	51.45	50.84	38.5	37.94	40.01	36.14
ENSG00000017427.16	IGF1	protein_coding	1	0	0	0	0	0	0	0	0
ENSG00000017483.15	SLC38A5	protein_coding	2	34.62	33.29	23.23	23.1	34.06	34.7	35.68	35.27
ENSG00000017797.13	RALBP1	protein_coding	2	27.7	25.67	29.68	30.74	24.32	25.04	23.21	20.95
ENSG00000018189.13	RUFY3	protein_coding	1	15.87	13.53	8.92	11.19	11.81	12.61	7.99	7.59
ENSG00000018236.15	CNTN1	protein_coding	2	0	0	0	0	0	0	0	0
ENSG00000018280.17	SLC11A1	protein_coding	2	0.13	0.06	0.11	0.08	0.09	0.15	0.1	0.08
ENSG00000018408.14	WWTR1	protein_coding	1	0.13	0.37	0.14	0.19	0.2	0.08	0.03	0.07
ENSG00000018510.15	AGPS	protein_coding	2	22.72	21.53	20.65	22.03	18.7	17.47	17.11	17.16
ENSG00000018607.6	ZNF806	unprocessed_pseudogene	2	0	0.02	0	0	0	0	0	0
ENSG00000018610.14	CXorf56	protein_coding	2	8.08	7.57	10.39	11.12	8.28	8.99	9.44	7.7
ENSG00000018625.14	ATP1A2	protein_coding	2	0.07	0	0	0	0	0	0	0
ENSG00000018699.13	TTC27	protein_coding	1	8.42	7.2	9.18	8.01	6.89	6.7	7.05	7.72
ENSG00000018869.16	ZNF582	protein_coding	2	2.17	1.66	3.42	3.61	1.78	1.52	2.66	2.56
ENSG00000019102.12	VSIG2	protein_coding	2	0	0	0	0	0	0	0.02	0
ENSG00000019144.19	PHLDB1	protein_coding	2	1.04	0.88	2.28	1.54	1.38	0.97	1.82	1.31
ENSG00000019169.10	MARCO	protein_coding	2	0	0	0	0.19	0	0	0	0
ENSG00000019186.10	CYP24A1	protein_coding	1	0	0	0	0	0	0	0	0
ENSG00000019485.13	PRDM11	protein_coding	1	0.39	0.58	1.25	2.14	0.24	0.29	0.93	0.54
ENSG00000019505.8	SYT13	protein_coding	2	0	0	0	0	0	0	0	0
ENSG00000019549.13	SNAI2	protein_coding	2	0.01	0	0.01	0.08	0	0.02	0	0.02
ENSG00000019582.15	CD74	protein_coding	2	762.9	730.4	663.99	667.64	647.28	694.7	841.47	827.94
ENSG00000019991.18	HGF	protein_coding	2	0.02	0.04	0.01	0	0.01	0.07	0.04	0
ENSG00000019995.6	ZRANB1	protein_coding	2	9.07	8.65	10.6	12.71	6.67	8.02	8.71	8.2
ENSG00000020129.16	NCDN	protein_coding	2	7.87	6.53	9.19	9.16	6.46	6.58	7.87	8.24
ENSG00000020181.17	ADGRA2	protein_coding	2	0.9	0.72	0.52	0.51	0.42	0.51	0.34	0.22
ENSG00000020219.9	CCT8L1P	processed_pseudogene	2	0.02	0.03	0	0	0	0.02	0.02	0.02
ENSG00000020256.20	ZFP64	protein_coding	2	6.6	6.26	5.01	5.01	5.44	6.34	5.55	6.18
ENSG00000020426.11	MNAT1	protein_coding	1	16.81	16.91	17.32	20.24	14.13	14.23	10.49	11.97
ENSG00000020577.13	SAMD4A	protein_coding	1	3.9	5.32	3.65	3.82	5.01	4.85	4.16	3.92
ENSG00000020633.18	RUNX3	protein_coding	2	0.06	0.03	0.08	0.09	0.06	0.11	0.03	0.03
ENSG00000020922.12	MRE11	protein_coding	2	24.82	21.77	21.32	22.04	19.02	18.83	18.04	16.29
ENSG00000021300.14	PLEKHB1	protein_coding	2	0.2	0.03	0	0.02	0.17	0.12	0.24	0.12
ENSG00000021355.13	SERPINB1	protein_coding	2	10.47	9.51	10.41	14.2	6.73	7.56	8.63	8.31
ENSG00000021461.16	CYP3A43	protein_coding	2	0	0.03	0	0	0.02	0	0	0.05
ENSG00000021488.13	SLC7A9	protein_coding	2	0.07	0.03	0.06	0.12	0.08	0.02	0.14	0.09
ENSG00000021574.12	SPAST	protein_coding	2	11.95	10.26	13.68	14.04	9.89	10.93	9.62	10.41
ENSG00000021645.18	NRXN3	protein_coding	2	0.34	0.29	0.44	0.8	0.36	0.31	1.02	1.28
ENSG00000021762.20	OSBPL5	protein_coding	2	10.79	10.18	12.38	13.1	5.34	6.21	7.31	6.56
ENSG00000021776.11	AQR	protein_coding	2	21.88	19.54	27.47	27.63	17.51	19.51	19.06	19.75
ENSG00000021826.15	CPS1	protein_coding	2	4.67	4.39	4.55	6.22	2.62	2.18	2.32	2.18
ENSG00000021852.13	C8B	protein_coding	2	0	0	0	0	0	0	0	0
ENSG00000022267.18	FHL1	protein_coding	2	166.1	159.6	123.7	132.08	91.18	103.08	115.26	122.69
ENSG00000022277.12	RTF2	protein_coding	1	21.86	20.72	31.69	32.27	24.42	24.94	26.89	26.5
ENSG00000022355.17	GABRA1	protein_coding	2	0	0	0	0	0	0	0	0
ENSG00000022556.16	NLRP2	protein_coding	2	0	0.01	0	0.01	0.01	0	0	0
ENSG00000022567.9	SLC45A4	protein_coding	1	3.32	2.36	4.31	3.64	2.14	2.37	2.92	2.59
ENSG00000022840.16	RNF10	protein_coding	1	45.63	47.59	51.17	59.43	45.94	38.34	44.07	48.76
ENSG00000022976.15	ZNF839	protein_coding	1	6.49	5.69	5.26	5.34	4.78	4.79	5.34	5.39
ENSG00000023041.11	ZDHHC6	protein_coding	2	20.5	17.5	20.55	24.58	13.82	15.54	15.75	15.4
ENSG00000023171.18	GRAMD1B	protein_coding	2	3.43	3.5	5.41	5.41	4.31	4.72	4.73	4.42
ENSG00000023191.17	RNH1	protein_coding	2	17.5	17.41	22.84	22.51	17.39	18.57	23.78	22.76
ENSG00000023228.14	NDUFS1	protein_coding	2	30.99	29.43	31.22	32.71	26.73	26.2	27.25	25.88
ENSG00000023287.13	RB1CC1	protein_coding	2	19.35	16.96	18.61	20.74	15.59	16.61	16.11	14.22
ENSG00000023318.8	ERP44	protein_coding	2	7.27	6.62	8.81	9.47	6.2	6.58	7.02	6.25
ENSG00000023330.15	ALAS1	protein_coding	1	19.91	19.45	19.55	21.19	16.15	16.97	18.53	17.15
ENSG00000023445.14	BIRC3	protein_coding	1	0.03	0.11	0.05	0.08	0.01	0.04	0.02	0.07
ENSG00000023516.9	AKAP11	protein_coding	2	6.73	6.39	6.56	7.25	4.69	5.14	5.74	6.18
ENSG00000023572.9	GLRX2	protein_coding	2	6.62	5.37	7.64	7.87	5.85	7.09	8.26	7.97
ENSG00000023608.5	SNAPC1	protein_coding	2	2.41	2.33	2.58	2.54	1.79	1.9	1.96	1.57
ENSG00000023697.13	DERA	protein_coding	2	20.08	18.9	19.62	18.82	18.31	17.71	19.42	18.12
ENSG00000023734.11	STRAP	protein_coding	1	43.69	40.45	49.06	54.87	41.56	42.84	46.13	46.18
ENSG00000023839.12	ABCC2	protein_coding	2	0.44	0.45	0.45	0.54	0.4	0.49	0.51	0.47
ENSG00000023892.11	DEF6	protein_coding	2	26.08	24.77	28.84	28.87	21.69	21.76	23.36	21.28
ENSG00000023902.14	PLEKHO1	protein_coding	2	66.83	62.03	67.95	63.02	67.55	65.34	68.61	73.83
ENSG00000023909.10	GCLM	protein_coding	2	2.88	2.94	3.93	4.22	3.26	2.68	3.67	4.28
ENSG00000024048.10	UBR2	protein_coding	2	8.28	7.92	8.74	9.14	7.75	7.74	8.74	8.47
ENSG00000024422.12	EHD2	protein_coding	2	0.01	0.07	0.17	0.2	0.02	0.08	0.01	0.01
ENSG00000024526.17	DEPDC1	protein_coding	2	23.12	20.15	27.29	31.21	19.91	18.08	20.6	19.71
ENSG00000024862.17	CCDC28A	protein_coding	2	10	10.91	8.17	9.01	9.81	10.22	8.97	9.13
ENSG00000025039.14	RRAGD	protein_coding	2	7.15	7.33	6.49	8.22	6.66	7.04	3.41	5.13
ENSG00000025156.12	HSF2	protein_coding	2	9.01	8.38	10.56	9.9	8.49	10.39	8.24	8.08
ENSG00000025293.17	PHF20	protein_coding	2	22.5	20.99	26.59	27.9	18.38	20.15	22.05	22.75
ENSG00000025423.11	HSD17B6	protein_coding	1	1.35	1.46	0.95	1.98	0.83	1.48	0.89	0.73
ENSG00000025434.19	NR1H3	protein_coding	1	4.22	4.77	5.54	5.54	2.97	3.69	2.58	3.08
ENSG00000025708.14	TYMP	protein_coding	1	0.79	0.25	0	0	0.6	1.16	0.09	0
ENSG00000025770.19	NCAPH2	protein_coding	2	24.21	22.96	27.26	25.65	21.22	22.42	22.64	21.72
ENSG00000025772.8	TOMM34	protein_coding	2	9.9	8.17	12.37	11.29	9	9.78	11.76	10.45
ENSG00000025796.14	SEC63	protein_coding	1	55.14	54.16	44.52	49.48	44.56	41.88	40.83	31.06
ENSG00000025800.14	KPNA6	protein_coding	2	12.02	11.65	16.29	16.96	11.38	11.87	13.17	13.6
ENSG00000026025.16	VIM	protein_coding	2	329.58	288.92	316.44	315.3	281.12	301.02	297.42	263.32
ENSG00000026036.22	RTEL1-TNFRSF6B	protein_coding	2	1.12	0.89	1.36	1.09	1.26	1.4	1.34	1.23
ENSG00000026103.22	FAS	protein_coding	1	0.4	0.49	0.35	0.4	0.31	0.28	0.23	0.17
ENSG00000026297.15	RNASET2	protein_coding	2	22.76	21.59	18.45	20.3	28.47	28.69	33.42	27.12
ENSG00000026508.18	CD44	protein_coding	1	105.98	93.5	73.51	84.78	71.65	75.48	84.06	74.72
ENSG00000026559.14	KCNG1	protein_coding	2	13.82	10.81	6.43	4.81	4.68	5.27	6.12	4.98
ENSG00000026652.14	AGPAT4	protein_coding	2	5.57	4.19	3.81	5.73	3.64	3.64	2.34	3.51
ENSG00000026751.17	SLAMF7	protein_coding	2	0.09	0.05	0.03	0	0	0.08	0	0.04
ENSG00000026950.17	BTN3A1	protein_coding	2	8.21	7.46	6.55	5.83	7.3	7.17	5.28	5.12
ENSG00000027001.10	MIPEP	protein_coding	2	1.74	1.62	1.87	1.66	1.25	2.19	1.05	2.2
ENSG00000027075.15	PRKCH	protein_coding	1	1.56	1.53	0.68	0.4	0.93	1.51	0.29	0.49
ENSG00000027644.5	INSRR	protein_coding	2	0.01	0	0.03	0.01	0	0	0	0.01
ENSG00000027697.14	IFNGR1	protein_coding	2	7.95	6.75	8.94	9.32	6.97	8.47	7.62	7.77
ENSG00000027847.14	B4GALT7	protein_coding	1	8.22	8.44	8.13	8.73	8.16	7.9	7.91	8.39
ENSG00000027869.11	SH2D2A	protein_coding	2	11.57	10.69	15.65	16.03	8.51	8.06	10.29	9.1
ENSG00000028116.17	VRK2	protein_coding	1	10.99	9.88	11.48	12.33	9.21	9.8	9.63	9.1
ENSG00000028137.19	TNFRSF1B	protein_coding	2	9.4	9.3	9.05	9.37	9.52	9.49	9.48	11.45
ENSG00000028203.18	VEZT	protein_coding	2	29.88	29.72	36.54	38.27	20.06	21.79	22.48	20.35
ENSG00000028277.21	POU2F2	protein_coding	2	2.32	1.7	1.95	1.33	0.95	0.83	1.06	1.62
ENSG00000028310.18	BRD9	protein_coding	2	17.8	16.96	25.74	24.93	16.48	17.91	21.31	19.93
ENSG00000028528.15	SNX1	protein_coding	2	40.48	40.65	50.27	44.63	45.99	43.34	42.71	32.35
ENSG00000028839.10	TBPL1	protein_coding	2	14.48	13.34	15.44	16.37	13.5	13.76	15.77	14.91
ENSG00000029153.14	ARNTL2	protein_coding	1	1.92	1.45	5.06	4.66	1.53	1.6	1.95	2.25
ENSG00000029363.16	BCLAF1	protein_coding	1	101.31	99.52	141.75	157.49	99.57	99.16	107.12	91.1
ENSG00000029364.12	SLC39A9	protein_coding	1	30.44	30.71	24.8	25.46	20.17	20.87	19.76	19.98
ENSG00000029534.20	ANK1	protein_coding	1	1.27	0.93	1.28	1.52	1.93	2.36	1.71	1.66
ENSG00000029559.7	IBSP	protein_coding	2	0	0	0	0	0	0	0	0
ENSG00000029639.11	TFB1M	protein_coding	2	11.83	12.52	11.71	10.11	10.62	11.05	10.15	9.44
ENSG00000029725.17	RABEP1	protein_coding	1	22.97	21.15	33.37	33.83	23.37	23.26	26.44	20.74
ENSG00000029993.15	HMGB3	protein_coding	2	26.23	26.41	39.37	42.55	29.7	27.1	31.57	26.97
ENSG00000030066.13	NUP160	protein_coding	2	41.37	40.85	47.53	48.65	38.35	40.66	42.13	40.14
ENSG00000030110.13	BAK1	protein_coding	2	6.13	5.75	7.99	7.82	6.16	5.77	6.12	6.02
ENSG00000030304.13	MUSK	protein_coding	1	0	0	0	0	0	0	0	0
ENSG00000030419.16	IKZF2	protein_coding	2	4.9	4.76	5.81	6.03	3.89	4.32	1.92	1.81
ENSG00000030582.18	GRN	protein_coding	1	50.88	52.09	51.76	51.34	45.99	51.04	57.2	58.95
ENSG00000031003.10	FAM13B	protein_coding	2	26.01	24.53	24.47	25.81	19.62	20.76	20.38	20.7
ENSG00000031081.10	ARHGAP31	protein_coding	2	0.08	0.07	0.17	0.16	0.06	0.03	0.32	0.13
ENSG00000031691.7	CENPQ	protein_coding	2	7.42	7.3	9.69	8.34	7.74	7.77	7.44	7.16
ENSG00000031698.13	SARS	protein_coding	2	138.56	135.36	49.87	48.58	52.97	53.55	39.9	37.25
ENSG00000031823.14	RANBP3	protein_coding	2	26.75	27.59	33.34	31.51	25.43	25.92	31.2	23.07
ENSG00000032219.18	ARID4A	protein_coding	1	9.43	8.52	6.62	7.46	8.89	7.79	7.25	4.87
ENSG00000032389.12	EIPR1	protein_coding	1	15.82	14.94	17.86	18.96	14.64	14.67	16.37	18.53
ENSG00000032444.16	PNPLA6	protein_coding	1	23.33	19.64	21.95	22.05	20.25	22.6	23.62	23.71
ENSG00000032742.17	IFT88	protein_coding	2	2.2	1.55	2.73	2.87	1.55	1.52	2.18	2.04
ENSG00000033011.12	ALG1	protein_coding	1	9.19	8.4	9.52	8.85	9.58	10.45	11.1	11.56
ENSG00000033030.13	ZCCHC8	protein_coding	2	27.87	25.67	18.95	19.79	15.99	17.18	14.74	15.77
ENSG00000033050.9	ABCF2	protein_coding	2	9.18	8.05	10.3	11	9.49	8.7	11.09	10.28
ENSG00000033100.16	CHPF2	protein_coding	1	6.64	6.07	7.45	6.94	6.74	7.14	7.26	7.42
ENSG00000033122.20	LRRC7	protein_coding	1	0	0	0	0	0	0	0	0
ENSG00000033170.16	FUT8	protein_coding	1	30.38	31.21	41.96	42.62	32.2	33.92	38.48	34.95
ENSG00000033178.13	UBA6	protein_coding	2	23.08	24.59	25.96	27.6	21.78	23.5	21.11	20.14
ENSG00000033327.13	GAB2	protein_coding	1	53.74	53.1	27.55	28.13	34.02	34.1	25.8	24.36
ENSG00000033627.16	ATP6V0A1	protein_coding	1	0.79	0.69	0.47	1.32	0.23	0.26	0.28	0.32
ENSG00000033800.13	PIAS1	protein_coding	2	40.21	38.1	42.33	42.41	27.57	30.91	29.23	30.85
ENSG00000033867.16	SLC4A7	protein_coding	2	56.63	51.16	59.97	62.57	54.7	55.49	54.17	52.03
ENSG00000034053.14	APBA2	protein_coding	2	0.06	0	0.06	0	0	0.08	0.01	0.1
ENSG00000034152.18	MAP2K3	protein_coding	1	10.04	9.12	11.64	9.57	9.61	10.28	11.95	10.78
ENSG00000034239.11	EFCAB1	protein_coding	2	0	0	0	0	0	0	0	0
ENSG00000034510.6	TMSB10	protein_coding	2	573.2	520.75	765.98	796.36	670.95	672.93	721.54	639.75
ENSG00000034533.11	ASTE1	protein_coding	1	2.72	2.57	3.08	3.42	2.79	2.38	2.69	2.67
ENSG00000034677.13	RNF19A	protein_coding	2	12.19	9.35	13.14	13.31	9.74	10.26	11.05	10.41
ENSG00000034693.15	PEX3	protein_coding	1	5.7	4.68	5.05	6.94	5.8	5.02	4.98	5.53
ENSG00000034713.8	GABARAPL2	protein_coding	2	34.91	33.95	45.13	48.39	34.28	38.89	41.71	41.44
ENSG00000034971.17	MYOC	protein_coding	2	0	0	0	0	0	0.01	0	0
ENSG00000035115.21	SH3YL1	protein_coding	2	21.19	16.58	16.19	15.77	16.59	17.51	16.35	15.68
ENSG00000035141.8	FAM136A	protein_coding	1	15.35	15.61	20.16	21.04	16.73	17.13	17.63	17.66
ENSG00000035403.17	VCL	protein_coding	2	21.58	18.79	36.09	36.94	25.24	26.37	32.43	30.56
ENSG00000035499.13	DEPDC1B	protein_coding	2	12.71	11.47	18.59	17.54	11.26	12.7	12.9	12.9
ENSG00000035664.11	DAPK2	protein_coding	2	0.02	0.19	0.07	0.06	0	0.04	0	0.1
ENSG00000035681.9	NSMAF	protein_coding	2	28.77	33.31	33.72	31.71	24.66	25.09	28.41	28.34
ENSG00000035687.10	ADSS	protein_coding	2	27.47	25.59	27.19	29.57	22.18	21.78	22.8	19.89
ENSG00000035720.8	STAP1	protein_coding	2	1.42	1.38	1.38	1.41	1.17	1.25	1.52	1.52
ENSG00000035862.12	TIMP2	protein_coding	2	1.45	1.48	5.77	5.7	2.08	2.36	1.6	1.59
ENSG00000035928.16	RFC1	protein_coding	2	45.92	45.97	42.45	47.05	28.38	34.2	33.28	29.04
ENSG00000036054.13	TBC1D23	protein_coding	1	12.74	12.55	12.75	13.66	10.38	9.84	10.72	11.55
ENSG00000036257.13	CUL3	protein_coding	1	35.19	30.91	38.42	46.97	31.26	31.22	34.63	34.9
ENSG00000036448.10	MYOM2	protein_coding	2	1.15	1.6	1	2.79	1.04	0.78	1.62	1.75
ENSG00000036473.8	OTC	protein_coding	2	0	0	0	0	0	0	0	0
ENSG00000036530.8	CYP46A1	protein_coding	1	0	0	0.01	0	0	0	0	0
ENSG00000036549.13	AC118549.1	protein_coding	1	27.59	22.54	26.71	27.79	25.59	25.24	29.42	25.42
ENSG00000036565.15	SLC18A1	protein_coding	2	0	0.03	0	0	0	0	0	0
ENSG00000036672.16	USP2	protein_coding	1	0.71	0.54	0.81	0.96	0.64	0.69	0.83	0.49
ENSG00000036828.16	CASR	protein_coding	2	0	0	0	0	0	0	0	0
ENSG00000037042.9	TUBG2	protein_coding	2	1.15	1.11	1.26	1.99	0.7	0.58	0.44	0.44
ENSG00000037241.7	RPL26L1	protein_coding	2	8.52	7.1	12.61	12.31	10.29	9.2	9.93	10.6
ENSG00000037280.16	FLT4	protein_coding	2	0	0	0	0	0	0.01	0.01	0
ENSG00000037474.15	NSUN2	protein_coding	1	28.55	28.32	35.59	38.7	30.92	31.21	35.39	32.78
ENSG00000037637.11	FBXO42	protein_coding	2	7.61	7.92	9.04	9.69	6.15	6.31	8.24	7.67
ENSG00000037749.12	MFAP3	protein_coding	2	11.49	11.46	16.76	18.27	11.21	11.28	12.92	13.33
ENSG00000037757.14	MRI1	protein_coding	1	10.94	10.21	14.36	14.33	9.27	9.93	10.44	8.35
ENSG00000037897.17	METTL1	protein_coding	2	7.3	6.15	10.18	11.06	5.99	7.98	9.85	9.34
ENSG00000037965.6	HOXC8	protein_coding	2	0	0	0	0.02	0	0	0	0.01
ENSG00000038002.9	AGA	protein_coding	2	14.47	14.47	6.39	4.83	5.46	6.08	8.51	6.13
ENSG00000038210.14	PI4K2B	protein_coding	1	14.81	14.13	12.56	12.86	11.66	12.44	11.67	11.33
ENSG00000038219.13	BOD1L1	protein_coding	1	16.78	15.66	16.79	19.19	14.44	14.85	15.3	12.72
ENSG00000038274.17	MAT2B	protein_coding	2	36.54	35.62	39.38	41.14	34.97	37.59	35.55	32.46
ENSG00000038295.8	TLL1	protein_coding	2	0	0	0	0	0	0	0	0
ENSG00000038358.15	EDC4	protein_coding	2	33.72	31.07	36.41	36.62	27.34	29.64	28.9	27.05
ENSG00000038382.20	TRIO	protein_coding	1	27.32	27.8	23.58	23.33	23.41	22.52	20.36	22.03
ENSG00000038427.16	VCAN	protein_coding	2	0.42	0.49	0.46	0.47	0.57	0.45	0.84	1.21
ENSG00000038532.16	CLEC16A	protein_coding	1	12.37	11.74	13.05	14.3	8.55	10.06	10.3	9.96
ENSG00000038945.15	MSR1	protein_coding	1	0	0	0	0	0	0	0.05	0
ENSG00000039068.19	CDH1	protein_coding	2	0.01	0	0	0.04	0	0.01	0.03	0
ENSG00000039123.16	MTREX	protein_coding	2	34.2	35.3	37.7	41.3	31.5	28.74	31.01	23.21
ENSG00000039139.9	DNAH5	protein_coding	2	0.03	0.01	0	0.01	0	0.01	0.01	0
ENSG00000039319.17	ZFYVE16	protein_coding	2	17.59	16.41	19.93	23.56	12.02	11.98	14.05	14.51
ENSG00000039523.20	RIPOR1	protein_coding	1	0.36	0.44	0.42	0.13	0.1	0.83	0.4	0.29
ENSG00000039537.13	C6	protein_coding	1	0	0	0	0	0	0	0	0
ENSG00000039560.14	RAI14	protein_coding	2	3.15	3.56	3.6	4.75	3.3	3.81	1.98	2.94
ENSG00000039600.11	SOX30	protein_coding	2	0.05	0	0.01	0.05	0.05	0.03	0	0.02
ENSG00000039650.12	PNKP	protein_coding	2	51.85	52.61	41.67	42.97	37.2	37.48	43.82	34.76
ENSG00000039987.6	BEST2	protein_coding	2	0	0	0	0	0.05	0	0.05	0.02
ENSG00000040199.18	PHLPP2	protein_coding	1	2.38	2.59	5.02	4.64	2.23	2.18	3.24	2.94
ENSG00000040275.17	SPDL1	protein_coding	1	24.44	24.79	31.48	30.81	20.31	18.47	24.93	22.17
ENSG00000040341.18	STAU2	protein_coding	1	33.74	32.81	34.9	36.52	27.56	28.68	22.71	20.51
ENSG00000040487.13	PQLC2	protein_coding	1	6.82	5.94	4.06	3.8	3.67	4.11	4.17	3.98
ENSG00000040531.14	CTNS	protein_coding	1	4.45	4.3	5.32	4.92	4.36	4.65	4.35	4.4
ENSG00000040608.14	RTN4R	protein_coding	1	1.97	1.65	1.86	1.32	3.08	3.02	1.45	1.63
ENSG00000040633.13	PHF23	protein_coding	1	27.98	27.18	35.45	35.65	20.23	23.62	24.46	22.28
ENSG00000040731.10	CDH10	protein_coding	2	0	0	0	0	0	0	0	0
ENSG00000040933.15	INPP4A	protein_coding	2	13.01	11.98	16.66	16.68	9.07	10.04	14.03	12.46
ENSG00000041353.10	RAB27B	protein_coding	1	0.1	0.06	0.22	0.47	0.03	0.02	0.09	0.04
ENSG00000041357.16	PSMA4	protein_coding	1	97.94	96.12	114.16	118.11	103.66	97.94	99.14	83.52
ENSG00000041515.16	MYO16	protein_coding	2	0	0	0.06	0	0	0	0	0.01
ENSG00000041802.11	LSG1	protein_coding	1	20.27	17.33	24.75	27.42	21.85	23.05	23.69	23.13
ENSG00000041880.14	PARP3	protein_coding	2	1.85	1.39	0.76	0.74	0.76	1.46	0.98	0.76
ENSG00000041982.16	TNC	protein_coding	1	0.03	0.04	0.05	0.04	0	0	0	0
ENSG00000041988.15	THAP3	protein_coding	2	8.45	7.6	7.24	6.53	6.42	6.72	7.99	6.72
ENSG00000042062.12	RIPOR3	protein_coding	2	0.03	0.03	0	0.01	0.01	0.05	0	0.05
ENSG00000042088.13	TDP1	protein_coding	2	22	18.96	25.52	25.65	20.4	22.64	21.05	20.42
ENSG00000042286.15	AIFM2	protein_coding	2	0.5	0.45	0.3	0.33	0.25	0.26	0.36	0.35
ENSG00000042304.11	C2orf83	protein_coding	2	0	0	0	0	0	0	0	0
ENSG00000042317.17	AL049834.1	protein_coding	1	2.88	3.38	2.49	3.23	2.27	2.04	2.28	2.32
ENSG00000042429.12	MED17	protein_coding	1	21.58	19.33	23.83	24.5	19.01	21.85	22.33	20.88
ENSG00000042445.14	RETSAT	protein_coding	1	13.69	12.54	15.77	16.44	11.51	12.26	13	12.32
ENSG00000042493.16	CAPG	protein_coding	1	28.54	22.81	29.17	29.92	18.37	18.52	24.67	22.28
ENSG00000042753.11	AP2S1	protein_coding	1	22.38	22.49	30.67	27.57	29.42	28.43	33.49	32.49
ENSG00000042781.13	USH2A	protein_coding	2	0	0	0	0	0	0	0	0
ENSG00000042813.8	ZPBP	protein_coding	1	0	0	0	0	0.14	0	0.06	0
ENSG00000042832.12	TG	protein_coding	1	0.19	0.1	0.08	0.06	0.23	0.31	0.26	0.14
ENSG00000042980.12	ADAM28	protein_coding	1	5.39	5.12	1.8	2	2.84	3.21	2.56	2.48
ENSG00000043039.6	BARX2	protein_coding	2	0	0	0	0	0	0	0	0
ENSG00000043093.14	DCUN1D1	protein_coding	1	15.53	15.93	22.46	24.84	11.9	13.43	14.4	15.97
ENSG00000043143.20	JADE2	protein_coding	1	11.01	10.59	8.55	8.72	10.45	9.95	9.6	9.25
ENSG00000043355.12	ZIC2	protein_coding	2	1.16	1.01	2.53	2.42	1.42	1.77	1.19	1.33
ENSG00000043462.12	LCP2	protein_coding	2	23.7	23.04	30.56	34.19	16.52	18.84	20.27	17.98
ENSG00000043514.16	TRIT1	protein_coding	2	9.38	8.4	10.54	9.63	7.81	7.02	7.96	8.11
ENSG00000043591.5	ADRB1	protein_coding	2	0.04	0.07	0.02	0	0.02	0	0.03	0
ENSG00000044012.4	GUCA2B	protein_coding	2	0	0	0	0	0	0	0	0
ENSG00000044090.8	CUL7	protein_coding	2	4.01	3.56	4.11	4.28	2.66	2.96	2.99	2.96
ENSG00000044115.21	CTNNA1	protein_coding	1	66.75	61.17	101.85	108.6	47.31	47.73	69.75	69.17
ENSG00000044446.11	PHKA2	protein_coding	2	14.38	13.08	16.12	17.02	10.89	11.72	14.27	15.17
ENSG00000044459.15	CNTLN	protein_coding	2	10.86	10.32	10.3	12.35	8.88	8.23	10.69	9.87
ENSG00000044524.11	EPHA3	protein_coding	2	0.09	0.14	0.46	0.48	0.28	0.24	0.42	0.49
ENSG00000044574.8	HSPA5	protein_coding	2	26.94	24.7	63.4	66.46	45.46	48.56	60.26	57.78
ENSG00000046604.13	DSG2	protein_coding	2	6.89	6.78	6.24	7.17	5.25	5.83	4.24	4.65
ENSG00000046647.13	GEMIN8	protein_coding	2	6.65	7.95	6.59	7.41	6.08	6.51	5.57	5.18
ENSG00000046651.15	OFD1	protein_coding	2	36.1	33.2	30.11	32.09	30.93	30.37	24.74	25.18
ENSG00000046653.15	GPM6B	protein_coding	2	6.79	6.86	3.3	3.33	9.77	10.1	5.52	4.45
ENSG00000046774.10	MAGEC2	protein_coding	2	0	0	0	0	0	0	0	0
ENSG00000046889.19	PREX2	protein_coding	2	0.08	0.07	0.38	0.17	0.34	0.54	0.39	0.38
ENSG00000047056.15	WDR37	protein_coding	2	8.18	7.54	8.4	8.03	7.81	8.67	8.16	7.13
ENSG00000047188.16	YTHDC2	protein_coding	1	12.84	12.61	8.07	9.71	10.17	10.74	11.58	11.95
ENSG00000047230.15	CTPS2	protein_coding	2	0	0	0	0	0	0	0	0
ENSG00000047249.18	ATP6V1H	protein_coding	1	21.54	18.79	25.62	26.95	18.69	18.57	19.78	19.48
ENSG00000047315.16	POLR2B	protein_coding	2	41.99	36.37	51.18	54.95	40.66	42.49	49.45	43.38
ENSG00000047346.12	FAM214A	protein_coding	1	14.72	13.35	10.39	9.8	12.68	13.01	10.15	12.17
ENSG00000047365.12	ARAP2	protein_coding	2	23.09	24.15	25.83	28.19	19.37	17.59	20.64	16.31
ENSG00000047410.14	TPR	protein_coding	2	47.47	46.25	61.1	62.53	47.38	47.49	50.57	43.49
ENSG00000047457.14	CP	protein_coding	1	0	0	0	0	0	0.01	0	0
ENSG00000047578.13	KIAA0556	protein_coding	2	7.76	6.52	9.96	7.36	6.35	7.42	7.94	8.05
ENSG00000047579.19	DTNBP1	protein_coding	2	15.68	13.6	15.03	15.52	11.74	10.92	13.76	13.11
ENSG00000047597.7	XK	protein_coding	2	0	0	0	0.01	0	0	0	0
ENSG00000047617.15	ANO2	protein_coding	1	0	0	0	0.01	0	0	0	0
ENSG00000047621.12	C12orf4	protein_coding	2	15.05	14.5	19.39	19.64	11.34	12.11	14.72	13.78
ENSG00000047634.15	SCML1	protein_coding	2	9.69	8.93	13.21	14.18	8.23	9.07	11.47	12.11
ENSG00000047644.18	WWC3	protein_coding	2	12.92	11.94	5.8	5.3	7.72	8.13	8.83	7.85
ENSG00000047648.23	ARHGAP6	protein_coding	2	0.01	0	0	0	0	0.02	0.04	0.05
ENSG00000047662.4	FAM184B	protein_coding	2	0.01	0	0.01	0	0.01	0.02	0.01	0
ENSG00000047849.21	MAP4	protein_coding	1	49.5	48.41	52.56	53.03	41.09	40.74	44.6	40.12
ENSG00000047932.14	GOPC	protein_coding	2	16.59	16.61	17.05	19.61	15.11	15.43	15.27	15.01
ENSG00000047936.10	ROS1	protein_coding	2	0	0	0	0	0	0	0	0
ENSG00000048028.11	USP28	protein_coding	1	11.51	11.91	10.44	12.89	9.55	10.54	7.17	7.97
ENSG00000048052.21	HDAC9	protein_coding	1	23.66	21.14	9.75	12.25	14.59	16.8	9.22	8.79
ENSG00000048140.18	TSPAN17	protein_coding	1	4.83	4.87	9.3	8.8	3.36	4.35	5.78	6.5
ENSG00000048162.20	NOP16	protein_coding	1	10.54	10.83	16.15	14.54	16.45	16.37	19.18	18.9
ENSG00000048342.16	CC2D2A	protein_coding	2	0	0	0	0	0	0	0	0
ENSG00000048392.11	RRM2B	protein_coding	1	6.18	6.51	6.67	8.31	5.95	5.36	7.04	7.79
ENSG00000048405.10	ZNF800	protein_coding	2	26.04	24.42	32.8	34.16	22.23	21.66	24.15	24.45
ENSG00000048462.11	TNFRSF17	protein_coding	1	0.05	0.4	0	0.21	0.58	0.26	0.1	0.13
ENSG00000048471.14	SNX29	protein_coding	1	5.74	4.18	4.86	5.3	4.31	4.48	5.17	4.2
ENSG00000048540.15	LMO3	protein_coding	1	0	0	0	0	0	0	0	0
ENSG00000048544.6	MRPS10	protein_coding	2	17.25	15.04	16.75	19.1	14.77	15.1	15.49	16.79
ENSG00000048545.14	GUCA1A	protein_coding	2	0	0	0	0	0	0	0	0
ENSG00000048649.13	RSF1	protein_coding	1	26.31	23.62	28.03	30.85	21.3	19.39	21.05	17.35
ENSG00000048707.15	VPS13D	protein_coding	2	10.94	9	12.18	10.81	9.52	9.56	9.74	8.84
ENSG00000048740.18	CELF2	protein_coding	2	75.81	73.44	88.4	88.66	57.06	61.28	67.81	67.3
ENSG00000048828.17	FAM120A	protein_coding	2	54.77	51.02	59.94	64.24	52.58	54.86	59.08	57.22
ENSG00000048991.16	R3HDM1	protein_coding	1	34.72	31.19	34.4	32.89	27.3	26.73	28.65	25.92
ENSG00000049089.15	COL9A2	protein_coding	2	1.95	1.28	0.4	0.49	0.79	1.27	0.81	0.46
ENSG00000049130.16	KITLG	protein_coding	2	0.01	0.01	0	0.01	0.01	0.01	0.01	0.02
ENSG00000049167.14	ERCC8	protein_coding	2	7.3	7.14	8.21	8.61	8.31	7.56	7.46	7.46
ENSG00000049192.15	ADAMTS6	protein_coding	2	1.68	1.49	1.49	1.36	1.64	1.61	1.41	1.66
ENSG00000049239.12	H6PD	protein_coding	1	7.81	7.32	7.26	6.98	4.81	5.78	6.58	7.26
ENSG00000049245.13	VAMP3	protein_coding	1	15.58	17.77	26.05	31.49	13.31	14.62	19.94	22.78
ENSG00000049246.14	PER3	protein_coding	1	6.03	5	3.81	5.05	3.43	2.97	3.39	3.06
ENSG00000049247.13	UTS2	protein_coding	2	0	0	0	0.03	0	0	0.06	0
ENSG00000049249.8	TNFRSF9	protein_coding	1	0.28	0.21	0.34	0.68	0.11	0.14	0.09	0.24
ENSG00000049283.18	EPN3	protein_coding	2	0.01	0	0.01	0.02	0	0	0.02	0
ENSG00000049323.16	LTBP1	protein_coding	1	0.67	0.36	0.2	0.31	0.28	0.26	0.17	0.19
ENSG00000049449.9	RCN1	protein_coding	1	36.95	33.57	33.22	37.02	29.8	28.02	29.79	28.3
ENSG00000049540.17	ELN	protein_coding	2	0	0	0	0.09	0	0	0	0
ENSG00000049541.11	RFC2	protein_coding	2	53.78	50.58	44.61	41.4	39.49	41.22	41.32	39.22
ENSG00000049618.23	ARID1B	protein_coding	1	144.04	140.06	160.29	162.93	102.05	107.91	152.52	144.87
ENSG00000049656.14	CLPTM1L	protein_coding	2	70.98	68.74	80.31	77.93	79.26	85.06	77.61	74.57
ENSG00000049759.18	NEDD4L	protein_coding	1	5.22	5.33	8.34	7.35	5.66	5.29	7.56	6.15
ENSG00000049768.15	FOXP3	protein_coding	2	0.09	0.07	0.12	0.11	0.14	0.04	0.07	0.04
ENSG00000049769.13	PPP1R3F	protein_coding	2	1.2	1.18	1.73	1.24	1.19	1.32	1.26	1.43
ENSG00000049860.14	HEXB	protein_coding	2	37.95	37.93	44.65	50.35	36.55	36.98	39.94	36.62
ENSG00000049883.15	PTCD2	protein_coding	1	4.42	3.92	4.12	3.66	3.79	3.99	4.09	4.08
ENSG00000050030.15	NEXMIF	protein_coding	2	0	0	0	0	0	0	0	0
ENSG00000050130.18	JKAMP	protein_coding	2	13.09	12.35	16.79	16.08	12.84	13.49	11.21	14.1
ENSG00000050165.17	DKK3	protein_coding	1	0	0	0	0	0	0	0	0
ENSG00000050327.15	ARHGEF5	protein_coding	2	0.24	0.37	0.33	0.56	0.87	0.81	0.35	0.38
ENSG00000050344.9	NFE2L3	protein_coding	2	1.2	1.34	1.41	1.8	1.25	1.17	0.8	0.44
ENSG00000050393.11	MCUR1	protein_coding	2	11.04	11.36	14.52	13.62	11.79	9.73	9.75	9.35
ENSG00000050405.13	LIMA1	protein_coding	2	5.34	5.38	7.27	6.91	5.84	5.74	5.96	5.05
ENSG00000050426.16	LETMD1	protein_coding	1	52.32	54.18	42.37	44.99	40.59	39.56	40.9	41.29
ENSG00000050438.17	SLC4A8	protein_coding	2	6.52	4.71	9.29	9.65	9.38	8.47	10.74	7.47
ENSG00000050555.18	LAMC3	protein_coding	2	0	0.01	0	0	0	0	0	0
ENSG00000050628.20	PTGER3	protein_coding	2	0.02	0.02	0	0.02	0.02	0.01	0	0.05
ENSG00000050730.16	TNIP3	protein_coding	2	0	0	0	0	0	0	0	0
ENSG00000050748.17	MAPK9	protein_coding	1	16.33	14.31	16.2	17.28	10.84	11.58	12.41	12.44
ENSG00000050767.17	COL23A1	protein_coding	1	0	0.01	0.01	0.01	0.01	0.01	0.02	0.01
ENSG00000050820.17	BCAR1	protein_coding	1	0	0	0	0	0	0	0	0
ENSG00000051009.10	FAM160A2	protein_coding	2	9.09	11.98	10.32	9.4	6.39	7.52	8.6	10.33
ENSG00000051108.15	HERPUD1	protein_coding	1	95.6	79.97	24.95	26.73	31.28	29.79	26.86	22.6
ENSG00000051128.19	HOMER3	protein_coding	2	1.09	0.5	0.53	0.63	0.51	0.47	0.4	0.56
ENSG00000051180.17	RAD51	protein_coding	1	20.38	17.89	21.49	20.82	15.84	16.12	16.16	15.44
ENSG00000051341.14	POLQ	protein_coding	2	20.63	19.24	22.05	21.8	16.12	16.87	14.98	14.83
ENSG00000051382.8	PIK3CB	protein_coding	1	9.44	10.02	10.78	11.8	8.49	8.99	10.12	10.35
ENSG00000051523.11	CYBA	protein_coding	1	105.26	88.92	110.02	109.36	122.34	131.39	161.18	126.77
ENSG00000051596.9	THOC3	protein_coding	2	30.47	22.18	39.87	36.61	34.91	36.53	30.62	29.55
ENSG00000051620.11	HEBP2	protein_coding	2	3.99	4.24	3.72	2.53	3.73	4.86	3.63	2.63
ENSG00000051825.14	MPHOSPH9	protein_coding	1	65.33	62.26	67.03	77.76	48.75	55.39	58.98	52.94
ENSG00000052126.14	PLEKHA5	protein_coding	1	8.51	8.38	10.79	11.55	6.39	6.47	9.3	7.81
ENSG00000052344.16	PRSS8	protein_coding	1	0	0	0	0	0	0	0.01	0.1
ENSG00000052723.11	SIKE1	protein_coding	2	18.55	18.44	22.02	26.05	18.29	19.22	20.03	19.44
ENSG00000052749.13	RRP12	protein_coding	2	9.28	9.7	13.38	10.58	8.48	8.75	11.84	10.79
ENSG00000052795.13	FNIP2	protein_coding	2	5.68	5.67	4.9	4.49	4.62	4.16	3.85	3.88
ENSG00000052802.13	MSMO1	protein_coding	2	29.38	26.92	42.3	42.84	40.96	41.38	31.55	34.42
ENSG00000052841.15	TTC17	protein_coding	2	52.95	53.28	52.41	53.6	39.56	44.05	45.33	42.66
ENSG00000052850.8	ALX4	protein_coding	2	0	0	0	0	0	0	0	0
ENSG00000053108.17	FSTL4	protein_coding	2	0.17	0.12	0.32	0.16	0.21	0.06	0.06	0.12
ENSG00000053254.15	FOXN3	protein_coding	1	26	23.6	23.88	24.83	17.05	17.93	17.85	16.17
ENSG00000053328.8	METTL24	protein_coding	1	0	0	0	0	0	0	0	0
ENSG00000053371.12	AKR7A2	protein_coding	2	24.83	22.75	27.57	27.33	21.23	24.68	29	27.46
ENSG00000053372.5	MRTO4	protein_coding	2	21.96	21.18	24.18	28.6	22.82	26.08	29.64	27.52
ENSG00000053438.11	NNAT	protein_coding	2	0.03	0	0	0	0	0	0	0
ENSG00000053501.13	USE1	protein_coding	2	14.98	12.69	12.83	13.06	10.14	11.11	12.27	11.41
ENSG00000053524.12	MCF2L2	protein_coding	2	0.27	0.36	0.56	0.63	0.3	0.21	0.32	0.42
ENSG00000053702.15	NRIP2	protein_coding	2	0	0	0	0	0	0	0	0
ENSG00000053747.16	LAMA3	protein_coding	1	0.9	0.79	1.51	0.61	0.46	0.5	0.49	0.65
ENSG00000053770.12	AP5M1	protein_coding	1	18.37	17.71	23.51	25.19	19.93	20.38	20.55	20.09
ENSG00000053900.10	ANAPC4	protein_coding	2	15.46	14.76	16.37	18.06	14.06	15.56	16.32	18.32
ENSG00000053918.16	KCNQ1	protein_coding	2	0	0	0	0	0	0	0	0
ENSG00000054116.12	TRAPPC3	protein_coding	2	17.75	14.54	25.39	27.27	18.57	19.55	24.68	20.67
ENSG00000054118.15	THRAP3	protein_coding	2	56.78	54.05	70.03	72.66	54.03	53.96	56.73	52.21
ENSG00000054148.17	PHPT1	protein_coding	2	20.32	17.78	18.62	15.7	15.03	16.98	19.84	16.87
ENSG00000054179.12	ENTPD2	protein_coding	2	0	0	0	0	0	0	0	0
ENSG00000054219.11	LY75	protein_coding	2	12.14	12.7	10.73	9.71	10.57	10.32	10.6	10.03
ENSG00000054267.22	ARID4B	protein_coding	2	24.44	22.16	26.01	24.26	19.43	21.05	22.1	18.21
ENSG00000054277.14	OPN3	protein_coding	2	3.14	2.93	3.51	5.43	4.45	4.68	4.42	5.1
ENSG00000054282.16	SDCCAG8	protein_coding	2	12.55	13.93	9.58	13.5	5.51	6.63	7.37	6.9
ENSG00000054356.14	PTPRN	protein_coding	1	0	0	0.1	0	0	0	0	0
ENSG00000054392.13	HHAT	protein_coding	2	1.72	1.61	2	1.9	1.5	1.4	1.77	1.8
ENSG00000054523.17	KIF1B	protein_coding	1	9.79	9.16	9.1	9.93	5.55	6.82	8.52	9.55
ENSG00000054598.9	FOXC1	protein_coding	2	0	0	0	0	0	0	0	0
ENSG00000054611.14	TBC1D22A	protein_coding	2	10.95	10.27	10.41	11.15	10.13	9.83	11.83	11.26
ENSG00000054654.16	SYNE2	protein_coding	1	26.42	26.41	27.56	33.47	16.83	16.78	20.67	19.5
ENSG00000054690.13	PLEKHH1	protein_coding	2	1.49	1.04	0.75	1.24	0.81	0.63	0.62	0.37
ENSG00000054793.13	ATP9A	protein_coding	1	0.02	0	0.02	0.03	0.14	0.1	0.18	0.17
ENSG00000054796.12	SPO11	protein_coding	1	0	0	0	0	0	0	0	0
ENSG00000054803.3	CBLN4	protein_coding	2	0	0	0	0	0	0	0	0
ENSG00000054938.15	CHRDL2	protein_coding	1	0	0	0	0	0	0	0	0
ENSG00000054965.10	FAM168A	protein_coding	2	18.28	16.85	20.93	22.36	14.7	14.53	14.54	13.76
ENSG00000054967.13	RELT	protein_coding	2	8.72	7.8	9.79	8.54	7.51	8.15	9.54	8.84
ENSG00000054983.17	GALC	protein_coding	2	11.13	10.03	5.57	5.08	7.41	8.46	7.2	6.17
ENSG00000055044.11	NOP58	protein_coding	2	41.76	46.9	57.57	52.13	49.51	49.37	52.28	48.45
ENSG00000055070.17	SZRD1	protein_coding	2	44.94	40.84	55.52	47.23	36.29	41.83	43.56	38.93
ENSG00000055118.14	KCNH2	protein_coding	2	0	0	0	0.03	0	0	0	0
ENSG00000055130.17	CUL1	protein_coding	2	25.02	22.42	30.44	31.57	23.1	24	26.29	24.64
ENSG00000055147.19	FAM114A2	protein_coding	2	8.45	6.88	10.38	9.94	7.63	7.91	7.21	7.56
ENSG00000055163.20	CYFIP2	protein_coding	1	157.06	148.25	135.07	137.1	137.06	137.95	111.23	97.68
ENSG00000055208.19	TAB2	protein_coding	1	23.82	22.94	24.27	25.77	18.26	19.26	18.3	18.61
ENSG00000055211.14	GINM1	protein_coding	2	12.4	11.42	11.49	13.94	9.69	9.68	10.84	9.53
ENSG00000055332.18	EIF2AK2	protein_coding	2	21.43	21.5	24.56	30.63	17.17	18.01	20.02	18.38
ENSG00000055483.19	AC022966.1	protein_coding	1	17.37	16.55	20.4	20.2	16.17	17.06	20.62	21.06
ENSG00000055609.18	KMT2C	protein_coding	1	30.31	24.1	25.07	25.54	23.83	24.43	28.1	22.41
ENSG00000055732.13	MCOLN3	protein_coding	2	0	0	0	0	0	0	0	0
ENSG00000055813.6	CCDC85A	protein_coding	2	0	0	0	0	0	0	0	0.01
ENSG00000055917.15	PUM2	protein_coding	2	48.4	44.96	51.03	52.86	49.97	49.04	46.15	44.02
ENSG00000055950.16	MRPL43	protein_coding	1	9.82	10.46	13.21	13.54	11.77	13.99	13.55	13.96
ENSG00000055955.16	ITIH4	protein_coding	2	2.19	2.04	2.27	3.06	1.94	1.37	3.16	3.26
ENSG00000055957.11	ITIH1	protein_coding	2	0	0	0	0	0	0	0.04	0
ENSG00000056050.7	HPF1	protein_coding	2	19.75	19.62	22.32	24.13	13.25	15.38	18.99	16.89
ENSG00000056097.16	ZFR	protein_coding	2	34.43	32.07	29.28	30.01	22.48	21.57	24.43	23.05
ENSG00000056277.16	ZNF280C	protein_coding	2	6.75	6.69	7.42	7.75	5.44	5.94	5.05	4.43
ENSG00000056291.17	NPFFR2	protein_coding	2	0	0	0	0	0	0	0	0
ENSG00000056487.16	PHF21B	protein_coding	2	0	0	0	0	0	0	0	0
ENSG00000056558.11	TRAF1	protein_coding	2	0.57	0.51	0.59	0.39	0.3	0.5	0.6	0.55
ENSG00000056586.16	RC3H2	protein_coding	2	29.48	27.76	32.68	37.49	24.76	25.25	31.48	29.71
ENSG00000056736.10	IL17RB	protein_coding	1	0	0	0	0.02	0	0	0	0
ENSG00000056972.20	TRAF3IP2	protein_coding	1	27.38	23.78	16.38	18.09	23.5	21.87	16.42	19.66
ENSG00000056998.20	GYG2	protein_coding	2	0	0	0	0	0	0	0	0
ENSG00000057019.16	DCBLD2	protein_coding	1	9.58	10.25	13.07	12.2	8.41	8.2	10.13	7.66
ENSG00000057149.16	SERPINB3	protein_coding	2	0	0	0	0	0	0	0	0
ENSG00000057252.13	SOAT1	protein_coding	2	13.18	12.54	13.71	14.57	8.87	10.86	9.85	10.02
ENSG00000057294.14	PKP2	protein_coding	2	0	0	0	0	0	0	0	0
ENSG00000057468.7	MSH4	protein_coding	2	0.38	0.25	0.37	0.28	0.2	0.27	0.22	0.17
ENSG00000057593.13	F7	protein_coding	2	0	0	0	0	0	0	0	0
ENSG00000057608.17	GDI2	protein_coding	1	166.63	160.69	142.16	156.21	121.24	126.68	123.75	118.91
ENSG00000057657.17	PRDM1	protein_coding	1	0.18	0.12	0.1	0.02	0.04	0.08	0.01	0.08
ENSG00000057663.16	ATG5	protein_coding	2	12.18	11.96	15.55	15.57	12.42	11.25	13.68	12.65
ENSG00000057704.13	TMCC3	protein_coding	1	0.08	0.02	0.08	0.01	0.01	0	0.01	0
ENSG00000057757.10	PITHD1	protein_coding	2	20.62	20.08	26.61	29.86	18.74	19.93	23.63	19.57
ENSG00000057935.13	MTA3	protein_coding	1	9.72	9.42	9.71	11.12	8.1	7.81	6.38	5.89
ENSG00000058056.9	USP13	protein_coding	2	15.22	14.26	15.91	17.46	13.18	12.49	14.62	13.83
ENSG00000058063.16	ATP11B	protein_coding	1	29.84	30.28	36.71	40.07	24.34	25.58	29.43	28.43
ENSG00000058085.14	LAMC2	protein_coding	2	0.01	0	0	0	0	0	0.01	0
ENSG00000058091.17	CDK14	protein_coding	2	216.32	213.9	229.85	238.96	162.39	168.55	194.48	183.92
ENSG00000058262.10	SEC61A1	protein_coding	1	32.55	29.13	34.8	36.55	29.6	33.02	32.55	33.54
ENSG00000058272.19	PPP1R12A	protein_coding	1	60.28	57.44	58.43	65.01	42.62	43.81	43.78	31.26
ENSG00000058335.15	RASGRF1	protein_coding	1	0.04	0.01	0	0.01	0	0	0.01	0.01
ENSG00000058404.20	CAMK2B	protein_coding	1	0	0	0.01	0	0	0	0.01	0
ENSG00000058453.17	CROCC	protein_coding	2	8.42	6.48	8.41	7.31	6.08	5.52	6.58	5.43
ENSG00000058600.16	POLR3E	protein_coding	2	26.94	27.85	29.5	32.54	27.61	27.37	29.12	25.02
ENSG00000058668.14	ATP2B4	protein_coding	2	14.82	14.28	25.03	26.73	11.05	12.84	16.07	15.82
ENSG00000058673.16	ZC3H11A	protein_coding	2	25.79	25.44	30.84	35.3	27.16	26.26	25.96	22.53
ENSG00000058729.11	RIOK2	protein_coding	1	12.97	12.78	11.94	13.79	14.09	13.18	12.08	10.45
ENSG00000058799.15	YIPF1	protein_coding	2	6.31	5.79	6.73	6.93	5.44	5.96	6.46	6.09
ENSG00000058804.12	NDC1	protein_coding	2	17.54	16.97	20.47	22.23	17.69	17.7	18.03	19.11
ENSG00000058866.15	DGKG	protein_coding	2	0.71	0.67	0.44	0.45	0.55	1.16	0.28	0.3
ENSG00000059122.16	FLYWCH1	protein_coding	1	10.37	9.5	10.78	9.96	10.55	9.34	9.79	7.97
ENSG00000059145.18	UNKL	protein_coding	1	25.78	24.88	26.14	19.15	22.91	22.9	25.45	18.79
ENSG00000059377.17	TBXAS1	protein_coding	1	10.86	10.85	7.98	6.84	10.52	10.77	8.3	7.56
ENSG00000059378.12	PARP12	protein_coding	1	13.31	11.8	13.96	15.01	11.94	11.88	11.77	11.83
ENSG00000059573.9	ALDH18A1	protein_coding	2	20.58	19.07	24.8	25.32	20.35	21.55	22.16	22.69
ENSG00000059588.10	TARBP1	protein_coding	2	26.38	21.66	32.4	33.24	25.22	24.81	28.73	27.19
ENSG00000059691.12	GATB	protein_coding	1	8.65	6.89	7.1	9.03	6.91	7.18	7.51	6.79
ENSG00000059728.11	MXD1	protein_coding	1	2.24	2.19	2.48	2.98	1.93	1.91	1.67	1.71
ENSG00000059758.8	CDK17	protein_coding	2	26.11	25.7	18.02	17.59	14.85	14.64	14.51	13.08
ENSG00000059769.20	DNAJC25	protein_coding	2	1.96	1.9	2.82	2.74	2.14	1.73	2.02	2.01
ENSG00000059804.16	SLC2A3	protein_coding	2	28.95	26.87	32.11	33.78	22.98	23.39	22.85	23.66
ENSG00000059915.17	PSD	protein_coding	2	0.44	0.24	0.17	0.24	0.27	0.17	0.19	0.24
ENSG00000060069.16	CTDP1	protein_coding	1	7.14	6.22	8.09	8	7.87	8.23	9.28	7.7
ENSG00000060138.13	YBX3	protein_coding	2	63.14	61.41	50.11	54.62	49.06	49.99	51.25	46.11
ENSG00000060140.9	STYK1	protein_coding	2	0.28	0.1	0.68	1.35	0.07	0.06	0.12	0.21
ENSG00000060237.17	WNK1	protein_coding	1	60.15	58.22	71.91	79.02	44.54	45.91	51.43	46.43
ENSG00000060303.5	RPS17P5	processed_pseudogene	1	0	0	0	0	0	0	0	0
ENSG00000060339.14	CCAR1	protein_coding	1	43.09	37.14	43.97	44	37.65	35.39	37.02	29.48
ENSG00000060491.16	OGFR	protein_coding	2	14.02	13.09	17.15	14.72	15.38	14.55	16.28	13
ENSG00000060558.3	GNA15	protein_coding	2	25.76	23.74	22.38	23.49	27.59	30.55	25.3	22.69
ENSG00000060566.14	CREB3L3	protein_coding	1	0	0.06	0.02	0	0.02	0	0.04	0
ENSG00000060642.10	PIGV	protein_coding	2	2.55	2.63	2.22	1.93	2.08	1.98	2.16	2.24
ENSG00000060656.20	PTPRU	protein_coding	2	0	0.04	0.05	0	0	0.05	0	0.02
ENSG00000060688.13	SNRNP40	protein_coding	2	33.87	34.11	47.68	50.42	33.01	33.4	38.54	36.4
ENSG00000060709.15	RIMBP2	protein_coding	1	0	0	0	0	0	0	0	0
ENSG00000060718.22	COL11A1	protein_coding	2	0	0	0	0	0	0	0	0
ENSG00000060749.15	QSER1	protein_coding	1	22.83	23.29	28.72	30.77	19.04	18.81	16.83	19.33
ENSG00000060762.19	MPC1	protein_coding	2	46.67	45.45	62.76	69.87	38.44	39.19	48.5	53.25
ENSG00000060971.18	ACAA1	protein_coding	2	19.5	18.59	24.28	27.45	21.8	23.63	23.81	21.82
ENSG00000060982.15	BCAT1	protein_coding	2	210.85	195.21	206.88	214.89	168.04	181.09	159.69	163.74
ENSG00000061273.18	HDAC7	protein_coding	2	22.34	19.44	17.82	15.23	18.14	17.52	21.35	17.48
ENSG00000061337.15	LZTS1	protein_coding	2	0	0	0.02	0.05	0	0	0.04	0.06
ENSG00000061455.11	PRDM6	protein_coding	2	0.02	0.25	0.1	0.03	0.09	0.02	0.08	0.05
ENSG00000061492.11	WNT8A	protein_coding	2	0.02	0.05	0.03	0.04	0	0	0	0.06
ENSG00000061656.9	SPAG4	protein_coding	2	0.36	0.33	0.36	0.61	0.2	0.56	0.36	0.13
ENSG00000061676.15	NCKAP1	protein_coding	2	0.35	0.91	0.63	0.94	0.41	0.34	0.17	0.14
ENSG00000061794.13	MRPS35	protein_coding	2	24.31	24	26.68	28	23.13	23.64	23.1	24.05
ENSG00000061918.13	GUCY1B1	protein_coding	1	5.2	4.69	7.21	6.71	3.76	3.74	4.17	3.88
ENSG00000061936.9	SFSWAP	protein_coding	1	28.45	28.24	28.33	27.3	22.67	24.12	29.4	25.18
ENSG00000061938.18	TNK2	protein_coding	1	7.63	5.96	3.74	3.05	5.96	6.57	4.95	3.53
ENSG00000061987.16	MON2	protein_coding	1	18.96	18.19	18.52	20.72	14.79	15.63	16.88	16.96
ENSG00000062038.14	CDH3	protein_coding	2	0.18	0.04	0.42	0.09	0.13	0.01	0.07	0.09
ENSG00000062096.14	ARSF	protein_coding	2	0	0	0	0	0	0	0	0
ENSG00000062194.16	GPBP1	protein_coding	2	43.97	36.86	44.73	47.59	33.66	35.11	37.81	36.77
ENSG00000062282.15	DGAT2	protein_coding	1	3.27	3.5	3.59	4.51	2.77	2.53	2.8	3.04
ENSG00000062370.16	ZNF112	protein_coding	2	0.19	0.17	0.09	0.11	0.23	0.18	0.01	0.3
ENSG00000062485.19	CS	protein_coding	1	100.54	95.36	100.91	105.99	88.62	92.09	100.4	98.4
ENSG00000062524.16	LTK	protein_coding	1	4.78	4.12	5.76	5.53	4.12	4.1	4.06	4.35
ENSG00000062582.14	MRPS24	protein_coding	2	21.33	21.64	19.3	21.52	16.94	20.64	20.05	20.49
ENSG00000062598.18	ELMO2	protein_coding	2	15.62	17.02	21.75	23.16	10.9	10.96	13.89	12.99
ENSG00000062650.19	WAPL	protein_coding	2	37.5	36.11	31.51	35.54	29.83	30.7	32.04	32.51
ENSG00000062716.13	VMP1	protein_coding	2	38.52	37.84	52.81	54.8	35.76	35.49	40.42	35.5
ENSG00000062725.10	APPBP2	protein_coding	2	7.16	7.26	8.28	8.89	8.37	7.41	8	6.97
ENSG00000062822.14	POLD1	protein_coding	1	50.28	50.54	52.88	46.98	42.31	44.93	45.85	43.39
ENSG00000063015.19	SEZ6	protein_coding	1	0	0.06	0	0.01	0	0	0	0.09
ENSG00000063046.17	EIF4B	protein_coding	1	258.7	246.32	218.83	227.98	240.77	243.65	187.69	172.05
ENSG00000063127.15	SLC6A16	protein_coding	1	0.21	0.31	0.18	0.24	0.23	0.09	0.19	0.12
ENSG00000063169.10	BICRA	protein_coding	2	7.47	4.96	7.23	7.89	5.32	5.57	5.61	4.58
ENSG00000063176.15	SPHK2	protein_coding	1	13.37	10.5	14.07	10.98	12.67	13.24	13.53	12.59
ENSG00000063177.13	RPL18	protein_coding	1	723.37	695.64	622.35	615.96	711.35	756.63	683.55	758.4
ENSG00000063180.9	CA11	protein_coding	2	3.14	3.17	3.21	2.35	2.73	4.19	2.14	1.39
ENSG00000063241.8	ISOC2	protein_coding	2	8.12	7.38	14.51	12.64	13.38	15.6	20.19	19.77
ENSG00000063244.12	U2AF2	protein_coding	2	84.73	78.97	107.79	108	92.15	93.15	105.62	95.54
ENSG00000063245.14	EPN1	protein_coding	2	36.23	28.25	28.32	22.63	29.87	32.77	38.38	29.64
ENSG00000063322.14	MED29	protein_coding	1	10.07	10.05	10.88	12.53	7.2	8.26	10.28	9.93
ENSG00000063438.17	AHRR	protein_coding	1	2.01	1.81	0.86	0.73	1.42	1.26	0.98	1.02
ENSG00000063515.2	GSC2	protein_coding	2	0	0	0	0	0	0	0	0
ENSG00000063587.14	ZNF275	protein_coding	2	4.73	4.33	5.97	5.78	3.13	3.4	4	4.58
ENSG00000063601.17	MTMR1	protein_coding	2	9.47	8.04	13.98	12.87	6.72	8.26	8.8	9.92
ENSG00000063660.9	GPC1	protein_coding	1	1.96	1.98	3.01	2.02	2.27	2.36	3.11	2.97
ENSG00000063761.16	ADCK1	protein_coding	1	2.42	2	3.35	2.74	1.66	1.39	2.75	2.08
ENSG00000063854.13	HAGH	protein_coding	1	9.73	10.11	14.24	12.72	10.08	9.66	10.72	10.24
ENSG00000063978.16	RNF4	protein_coding	1	26.02	26.72	32.37	38.47	25.06	25.49	32.64	28.71
ENSG00000064012.21	CASP8	protein_coding	1	24.39	23.04	25.34	26.99	19.1	20.58	20.89	21.22
ENSG00000064042.18	LIMCH1	protein_coding	1	0.54	1.12	1.06	0.75	0.64	0.86	0.61	0.72
ENSG00000064102.15	INTS13	protein_coding	1	19.33	19.57	18.34	22.42	16.3	18.51	17.67	19.58
ENSG00000064115.11	TM7SF3	protein_coding	2	26.78	27.67	26.29	31.55	25.87	25.41	27.23	27.86
ENSG00000064195.7	DLX3	protein_coding	2	0	0	0.08	0.03	0	0	0.09	0
ENSG00000064199.6	SPA17	protein_coding	2	1.55	1.65	2.19	2.59	1.48	1.19	1.16	1.13
ENSG00000064201.15	TSPAN32	protein_coding	2	0.22	0.59	0.01	0	0.05	0.04	0.03	0.01
ENSG00000064205.10	CCN5	protein_coding	2	0	0	0	0	0	0	0.04	0
ENSG00000064218.5	DMRT3	protein_coding	2	0	0	0	0	0	0	0	0
ENSG00000064225.12	ST3GAL6	protein_coding	1	0.01	0.01	0.22	0.13	0.02	0	0.08	0.06
ENSG00000064270.12	ATP2C2	protein_coding	1	0	0	0	0	0	0	0	0
ENSG00000064300.9	NGFR	protein_coding	1	0.02	0.01	0.06	0	0.02	0.01	0.01	0.03
ENSG00000064309.14	CDON	protein_coding	2	1.96	1.56	4.27	3.97	2.57	2.64	2.9	2.63
ENSG00000064313.12	TAF2	protein_coding	1	14.24	13.86	16.46	18.55	13.29	14.02	14.86	14.65
ENSG00000064393.16	HIPK2	protein_coding	2	7.56	6.94	5.79	6.1	5.24	5.68	3.84	3.52
ENSG00000064419.13	TNPO3	protein_coding	1	19.09	18.82	21.07	19.93	16.67	16.91	17.63	16.06
ENSG00000064489.23	BORCS8-MEF2B	protein_coding	2	1.92	2.94	1.31	2.57	1.6	1.36	1.79	2.46
ENSG00000064490.14	RFXANK	protein_coding	1	34.79	34.36	33.22	31.26	29.93	33.23	33.72	32.28
ENSG00000064545.14	TMEM161A	protein_coding	2	15.2	16.34	17.02	13.6	10.07	12.6	11.49	11.72
ENSG00000064547.14	LPAR2	protein_coding	2	6.67	5.62	5.11	5.65	3.88	5.13	4.1	4.95
ENSG00000064601.18	CTSA	protein_coding	2	24.26	22.94	28.91	32.58	24.7	29.45	28.37	31.35
ENSG00000064607.17	SUGP2	protein_coding	2	48.27	48.54	50.01	52.64	37.23	39.56	36.65	39.37
ENSG00000064651.14	SLC12A2	protein_coding	2	22.27	19.14	25.79	28.65	16.74	17.35	19.31	20.65
ENSG00000064652.11	SNX24	protein_coding	2	0.57	0.63	0.86	0.62	0.37	0.61	0.54	0.6
ENSG00000064655.19	EYA2	protein_coding	2	0	0	0	0	0	0	0	0
ENSG00000064666.15	CNN2	protein_coding	2	46.78	42.99	63	59.62	38.63	41.71	52.21	53.46
ENSG00000064687.12	ABCA7	protein_coding	2	16.37	15.42	29.23	28.39	14.72	14.86	16.33	14.7
ENSG00000064692.19	SNCAIP	protein_coding	1	0	0.01	0.02	0.17	0	0	0	0
ENSG00000064703.12	DDX20	protein_coding	2	9.46	8.9	13.52	12.61	10.29	11	12.76	9.49
ENSG00000064726.9	BTBD1	protein_coding	2	32.59	31	35.55	37.74	29.83	31.41	31.39	30.83
ENSG00000064763.11	FAR2	protein_coding	1	13.3	10.51	20.37	20.55	9.81	12.48	16.98	13.72
ENSG00000064787.13	BCAS1	protein_coding	2	0.04	0.11	0.05	0.01	0.07	0.05	0.03	0.08
ENSG00000064835.10	POU1F1	protein_coding	2	0	0	0	0	0	0	0	0
ENSG00000064886.14	CHI3L2	protein_coding	1	9.99	9.4	7.49	7.27	10.26	8.15	3.14	3
ENSG00000064932.16	SBNO2	protein_coding	1	13.28	12.12	14.9	11.96	11.35	10.54	12.61	10.65
ENSG00000064933.17	PMS1	protein_coding	1	25.27	23.82	23.21	36.06	17.89	17.1	20.22	19.1
ENSG00000064961.19	HMG20B	protein_coding	1	23.04	20.45	33.88	32.46	23.12	24.63	27.42	23.42
ENSG00000064989.13	CALCRL	protein_coding	2	0.43	0.56	0.04	0.14	0.27	0.11	0.03	0.08
ENSG00000064995.17	TAF11	protein_coding	2	11.16	11.04	12.57	13.76	11.82	12.62	13.42	12.92
ENSG00000064999.15	ANKS1A	protein_coding	2	4.12	3.83	3.83	3.87	4.02	3.99	4.24	3.57
ENSG00000065000.18	AP3D1	protein_coding	2	28.01	25.9	31.61	30.86	22.84	24.76	28.72	25.98
ENSG00000065029.15	ZNF76	protein_coding	2	18.52	16.12	21.87	24.46	13.52	14.54	16.04	13.83
ENSG00000065054.14	SLC9A3R2	protein_coding	1	0.15	0.17	0.08	0.19	0.06	0.03	0.13	0
ENSG00000065057.9	NTHL1	protein_coding	1	12.06	11.87	14.37	14.85	13.58	16.57	16.46	17.28
ENSG00000065060.17	UHRF1BP1	protein_coding	2	8.64	8.63	6.39	6.65	4.32	4.62	4.59	4.9
ENSG00000065135.11	GNAI3	protein_coding	2	3.8	3.5	3.91	4.23	2.86	2.91	3.12	3.1
ENSG00000065150.20	IPO5	protein_coding	1	58.47	55.29	52.03	51.76	52.27	53.67	48.87	50.88
ENSG00000065154.11	OAT	protein_coding	2	11.09	11.49	17.43	19.76	4.84	5.56	0.48	0.53
ENSG00000065183.16	WDR3	protein_coding	2	14.01	13.72	18.64	19.21	16.73	16.25	18.23	15.65
ENSG00000065243.20	PKN2	protein_coding	1	19.15	18.5	19.9	22.29	15.62	15.99	16.8	15.21
ENSG00000065268.10	WDR18	protein_coding	2	14.36	12.24	12.48	8.8	16.69	18.48	19.34	15.27
ENSG00000065308.5	TRAM2	protein_coding	2	10.07	9.64	8.59	8.62	7.22	7.19	7.08	7.09
ENSG00000065320.9	NTN1	protein_coding	2	0.75	0.82	4.4	3.63	0.38	0.6	1.57	1.31
ENSG00000065325.13	GLP2R	protein_coding	2	0	0	0.15	0.02	0	0.01	0	0
ENSG00000065328.16	MCM10	protein_coding	2	31.06	29.03	33.64	37.03	22.03	23.22	22.06	18.67
ENSG00000065357.20	DGKA	protein_coding	2	2.96	2.99	1.35	1.41	2.21	2.89	1.76	1.97
ENSG00000065361.15	ERBB3	protein_coding	2	0.02	0.01	0.01	0.1	0.01	0.06	0.04	0.01
ENSG00000065371.17	ROPN1	protein_coding	1	0	0	0	0	0	0	0	0
ENSG00000065413.20	ANKRD44	protein_coding	1	9.29	7.83	6.15	7.71	2.81	3.88	2.85	2.47
ENSG00000065427.14	KARS	protein_coding	2	54.61	51.39	58.27	60.65	56.09	57.37	58.76	54.25
ENSG00000065457.10	ADAT1	protein_coding	2	18.26	19.83	24.99	22.55	16.65	17.01	18.56	20.76
ENSG00000065485.20	PDIA5	protein_coding	1	1.01	1.35	1.75	3.28	0.98	0.87	0.92	0.77
ENSG00000065491.8	TBC1D22B	protein_coding	2	6.03	5.7	5.77	5.54	4.7	4.56	5.02	5.31
ENSG00000065518.8	NDUFB4	protein_coding	2	77.24	77.02	114.83	100.19	102.66	92.66	97.34	89.69
ENSG00000065526.11	SPEN	protein_coding	2	48.78	44.8	49.7	53.18	39.44	40.62	45.64	44.37
ENSG00000065534.18	MYLK	protein_coding	1	0.6	0.46	0.86	1.33	0.42	0.4	0.48	0.49
ENSG00000065548.18	ZC3H15	protein_coding	1	40.92	38.17	41.7	47.09	34.55	35.62	37.25	39.54
ENSG00000065559.15	MAP2K4	protein_coding	1	8.94	8.99	10.05	12.51	6.9	7.72	8.76	7.9
ENSG00000065600.12	TMEM206	protein_coding	2	6.55	6.8	6.56	5.83	6.92	6.66	6.82	5.71
ENSG00000065609.14	SNAP91	protein_coding	2	0.2	0.19	0.41	0.34	0.33	0.07	0.18	0.33
ENSG00000065613.14	SLK	protein_coding	2	13.56	13.58	16.94	19.49	9.75	9.56	10.99	10.09
ENSG00000065615.14	CYB5R4	protein_coding	2	11.98	9.98	10.13	9.13	10.56	11.24	10.08	10.18
ENSG00000065618.21	COL17A1	protein_coding	2	0	0	0.02	0	0	0	0	0
ENSG00000065621.15	GSTO2	protein_coding	2	0.35	0.33	0.32	0.36	0.11	0.15	0.25	0.41
ENSG00000065665.21	SEC61A2	protein_coding	2	5.13	4.99	6.07	6.6	4.42	5.5	5.65	5.32
ENSG00000065675.14	PRKCQ	protein_coding	2	6.24	5.63	4.81	4.98	3.69	3.88	3.79	4.07
ENSG00000065717.15	TLE2	protein_coding	2	0.42	0.53	0.52	0.86	0.05	0.31	0.23	0.54
ENSG00000065802.12	ASB1	protein_coding	1	11.24	11.36	13.69	14.66	8.03	8.56	11.71	9.49
ENSG00000065809.13	FAM107B	protein_coding	2	128.5	116.78	50.13	53.99	75.76	76.04	47.29	46.28
ENSG00000065833.9	ME1	protein_coding	2	0	0	0.01	0.01	0	0	0.01	0
ENSG00000065882.16	TBC1D1	protein_coding	1	60.84	58.28	66.69	66.29	58.44	60.63	69.93	62.96
ENSG00000065883.16	CDK13	protein_coding	2	26.74	25.53	28.05	32	20.46	20.07	22.11	24.25
ENSG00000065911.12	MTHFD2	protein_coding	2	207.89	203.74	44.63	45.83	84.66	86.11	54.21	53.72
ENSG00000065923.10	SLC9A7	protein_coding	2	1.9	1.37	3.65	4.61	0.86	0.79	0.3	0.4
ENSG00000065970.9	FOXJ2	protein_coding	2	7.35	7.26	9.88	10.01	5.52	5.76	7.57	7.25
ENSG00000065978.19	YBX1	protein_coding	2	267.42	229.6	289.95	266.71	337.87	296.14	272.08	172.66
ENSG00000065989.16	PDE4A	protein_coding	1	1.78	1.47	0.69	0.61	1.68	1.37	0.43	0.54
ENSG00000066027.12	PPP2R5A	protein_coding	2	21.63	18.92	19.53	20.82	16.08	16.9	17.73	17.68
ENSG00000066032.18	CTNNA2	protein_coding	1	0	0.01	0	0	0	0	0	0
ENSG00000066044.15	ELAVL1	protein_coding	1	43.73	42.18	63.16	60.4	45.9	50.07	52.06	53.38
ENSG00000066056.14	TIE1	protein_coding	2	0.72	0.44	0.37	0.37	0.48	0.62	0.29	0.31
ENSG00000066084.13	DIP2B	protein_coding	2	7.8	7.92	10.25	10.74	8.38	8.92	9.64	9.45
ENSG00000066117.14	SMARCD1	protein_coding	1	64.96	62.9	63.51	66.51	51.45	58.47	56.16	58.84
ENSG00000066135.13	KDM4A	protein_coding	2	22.48	23.02	19.81	18.02	18.44	17.04	15.17	14.53
ENSG00000066136.20	NFYC	protein_coding	1	29.78	27.83	26.41	27.42	23.66	25.33	26.41	22.37
ENSG00000066185.13	ZMYND12	protein_coding	2	0.52	0.18	0.17	0.4	0.15	0.22	0.2	0.05
ENSG00000066230.11	SLC9A3	protein_coding	2	0.93	0.99	1.43	1.33	0.76	0.95	1.31	1.22
ENSG00000066248.15	NGEF	protein_coding	1	0	0.07	0	0	0	0	0	0
ENSG00000066279.18	ASPM	protein_coding	2	34.14	33.21	49.36	52.9	36.7	38.12	36.78	36.47
ENSG00000066294.14	CD84	protein_coding	2	0.03	0.09	0.02	0.11	0.06	0.07	0.06	0.09
ENSG00000066322.15	ELOVL1	protein_coding	2	29.32	28.44	34.94	36.06	26.15	26.76	28.77	29.37
ENSG00000066336.11	SPI1	protein_coding	1	22.45	18.33	11.56	9.85	16.24	17.27	16.64	12.16
ENSG00000066379.15	ZNRD1	protein_coding	2	9.27	9.04	10.78	11.88	12.21	13.37	12.07	13.18
ENSG00000066382.16	MPPED2	protein_coding	1	13.01	10.4	7.4	6.58	10.37	10.69	4.96	6.48
ENSG00000066405.13	CLDN18	protein_coding	2	0	0	0	0	0	0	0	0
ENSG00000066422.4	ZBTB11	protein_coding	2	11.89	10.07	15.48	15.63	11.16	11.58	12.45	13.6
ENSG00000066427.23	ATXN3	protein_coding	1	14.05	14.71	12.47	14.97	13.84	14.14	13.84	12.48
ENSG00000066455.13	GOLGA5	protein_coding	2	6.89	6.27	7.81	6.95	5.59	5.88	6.3	5.41
ENSG00000066468.22	FGFR2	protein_coding	1	0	0	0	0	0	0	0	0
ENSG00000066557.6	LRRC40	protein_coding	2	11	10.68	10.45	11.95	8.6	9.37	8.84	9.13
ENSG00000066583.12	ISOC1	protein_coding	1	8.26	8.18	11.64	10.76	8.52	8.99	8.08	8.92
ENSG00000066629.17	EML1	protein_coding	1	0	0	0	0	0	0	0	0
ENSG00000066651.20	TRMT11	protein_coding	2	12.19	12.31	12.84	13.26	11.04	11.52	12.16	11.1
ENSG00000066654.14	THUMPD1	protein_coding	2	13.49	13.16	16.88	18.69	14.1	13.45	15.05	16.15
ENSG00000066697.14	MSANTD3	protein_coding	2	6.68	6.06	8.04	8.54	5.95	4.95	5.63	5.35
ENSG00000066735.14	KIF26A	protein_coding	2	0	0	0.01	0	0	0	0	0.01
ENSG00000066739.12	ATG2B	protein_coding	1	9.74	10.77	11.26	11.48	7.02	7.86	10.84	8.79
ENSG00000066777.9	ARFGEF1	protein_coding	1	18.21	16.97	19.09	19.71	16.36	15.41	16.88	17.17
ENSG00000066813.14	ACSM2B	protein_coding	2	0	0	0	0	0	0	0	0
ENSG00000066827.16	ZFAT	protein_coding	1	4.96	4.72	8.36	5.97	5.79	6.46	5.87	5.23
ENSG00000066855.16	MTFR1	protein_coding	1	7.92	7.55	10.23	9.23	9.16	8.34	8.38	7.79
ENSG00000066923.17	STAG3	protein_coding	2	1.66	1.04	1.19	0.97	1.68	1.66	0.73	0.79
ENSG00000066926.11	FECH	protein_coding	1	2.53	2.19	2.97	2.56	2.02	1.74	1.95	1.49
ENSG00000066933.16	MYO9A	protein_coding	1	15.3	15.13	20.33	21.54	13.75	13.2	14.94	15.14
ENSG00000067048.17	DDX3Y	protein_coding	2	0	0	0	0.06	0	0	0	0
ENSG00000067057.17	PFKP	protein_coding	2	35.02	33.8	35.77	35	34.37	35.48	39.54	35.33
ENSG00000067064.11	IDI1	protein_coding	2	47.42	44.5	77.89	80.43	67.96	69.92	57.64	53.28
ENSG00000067066.17	SP100	protein_coding	2	23.8	21.13	22.5	24.86	16.41	18.14	24.2	18.38
ENSG00000067082.15	KLF6	protein_coding	2	20.62	18.32	21.19	21.04	13.49	14.55	20.37	21.44
ENSG00000067113.17	PLPP1	protein_coding	2	3.8	3.53	3.68	3.35	3.98	3.77	3.54	2.73
ENSG00000067141.17	NEO1	protein_coding	1	6.52	7.08	5.36	6.31	4.72	4.56	5.38	6.26
ENSG00000067167.8	TRAM1	protein_coding	2	40.24	43.77	69.12	72.29	39.17	42.05	44.09	42.67
ENSG00000067177.15	PHKA1	protein_coding	2	0.05	0.01	0.07	0.04	0.03	0.12	0.1	0.08
ENSG00000067182.7	TNFRSF1A	protein_coding	1	19.83	19.44	24.39	24.51	7.4	6.07	12.05	11.43
ENSG00000067191.16	CACNB1	protein_coding	2	5.05	3.92	6.49	5.61	4.58	3.87	4.85	4.16
ENSG00000067208.14	EVI5	protein_coding	2	3.58	4.25	8.53	9.86	5.44	5.79	6.97	5.78
ENSG00000067221.14	STOML1	protein_coding	1	2.83	2.23	2.72	2.57	1.84	1.31	2.25	1.71
ENSG00000067225.18	PKM	protein_coding	1	470.2	457.37	777.15	810.8	507.81	531.98	634.59	640.7
ENSG00000067248.10	DHX29	protein_coding	2	4.75	4.53	6.29	6.76	4.92	4.62	5.6	5.11
ENSG00000067334.14	DNTTIP2	protein_coding	2	18.84	17.41	25.53	27.61	17.4	17.68	22.34	18.88
ENSG00000067365.14	METTL22	protein_coding	1	12.97	12.63	14.39	13.79	14.11	14.27	9.98	11.52
ENSG00000067369.13	TP53BP1	protein_coding	1	18.48	17.02	23.02	23.09	16.32	16.15	15.46	16.5
ENSG00000067445.20	TRO	protein_coding	1	8.97	7.66	7.1	8.5	7.64	8.27	5.7	5.01
ENSG00000067533.6	RRP15	protein_coding	2	8.99	7.69	8.63	11.77	7.52	7.92	8.87	5.46
ENSG00000067560.12	RHOA	protein_coding	1	302.82	291.39	314.07	322.06	237.29	244.51	281.56	273.47
ENSG00000067596.11	DHX8	protein_coding	1	16.53	14.12	20.22	24.44	14.98	17.73	18.65	15.75
ENSG00000067601.8	PMS2P4	transcribed_unprocessed_pseudogene	2	3.1	2.56	3.3	3.52	2.27	1.59	2.6	2.16
ENSG00000067606.17	PRKCZ	protein_coding	1	0.02	0.02	0.11	0.09	0	0.03	0.04	0
ENSG00000067646.12	ZFY	protein_coding	2	0.05	0.01	0	0.01	0	0	0	0
ENSG00000067704.10	IARS2	protein_coding	2	19.84	17.79	22.22	21.57	17.93	18.06	18.11	18.96
ENSG00000067715.14	SYT1	protein_coding	2	86.94	86.84	65.07	64.87	48.03	48.64	50.21	45.63
ENSG00000067798.16	NAV3	protein_coding	1	0.24	0.17	0.11	0.11	0.05	0.06	0.16	0.07
ENSG00000067829.19	IDH3G	protein_coding	2	20.08	18.92	22.5	25.08	17.34	18.28	19.92	20.08
ENSG00000067836.12	ROGDI	protein_coding	1	8	8.45	12.05	12.02	8.02	7.68	9.55	6.26
ENSG00000067840.12	PDZD4	protein_coding	2	0	0	0	0	0	0.05	0	0
ENSG00000067842.17	ATP2B3	protein_coding	2	0	0	0	0	0	0	0	0
ENSG00000067900.8	ROCK1	protein_coding	2	34.02	30.3	35.59	39.12	26.3	28.3	32.64	27.73
ENSG00000067955.15	CBFB	protein_coding	1	52.92	48.95	59.57	66.44	45.28	46.26	51.24	47.9
ENSG00000067992.15	PDK3	protein_coding	2	9.18	8.28	10.88	11.23	8.48	9.39	8.42	9.44
ENSG00000068001.14	HYAL2	protein_coding	2	3.38	3.06	5.6	5.56	3.8	4.11	4.55	4
ENSG00000068024.16	HDAC4	protein_coding	2	9.15	10.6	8.65	10.75	6.2	6.53	9.55	8.99
ENSG00000068028.17	RASSF1	protein_coding	2	17.11	16.3	16.37	15.18	15.02	15.18	17.33	16.52
ENSG00000068078.18	FGFR3	protein_coding	1	0	0	0	0	0	0	0	0
ENSG00000068079.7	IFI35	protein_coding	2	9.58	9.25	8.96	11.95	4.6	5.25	7.39	6.22
ENSG00000068097.14	HEATR6	protein_coding	2	4.33	5.43	5.82	6.88	4.43	4.21	6.12	4.52
ENSG00000068120.15	COASY	protein_coding	2	15.94	17.14	19.1	20.19	18.48	18.95	20.93	22.65
ENSG00000068137.15	PLEKHH3	protein_coding	1	8.7	6.51	3.91	3.39	3.53	3.63	1.67	1.61
ENSG00000068305.17	MEF2A	protein_coding	2	75.2	71.93	85.98	95.27	52.71	56.2	59.91	55.73
ENSG00000068308.13	OTUD5	protein_coding	2	18.81	17.17	20.76	21.73	16.22	16.98	16.88	14.56
ENSG00000068323.17	TFE3	protein_coding	2	7.18	6.18	8.37	7.68	4.49	5.22	6.4	4.74
ENSG00000068354.16	TBC1D25	protein_coding	2	9.08	8.09	12.22	10.97	8.29	10.2	10.17	8.23
ENSG00000068366.19	ACSL4	protein_coding	2	24.37	24.12	27.19	29.92	22.96	22.28	24.03	26.05
ENSG00000068383.19	INPP5A	protein_coding	2	6.1	5.38	5.68	6.59	4.44	4.53	5.07	4.96
ENSG00000068394.11	GPKOW	protein_coding	2	5.66	5.36	5.89	6.37	5.77	5.88	6.2	5.18
ENSG00000068400.13	GRIPAP1	protein_coding	2	14.52	15.33	15.72	16.91	14.28	11.21	12.2	10.33
ENSG00000068438.15	FTSJ1	protein_coding	2	20.37	19.48	25.63	27.47	20.56	21.88	22.62	22.28
ENSG00000068489.12	PRR11	protein_coding	1	44.53	43.27	47.04	49.8	35.41	37.24	32.56	28.95
ENSG00000068615.18	REEP1	protein_coding	2	0.25	0.17	0.09	0.18	0.13	0.29	0.13	0.1
ENSG00000068650.18	ATP11A	protein_coding	2	14.83	15.63	16.17	17.16	14.42	13.99	14.03	14.2
ENSG00000068654.16	POLR1A	protein_coding	1	10.18	11.08	13.88	14.3	12.42	13.7	13.69	15.32
ENSG00000068697.7	LAPTM4A	protein_coding	2	28.38	29.69	30.8	31.64	22.48	23.11	21.5	23.17
ENSG00000068724.17	TTC7A	protein_coding	1	14.81	15.4	7.78	7.49	17.75	19.19	10.94	10.32
ENSG00000068745.15	IP6K2	protein_coding	1	39.71	38.32	48.39	46.36	36.95	36.8	34.39	35.56
ENSG00000068781.21	STON1-GTF2A1L	protein_coding	1	0.58	0.53	0.81	0.73	0.61	0.63	0.64	0.6
ENSG00000068784.13	SRBD1	protein_coding	2	9.75	9.59	9.91	10.52	8.43	8.77	8	8.16
ENSG00000068796.16	KIF2A	protein_coding	1	68.2	62.02	58.18	62.92	42.95	42.68	41.76	36.14
ENSG00000068831.19	RASGRP2	protein_coding	2	8.78	8.49	5.92	4.84	6.93	7.63	6.64	6.39
ENSG00000068878.15	PSME4	protein_coding	2	23.26	23.33	26.71	28.73	22.56	24.5	25.78	26.98
ENSG00000068885.15	IFT80	protein_coding	1	17.88	16.48	18.96	17.95	15.05	13.39	16.61	14.42
ENSG00000068903.20	SIRT2	protein_coding	2	12.45	12.52	17.74	17.54	7.9	9.23	11.57	12.14
ENSG00000068912.14	ERLEC1	protein_coding	1	8.79	8.01	10.94	9.02	8.33	8.22	8.91	8.66
ENSG00000068971.14	PPP2R5B	protein_coding	1	1.49	0.89	1.6	0.7	1.14	1.38	0.87	0.66
ENSG00000068976.14	PYGM	protein_coding	2	0.27	0.24	0.26	0.22	0.22	0.43	0.5	0.3
ENSG00000068985.5	PAGE1	protein_coding	2	0	0	0	0	0	0	0	0
ENSG00000069011.16	PITX1	protein_coding	2	0	0	0	0	0	0	0	0
ENSG00000069018.18	TRPC7	protein_coding	1	0	0	0	0	0	0	0	0
ENSG00000069020.18	MAST4	protein_coding	1	4.94	5.3	6.39	6.84	4.36	4.6	5.75	5.58
ENSG00000069122.19	ADGRF5	protein_coding	2	0	0	0	0	0	0	0	0
ENSG00000069188.17	SDK2	protein_coding	2	0	0	0	0	0	0	0	0
ENSG00000069206.15	ADAM7	protein_coding	1	0	0	0	0	0	0	0	0
ENSG00000069248.12	NUP133	protein_coding	2	16.34	15.38	17.46	18.76	14.54	17.82	18.27	15.85
ENSG00000069275.13	NUCKS1	protein_coding	2	152.22	144.73	211.5	219.26	128.61	129.5	140.5	134.6
ENSG00000069329.17	VPS35	protein_coding	1	43.02	40.76	32.9	32.45	40.11	41.7	35.32	32.67
ENSG00000069345.12	DNAJA2	protein_coding	2	19.3	18.65	21.58	22.28	19.97	19.74	21.76	19.97
ENSG00000069399.15	BCL3	protein_coding	1	1.81	1.74	1.01	1.06	0.87	0.88	0.95	0.6
ENSG00000069424.15	KCNAB2	protein_coding	2	44.36	45.25	45.21	45.44	39.82	39.94	53.65	50.29
ENSG00000069431.11	ABCC9	protein_coding	2	0.01	0.02	0.03	0.01	0.01	0.01	0.01	0.01
ENSG00000069482.7	GAL	protein_coding	2	0	0	0	0	0	0	0	0
ENSG00000069493.15	CLEC2D	protein_coding	1	39.14	39.59	20	22.17	35.19	37.15	15.34	16.4
ENSG00000069509.6	FUNDC1	protein_coding	2	5.86	5.5	7.9	7.74	6.37	6.6	7.66	6.3
ENSG00000069535.14	MAOB	protein_coding	2	0	0	0	0	0	0	0	0
ENSG00000069667.16	RORA	protein_coding	1	0.78	0.96	1.16	1.23	0.6	0.43	1.87	0.88
ENSG00000069696.6	DRD4	protein_coding	2	0.21	0.06	0.19	0.06	0.19	0.08	0.27	0.05
ENSG00000069702.11	TGFBR3	protein_coding	2	0.67	0.99	0.74	0.29	0.28	0.48	0.51	0.57
ENSG00000069764.9	PLA2G10	protein_coding	2	0	0	0	0.04	0	0	0.03	0.04
ENSG00000069812.11	HES2	protein_coding	2	0.01	0	0	0	0	0.01	0	0
ENSG00000069849.11	ATP1B3	protein_coding	1	64.35	59.83	68.06	65.94	50.39	54.13	50.36	50.32
ENSG00000069869.16	NEDD4	protein_coding	1	6.34	5.68	3.78	4.07	3.59	3.3	2.7	3.44
ENSG00000069943.10	PIGB	protein_coding	1	10.22	9.89	9.86	12.2	7.45	9.36	9.32	10.11
ENSG00000069956.12	MAPK6	protein_coding	1	11.52	11.25	15.2	15.83	10.65	10.75	11.19	11.29
ENSG00000069966.18	GNB5	protein_coding	1	24.45	21.66	18.8	19.87	14.04	13.91	17.72	16.58
ENSG00000069974.16	RAB27A	protein_coding	2	15.48	14.96	14.56	15.61	9.04	9.97	9.21	8.78
ENSG00000069998.12	HDHD5	protein_coding	1	14.26	13.55	14.54	14.88	13.41	14.49	16.41	15.31
ENSG00000070010.19	UFD1	protein_coding	1	18.09	16.02	23.48	22.33	16.5	16.3	20.23	17.55
ENSG00000070018.9	LRP6	protein_coding	1	9.79	10.96	12.35	14.07	7.6	7.81	6.56	7.01
ENSG00000070019.5	GUCY2C	protein_coding	2	0.01	0	0	0	0	0.01	0.01	0
ENSG00000070031.4	SCT	protein_coding	2	0.07	0	0.15	0	0	0.13	0	0
ENSG00000070047.12	PHRF1	protein_coding	2	14	13.1	18.09	16.56	14.14	14.3	17.57	15.12
ENSG00000070061.15	ELP1	protein_coding	2	9.62	8.18	12.96	15.92	7.24	10.64	10.77	10.03
ENSG00000070081.16	NUCB2	protein_coding	2	125.46	111.27	113.28	122.16	88.58	93.1	74.76	65.58
ENSG00000070087.14	PFN2	protein_coding	1	1.6	1.8	2.58	3.16	3.16	3.83	3.09	3.15
ENSG00000070159.14	PTPN3	protein_coding	2	0.08	0.06	0.14	0.01	0.05	0.04	0	0.01
ENSG00000070182.21	SPTB	protein_coding	1	0.31	0.17	0.27	0.36	0.18	0.21	0.15	0.1
ENSG00000070190.13	DAPP1	protein_coding	2	2.38	2.22	1.19	1.14	1.8	1.94	1.52	1.49
ENSG00000070193.4	FGF10	protein_coding	2	0	0	0	0	0	0	0	0
ENSG00000070214.16	SLC44A1	protein_coding	2	20.34	19.35	24.42	24.54	19.17	19.48	22.08	22.58
ENSG00000070269.14	TMEM260	protein_coding	1	10.59	9.76	9.37	11.45	8.25	8.41	8.36	9.66
ENSG00000070366.14	SMG6	protein_coding	1	14.83	15.43	15.19	16.48	11.75	13.06	13.58	12.99
ENSG00000070367.16	EXOC5	protein_coding	1	23.43	23.32	33.17	33.28	18.97	18.53	24.25	21.07
ENSG00000070371.16	CLTCL1	protein_coding	2	1.58	1.29	1.94	1.99	1.69	2.31	1.16	1.2
ENSG00000070388.11	FGF22	protein_coding	2	0	0	0.02	0	0	0.01	0	0
ENSG00000070404.10	FSTL3	protein_coding	2	3.09	2.93	2.58	2.85	4.37	4.35	4.89	3.68
ENSG00000070413.20	DGCR2	protein_coding	2	11.57	10.89	14.18	12.42	10.32	11.06	12.79	11.46
ENSG00000070423.18	AC004156.1	protein_coding	2	15.25	13.87	15.37	13.28	18	18.43	19.86	15.76
ENSG00000070444.15	MNT	protein_coding	1	11.58	11.4	12.33	13.42	10.36	9.76	13	10.89
ENSG00000070476.15	ZXDC	protein_coding	2	13.49	13.08	13.76	13.45	9.31	10.13	11.7	12.29
ENSG00000070495.14	JMJD6	protein_coding	1	8.26	7.87	12.9	12.54	7.93	7.24	9.43	9.69
ENSG00000070501.12	POLB	protein_coding	1	16.11	19.19	19.02	19.82	15.34	16.15	16.38	17.06
ENSG00000070526.15	ST6GALNAC1	protein_coding	2	0	0.09	0	0	0	0	0	0.03
ENSG00000070540.13	WIPI1	protein_coding	2	5.16	5.1	2.94	2.27	1.3	1.86	1.92	1.64
ENSG00000070601.10	FRMPD1	protein_coding	2	1.52	1.47	7.5	7.25	1.31	1.56	2.95	2.9
ENSG00000070610.14	GBA2	protein_coding	2	24.66	26	33.5	33.59	18.2	20.62	23.89	22.75
ENSG00000070614.15	NDST1	protein_coding	1	4.97	4.57	4.94	4.54	4.79	4.33	4.74	4.46
ENSG00000070669.17	ASNS	protein_coding	1	119.19	114.07	17.36	19.68	34.54	34.96	14.6	13.4
ENSG00000070718.12	AP3M2	protein_coding	1	8.49	9.03	9.66	11.29	5.72	7.24	7.46	8.08
ENSG00000070729.13	CNGB1	protein_coding	2	0	0	0	0	0	0	0	0
ENSG00000070731.10	ST6GALNAC2	protein_coding	2	0	0	0	0	0	0	0	0
ENSG00000070748.18	CHAT	protein_coding	2	0.02	0	0	0	0	0	0	0.02
ENSG00000070756.16	PABPC1	protein_coding	2	993.9	968.66	736.21	810.22	711.1	729.07	643.66	630.39
ENSG00000070759.17	TESK2	protein_coding	2	2.01	1.62	2.42	2.84	1.49	1.4	1.7	1.6
ENSG00000070761.8	CFAP20	protein_coding	1	33.32	30.63	35.94	35.89	25.04	26.21	27.91	27.66
ENSG00000070770.9	CSNK2A2	protein_coding	2	46.57	47.55	35.05	37.37	35.7	34.51	32.75	28.21
ENSG00000070778.13	AL162171.1	protein_coding	1	0.01	0.03	0.01	0.18	0.11	0.01	0.01	0.02
ENSG00000070785.16	EIF2B3	protein_coding	2	10.16	9.47	14.79	14.17	10.03	10.82	11.82	11.51
ENSG00000070808.15	CAMK2A	protein_coding	2	0.01	0.02	0.04	0.01	0	0	0.03	0.07
ENSG00000070814.20	TCOF1	protein_coding	1	25.39	21.21	30.06	30.49	27.03	27	29.22	25.56
ENSG00000070831.17	CDC42	protein_coding	2	81.1	78.29	107.05	112.56	71.39	76.23	78.97	78.4
ENSG00000070882.13	OSBPL3	protein_coding	2	5.44	4.32	5.92	7.19	2.71	1.67	3.43	3.87
ENSG00000070886.12	EPHA8	protein_coding	2	0	0.01	0	0	0.03	0	0.01	0
ENSG00000070915.9	SLC12A3	protein_coding	1	0.01	0.05	0.01	0	0	0	0.05	0
ENSG00000070950.10	RAD18	protein_coding	2	12.12	11.72	14.57	18.18	14.01	14.53	14.54	14.4
ENSG00000070961.15	ATP2B1	protein_coding	2	59.43	57.93	75.81	81.42	41.98	42.84	48.07	54.56
ENSG00000070985.13	TRPM5	protein_coding	2	0	0	0	0	0	0	0	0
ENSG00000071051.14	NCK2	protein_coding	2	13.02	10.13	11.29	12.62	9.93	9.49	12.35	10.77
ENSG00000071054.16	MAP4K4	protein_coding	2	59.23	59.02	66.99	72.38	44.81	44.67	48.9	45.53
ENSG00000071073.13	MGAT4A	protein_coding	2	11.84	12.38	12.77	13.79	15.76	16.92	25.72	24.46
ENSG00000071082.11	RPL31	protein_coding	1	693.99	656.95	615.71	665.09	928.16	835.1	762.71	645.88
ENSG00000071127.17	WDR1	protein_coding	2	101.46	98.52	123.16	134.23	93.44	100.7	116.87	101.43
ENSG00000071189.21	SNX13	protein_coding	1	5.91	5.35	6.61	6.93	5.09	5.63	5.63	4.54
ENSG00000071203.9	MS4A12	protein_coding	2	0	0	0	0	0	0	0	0
ENSG00000071205.11	ARHGAP10	protein_coding	1	3.91	3.2	4.7	4.97	3.38	3.17	4.1	4.16
ENSG00000071242.12	RPS6KA2	protein_coding	1	1.62	1.4	2.91	2.56	1.04	1.09	1.57	1.2
ENSG00000071243.16	ING3	protein_coding	2	14.55	12.33	12.83	13.78	10.08	9.74	9.21	10.1
ENSG00000071246.11	VASH1	protein_coding	2	0	0	0	0	0.03	0.01	0	0
ENSG00000071282.12	LMCD1	protein_coding	1	2.11	1.8	2.06	1.72	1.67	1.26	1.32	1.18
ENSG00000071462.11	BUD23	protein_coding	2	19.5	17.59	21.47	21.69	19.5	19.46	18.79	19.41
ENSG00000071537.14	SEL1L	protein_coding	2	19.99	17.41	16.51	19.19	13.81	14.11	16.39	15.8
ENSG00000071539.14	TRIP13	protein_coding	1	12.52	12.4	15.55	16.86	13.11	13.45	13.66	12.87
ENSG00000071553.17	ATP6AP1	protein_coding	1	22.78	22.24	22.64	22.37	18.83	20.54	20.8	21.25
ENSG00000071564.16	TCF3	protein_coding	1	152.46	136.83	112.18	112.18	165.37	172.75	144.82	122.48
ENSG00000071575.11	TRIB2	protein_coding	1	49.34	47.27	55.7	54.6	42.56	48.23	44.47	43.08
ENSG00000071626.16	DAZAP1	protein_coding	1	91.71	84.79	76.83	78.34	74.18	75.71	75.12	59.84
ENSG00000071655.18	MBD3	protein_coding	2	37.22	32.9	42.44	34.75	40.69	42.68	46.51	44.24
ENSG00000071677.1	PRLH	protein_coding	2	0	0	0	0	0	0	0	0
ENSG00000071794.16	HLTF	protein_coding	1	21.83	21.37	21.45	22.84	16.64	16.8	12.57	12.85
ENSG00000071859.15	FAM50A	protein_coding	1	10.74	8.88	13.66	13.81	10.49	10.11	10.97	8.38
ENSG00000071889.16	FAM3A	protein_coding	2	8.15	6.29	7.2	6.76	6.57	6.54	6.94	5.74
ENSG00000071894.17	CPSF1	protein_coding	2	48.34	44.79	44.62	41.09	40.39	43.82	40.03	39.77
ENSG00000071909.18	MYO3B	protein_coding	2	0	0	0	0.01	0	0	0	0
ENSG00000071967.12	CYBRD1	protein_coding	1	0.02	0.01	0	0.12	0.04	0.06	0.01	0.05
ENSG00000071991.8	CDH19	protein_coding	1	0	0	0	0	0	0	0	0
ENSG00000071994.10	PDCD2	protein_coding	1	32.96	30.11	31.92	35.99	29.7	29.71	31.65	28.91
ENSG00000072041.17	SLC6A15	protein_coding	1	0	0	0	0	0	0	0	0
ENSG00000072042.13	RDH11	protein_coding	1	28.93	28.69	31.06	32.72	26.77	28.95	23.61	23.86
ENSG00000072062.13	PRKACA	protein_coding	1	14.05	11.97	20.46	22.74	13.12	13.5	16.05	15.42
ENSG00000072071.16	ADGRL1	protein_coding	1	18.56	17.72	17.87	18.78	15.42	15.94	18.03	18.86
ENSG00000072080.11	SPP2	protein_coding	1	0	0	0	0.17	0	0	0	0
ENSG00000072110.13	ACTN1	protein_coding	1	64.22	58.09	99.87	105.01	54.02	55.72	73.78	65.29
ENSG00000072121.16	ZFYVE26	protein_coding	2	9.12	10.5	10.11	9.6	8.76	7.12	8.38	7.77
ENSG00000072133.11	RPS6KA6	protein_coding	2	0	0	0	0	0	0	0	0
ENSG00000072134.15	EPN2	protein_coding	1	0	0	0	0	0	0	0	0
ENSG00000072135.13	PTPN18	protein_coding	2	25.22	24.57	31.57	32	21.38	22.04	22.37	19.49
ENSG00000072163.19	LIMS2	protein_coding	1	14.37	11.98	6.64	5.24	11.87	11.96	6.34	6.43
ENSG00000072182.12	ASIC4	protein_coding	2	0.07	0.05	0.04	0.08	0	0.03	0.09	0.05
ENSG00000072195.15	SPEG	protein_coding	1	0.09	0.12	0.09	0.01	0.07	0.02	0.06	0.17
ENSG00000072201.13	LNX1	protein_coding	2	0.01	0.01	0	0.01	0.01	0.01	0.01	0
ENSG00000072210.18	ALDH3A2	protein_coding	1	16.2	14.93	13.93	14.25	11.81	12.53	9.86	11.67
ENSG00000072274.13	TFRC	protein_coding	2	41.36	43.22	62.28	67.31	61.27	69.33	78.51	71.8
ENSG00000072310.17	SREBF1	protein_coding	2	146.12	135.2	138.98	135.27	101.47	106.89	88.4	90.75
ENSG00000072315.3	TRPC5	protein_coding	2	0	0	0	0	0	0	0	0
ENSG00000072364.13	AFF4	protein_coding	2	22.41	22.74	27.07	27.83	17.65	20.55	19.86	17.75
ENSG00000072401.15	UBE2D1	protein_coding	2	11.7	11.32	14.51	15.25	12.37	11.44	11.28	12.22
ENSG00000072415.8	MPP5	protein_coding	2	5.92	5.86	7.54	7.41	5.79	5.05	5.17	5.71
ENSG00000072422.17	RHOBTB1	protein_coding	2	2.55	1.86	2.56	2.91	1.98	2.15	2.86	2.19
ENSG00000072501.17	SMC1A	protein_coding	2	61.97	54.92	75.63	73.22	56.17	52.64	63.13	44.98
ENSG00000072506.12	HSD17B10	protein_coding	2	22.85	22.81	37.22	34.41	25.51	28.08	32.22	34.84
ENSG00000072518.20	MARK2	protein_coding	1	21.95	20.09	23.66	25.05	17.99	18.48	20.33	18.55
ENSG00000072571.20	HMMR	protein_coding	2	27.03	25.05	29.1	35.4	27.22	28	27.66	26.18
ENSG00000072609.17	CHFR	protein_coding	1	2.07	2.86	3.92	3.39	1.58	1.77	2.58	2.31
ENSG00000072657.8	TRHDE	protein_coding	2	30.21	29.16	30.95	32.88	27.2	29.43	27.95	22.41
ENSG00000072682.18	P4HA2	protein_coding	1	0.09	0.07	0.02	0	0.1	0.31	0.02	0.01
ENSG00000072694.20	FCGR2B	protein_coding	2	0.29	0.25	0.45	0.41	0.15	0.34	0.54	0.51
ENSG00000072736.19	NFATC3	protein_coding	1	61.57	60.65	63.33	66.6	49.24	50.25	47.81	48.77
ENSG00000072756.17	TRNT1	protein_coding	2	24.04	23.47	26.6	31.82	24.98	25.12	24.51	24.13
ENSG00000072778.20	ACADVL	protein_coding	2	89.17	83.45	88.59	95.92	59.64	59.85	56.74	53.2
ENSG00000072786.13	STK10	protein_coding	1	116.18	111.42	76.09	77.1	52.94	59.81	62.21	57.9
ENSG00000072803.17	FBXW11	protein_coding	2	17.92	16.78	20.27	20.72	15.25	16.71	16.32	16.02
ENSG00000072818.12	ACAP1	protein_coding	1	58.23	59.57	49.96	45.49	36.41	39.98	43.47	39.72
ENSG00000072832.14	CRMP1	protein_coding	1	18.43	17.19	23.15	22.51	10.84	11.85	11.97	11.73
ENSG00000072840.13	EVC	protein_coding	1	0	0	0.07	0.01	0	0	0	0
ENSG00000072849.11	DERL2	protein_coding	2	22.39	21.24	26.87	30	22.32	20.39	23.45	20.86
ENSG00000072858.10	SIDT1	protein_coding	2	9.3	7.57	5.37	3.44	6.91	6.79	5.31	4.29
ENSG00000072864.15	NDE1	protein_coding	1	30.87	29.55	36.72	35.14	26.96	27.8	31.97	28.11
ENSG00000072952.18	MRVI1	protein_coding	2	0.1	0.08	0.05	0.05	0.07	0.04	0.08	0.05
ENSG00000072954.7	TMEM38A	protein_coding	2	1.67	1.93	1.92	1.42	2.26	1.68	1.3	1.12
ENSG00000072958.8	AP1M1	protein_coding	1	18.67	17.07	22.22	25.07	21.79	23.2	24.94	26.45
ENSG00000073008.15	PVR	protein_coding	2	0	0	0	0	0	0	0	0
ENSG00000073050.11	XRCC1	protein_coding	1	35.51	34.32	31.45	29.94	20.64	22.82	21.48	18.35
ENSG00000073060.16	SCARB1	protein_coding	2	26.83	24.85	29.03	28.01	30.96	33.94	29.64	30.48
ENSG00000073067.14	CYP2W1	protein_coding	2	0	0	0	0	0	0	0	0
ENSG00000073111.14	MCM2	protein_coding	1	111.82	86.81	90.15	88.9	104.31	101.94	95.62	71.76
ENSG00000073146.16	MOV10L1	protein_coding	2	0.02	0	0.03	0	0.02	0	0	0
ENSG00000073150.13	PANX2	protein_coding	2	0	0	0.01	0.01	0	0	0	0
ENSG00000073169.14	SELENOO	protein_coding	2	7.35	7.21	8.05	5.91	7.69	7.33	7.09	8.14
ENSG00000073282.13	TP63	protein_coding	2	0.01	0.06	0.02	0.06	0.03	0.04	0	0.06
ENSG00000073331.18	ALPK1	protein_coding	2	12.8	12.18	11.61	12.09	9.25	10.27	10.17	10.53
ENSG00000073350.13	LLGL2	protein_coding	2	8.16	6.54	9.97	12.02	9.08	7.12	10.86	8.62
ENSG00000073417.15	PDE8A	protein_coding	2	16.39	17.71	18.39	19.17	12.39	11.06	12.8	13.43
ENSG00000073464.12	CLCN4	protein_coding	2	5.98	5.22	1.94	1.34	1.35	1.56	1.09	0.88
ENSG00000073536.18	NLE1	protein_coding	2	7.2	8.89	6.63	6.03	8.82	9.52	8.58	9.52
ENSG00000073578.17	SDHA	protein_coding	1	69.7	62.76	67.58	71.81	62.72	62.53	60.85	54.63
ENSG00000073584.20	SMARCE1	protein_coding	2	70.88	65.79	78.71	84.37	64.1	60.86	65.18	58.85
ENSG00000073598.6	FNDC8	protein_coding	2	0	0.02	0	0	0	0.1	0	0.03
ENSG00000073605.18	GSDMB	protein_coding	2	7.2	8.63	10.75	12.2	6.82	7.17	7.6	8.44
ENSG00000073614.12	KDM5A	protein_coding	2	32.65	35.81	36.2	42.05	31.04	34.22	33.64	26.53
ENSG00000073670.14	ADAM11	protein_coding	2	1.09	1.07	1.08	0.93	0.86	0.8	1.02	0.85
ENSG00000073711.11	PPP2R3A	protein_coding	2	0.19	0.27	0.14	0.17	0.14	0.13	0.12	0.11
ENSG00000073712.15	FERMT2	protein_coding	1	0.74	0.51	1.9	2.63	1.5	1.15	1.61	1.93
ENSG00000073734.10	ABCB11	protein_coding	2	0	0	0	0	0	0	0	0
ENSG00000073737.16	DHRS9	protein_coding	2	0	0.04	0.03	0.04	0.06	0	0.13	0.15
ENSG00000073754.6	CD5L	protein_coding	2	0	0.04	0	0	0	0	0	0
ENSG00000073756.12	PTGS2	protein_coding	2	0.18	0.25	0.18	0.31	0.11	0.07	0.23	0.18
ENSG00000073792.15	IGF2BP2	protein_coding	2	2.85	2.83	0.84	0.61	0.47	0.71	0.53	0.32
ENSG00000073803.14	MAP3K13	protein_coding	1	0.16	0.12	0.12	0.11	0.27	0.23	0.04	0.08
ENSG00000073849.15	ST6GAL1	protein_coding	1	92.05	88.98	60.72	60.46	73.06	82.26	83.91	86.27
ENSG00000073861.3	TBX21	protein_coding	2	0.4	0.34	5.48	5.4	0.14	0.25	0.19	0.11
ENSG00000073905.8	VDAC1P1	processed_pseudogene	1	1.33	1.21	1.64	1.96	1.57	1.72	1.62	1.19
ENSG00000073910.21	FRY	protein_coding	2	3.14	2.4	2.68	2.26	1.87	1.73	1.79	1.79
ENSG00000073921.18	PICALM	protein_coding	1	57.71	55.05	56.09	63.49	41.72	46.86	50.34	46.46
ENSG00000073969.18	NSF	protein_coding	2	16.29	14.48	22.38	21.35	12.87	16.85	15.28	16.21
ENSG00000074047.21	GLI2	protein_coding	2	0.03	0.19	0.01	0.02	0.01	0.01	0	0
ENSG00000074054.18	CLASP1	protein_coding	2	34.04	32.6	36.18	34.96	23.87	30.2	28.99	30.64
ENSG00000074071.14	MRPS34	protein_coding	2	29.03	25.32	32.05	30.44	34.68	34.94	37.53	30.64
ENSG00000074181.9	NOTCH3	protein_coding	2	0.06	0.06	0.02	0.28	0.01	0.19	0.01	0.17
ENSG00000074201.8	CLNS1A	protein_coding	2	72.33	64.68	52.18	54.56	53.38	54.92	53.22	46.16
ENSG00000074211.14	PPP2R2C	protein_coding	2	0	0	0	0	0	0	0	0
ENSG00000074219.13	TEAD2	protein_coding	1	0.02	0.18	0.12	0.05	0.02	0.02	0	0
ENSG00000074266.20	EED	protein_coding	1	18.07	17.14	22.29	23.15	19.36	16.45	19.32	20.94
ENSG00000074276.10	CDHR2	protein_coding	2	0.57	0.31	0.08	0.18	0.18	0.13	0.17	0.05
ENSG00000074317.11	SNCB	protein_coding	2	0	0	0	0	0	0	0	0
ENSG00000074319.13	TSG101	protein_coding	1	32.29	30.44	33.12	38.69	23.96	22.6	25.98	26.52
ENSG00000074356.17	NCBP3	protein_coding	1	25.25	21.7	24.22	27.32	20.41	18.13	22.66	21.21
ENSG00000074370.18	ATP2A3	protein_coding	2	33.88	32.39	43.08	38.11	27.34	31.05	43.03	39.57
ENSG00000074410.14	CA12	protein_coding	2	0.01	0	0	0.02	0	0	0	0
ENSG00000074416.14	MGLL	protein_coding	1	0.14	0.07	0.34	0.25	0.07	0.08	0.2	0.21
ENSG00000074527.12	NTN4	protein_coding	1	0	0	0.04	0	0	0	0	0
ENSG00000074582.14	BCS1L	protein_coding	1	16.63	19.04	22.79	24.33	18.37	20.32	22.88	22.66
ENSG00000074590.13	NUAK1	protein_coding	1	0	0	0	0.01	0	0	0	0
ENSG00000074603.19	DPP8	protein_coding	1	22.29	21.53	22.69	25.22	18.65	18.43	22.25	18.93
ENSG00000074621.14	SLC24A1	protein_coding	1	5.49	4.59	6.27	7.11	3.81	5.24	5.38	5.18
ENSG00000074657.13	ZNF532	protein_coding	1	0	0.01	0.01	0.01	0	0	0	0
ENSG00000074660.16	SCARF1	protein_coding	2	7.49	6.58	6.96	6.9	6.45	7.17	6.78	7.25
ENSG00000074695.6	LMAN1	protein_coding	2	33.54	33.21	33.54	37.15	29.55	32.16	31.61	32.02
ENSG00000074696.13	HACD3	protein_coding	1	28.36	26.31	37.34	40.62	26.86	28.14	27.92	28.65
ENSG00000074706.13	IPCEF1	protein_coding	1	0.54	0.32	0.7	0.34	0.53	0.34	0.53	0.47
ENSG00000074755.15	ZZEF1	protein_coding	2	17.53	17	17.7	19.33	13.57	15.02	17.34	17.39
ENSG00000074771.3	NOX3	protein_coding	2	0	0	0	0	0.01	0	0	0
ENSG00000074800.16	ENO1	protein_coding	2	275.65	271.06	424.31	450.42	376.78	393.01	404.67	429.35
ENSG00000074803.19	SLC12A1	protein_coding	1	0	0	0	0	0	0.01	0	0
ENSG00000074842.7	MYDGF	protein_coding	2	11.44	10.8	14.31	14.56	14.54	15.07	17.57	14.13
ENSG00000074855.11	ANO8	protein_coding	2	6.8	6.05	7.51	8.09	4.98	5.55	6.39	4.87
ENSG00000074935.14	TUBE1	protein_coding	2	22.25	21.72	8.99	10.41	9.79	10.28	6.49	6.5
ENSG00000074964.17	ARHGEF10L	protein_coding	2	0	0.03	0	0.01	0	0.01	0.01	0
ENSG00000074966.11	TXK	protein_coding	1	0.94	1.73	1	0.61	1.2	0.91	1.35	1.2
ENSG00000075035.10	WSCD2	protein_coding	1	0	0	0	0	0	0	0	0
ENSG00000075043.18	KCNQ2	protein_coding	2	0	0	0	0	0	0	0	0
ENSG00000075073.14	TACR2	protein_coding	2	0	0.02	0	0	0	0	0	0
ENSG00000075089.9	ACTR6	protein_coding	2	8.77	8.63	11.05	13.22	9.31	10.96	10.67	11.28
ENSG00000075131.10	TIPIN	protein_coding	2	15.53	17.5	16.98	21.36	12.28	13.06	13.22	11.56
ENSG00000075142.13	SRI	protein_coding	2	26.63	27.32	38.3	38.74	24.98	28.28	33.3	29.65
ENSG00000075151.20	EIF4G3	protein_coding	1	43.81	40.92	47.96	48.19	38.24	36.33	41.32	36.35
ENSG00000075188.9	NUP37	protein_coding	2	11.31	12.93	15.36	16.03	13.65	13.38	12.99	14.14
ENSG00000075213.11	SEMA3A	protein_coding	2	22.9	21.78	20.4	19.94	15.29	14.9	17.43	16.78
ENSG00000075218.19	GTSE1	protein_coding	2	33.7	30.46	45.64	45.5	26.64	28.39	34.12	31.67
ENSG00000075223.14	SEMA3C	protein_coding	1	0	0.01	0.01	0.19	0	0	0	0
ENSG00000075234.17	TTC38	protein_coding	1	6.38	6.82	6.6	7.41	2.28	3.03	3.83	3.71
ENSG00000075239.13	ACAT1	protein_coding	1	36.25	34.83	38.8	33.73	38.73	36.98	37.72	28.59
ENSG00000075240.17	GRAMD4	protein_coding	2	6.1	5.14	7.57	6.78	6.41	7.66	4.52	4.22
ENSG00000075275.16	CELSR1	protein_coding	1	0.11	0.03	0.1	0.06	0.04	0.06	0.05	0.04
ENSG00000075290.7	WNT8B	protein_coding	2	0	0	0	0	0	0	0	0
ENSG00000075292.19	ZNF638	protein_coding	1	77.63	68.57	88.99	100.82	67.03	68.18	76.47	71.47
ENSG00000075303.13	SLC25A40	protein_coding	2	18.85	21.48	19.04	21.61	18.02	19.98	17.86	15.9
ENSG00000075336.12	TIMM21	protein_coding	2	14.4	13.53	22.46	24.9	18.16	20.59	23.21	21.65
ENSG00000075340.23	ADD2	protein_coding	1	11.15	10.64	1.45	1.7	6.05	6.19	5.64	5.41
ENSG00000075388.4	FGF4	protein_coding	2	0	0	0	0	0	0	0	0
ENSG00000075391.16	RASAL2	protein_coding	2	8.34	8.05	11.55	12.2	7.02	7.2	6.76	5.39
ENSG00000075399.14	VPS9D1	protein_coding	2	2.12	1.94	2.16	2.43	1.81	1.78	3.15	3.32
ENSG00000075407.18	ZNF37A	protein_coding	2	13.67	12.9	15.68	16.43	11.99	12.75	13.3	12.57
ENSG00000075413.18	MARK3	protein_coding	1	36.48	33.41	31.52	34.03	23.77	28.81	28.79	24.37
ENSG00000075415.12	SLC25A3	protein_coding	2	209.8	187.81	206.51	200.78	214.34	217.66	210.71	195.66
ENSG00000075420.13	FNDC3B	protein_coding	2	14.6	14.75	6.08	5.82	6.01	4.34	4.98	4.14
ENSG00000075426.12	FOSL2	protein_coding	1	12.42	11.63	13.46	13.71	10.43	9.89	12.9	12.87
ENSG00000075429.8	CACNG5	protein_coding	2	0	0	0	0	0	0	0	0
ENSG00000075461.6	CACNG4	protein_coding	2	0	0	0	0	0	0	0	0
ENSG00000075539.14	FRYL	protein_coding	1	47.96	48.74	51.18	52.13	41.02	42.8	43.05	40.11
ENSG00000075568.17	TMEM131	protein_coding	1	19.2	16.88	18.21	20.7	15.01	16.85	17.21	17.24
ENSG00000075618.18	FSCN1	protein_coding	1	5.81	4.33	3.28	2.94	3.38	3.85	0.76	0.64
ENSG00000075624.16	ACTB	protein_coding	2	1032.6	900.53	1287.08	1273.35	1131.53	1217.59	1354.8	1367.41
ENSG00000075643.6	MOCOS	protein_coding	2	0.01	0	0.01	0.14	0	0	0.09	0
ENSG00000075651.16	PLD1	protein_coding	1	16.85	19.08	7.74	8.86	4.39	5.77	3.63	3.89
ENSG00000075673.11	ATP12A	protein_coding	2	0	0	0	0	0	0	0	0
ENSG00000075702.18	WDR62	protein_coding	2	10.73	9.7	13.72	12.71	10.19	11.05	11.65	11.35
ENSG00000075711.21	DLG1	protein_coding	2	55.83	56.01	61.77	70.86	43.42	44.27	45.45	40.98
ENSG00000075785.12	RAB7A	protein_coding	1	58.65	58.6	73.23	66.31	45.86	48.57	50.46	47.29
ENSG00000075790.10	BCAP29	protein_coding	1	9.2	9.56	13.79	14.74	7.98	8.72	8.52	8.13
ENSG00000075826.17	SEC31B	protein_coding	2	13.46	14.42	13.95	14.49	10.4	10.01	12.7	11.29
ENSG00000075856.12	SART3	protein_coding	1	23.86	23.76	28.44	28.57	22.56	22.15	26.84	24.66
ENSG00000075884.14	ARHGAP15	protein_coding	2	21.39	19.57	12.7	11.62	14	15.09	11.81	12.35
ENSG00000075886.11	TUBA3D	protein_coding	2	0	0	0	0	0	0	0	0
ENSG00000075891.21	PAX2	protein_coding	2	0	0	0	0	0	0	0	0
ENSG00000075914.13	EXOSC7	protein_coding	1	11.66	10.63	12.58	12.66	13.11	13.51	14.97	13.95
ENSG00000075945.13	KIFAP3	protein_coding	2	3.78	3.6	3.91	3.71	3.07	3.52	3.22	2.61
ENSG00000075975.16	MKRN2	protein_coding	1	10.07	9.59	10.39	10.74	8.77	8.47	8.99	9.67
ENSG00000076003.5	MCM6	protein_coding	2	53.03	53.71	49.51	50.98	44.53	46.17	40.66	39.78
ENSG00000076043.10	REXO2	protein_coding	1	11.02	9.94	13.24	14.3	11.63	10.78	12.25	9.06
ENSG00000076053.10	RBM7	protein_coding	2	17.97	16.32	18.98	24.71	15.29	17.96	15.61	17.49
ENSG00000076067.13	RBMS2	protein_coding	2	3.22	3.02	3.02	2.48	2.19	1.65	1.86	1.63
ENSG00000076108.11	BAZ2A	protein_coding	1	52.43	46.71	51.3	52	38.06	41.84	39.18	39.27
ENSG00000076201.15	PTPN23	protein_coding	2	13.81	11.1	18.94	16.58	12.02	12.13	16.27	15.47
ENSG00000076242.14	MLH1	protein_coding	1	25.5	23.56	24	25.73	17.5	19.52	16.62	14.64
ENSG00000076248.10	UNG	protein_coding	2	9.83	8.43	14.65	13.76	13.59	13.9	15.4	13.67
ENSG00000076258.10	FMO4	protein_coding	2	1.52	1.17	1.49	1.59	0.84	1.11	1.56	1.67
ENSG00000076321.11	KLHL20	protein_coding	2	7.54	6.65	7.48	7.44	5.72	7.03	6.18	7
ENSG00000076344.16	RGS11	protein_coding	2	0	0	0	0	0	0.01	0	0
ENSG00000076351.13	SLC46A1	protein_coding	1	0	0	0	0	0	0	0	0
ENSG00000076356.7	PLXNA2	protein_coding	1	0.17	0.39	0.65	0.6	0.06	0.13	0.26	0.23
ENSG00000076382.17	SPAG5	protein_coding	2	37.25	33.96	51.29	53.78	35.97	40.47	41.62	39.75
ENSG00000076513.16	ANKRD13A	protein_coding	1	36.41	33.2	34.87	35.98	25.04	27.34	25.58	25.88
ENSG00000076554.15	TPD52	protein_coding	1	88.1	87.08	79.09	80.52	73.04	76.92	61.46	58.42
ENSG00000076555.15	ACACB	protein_coding	2	4.33	3.6	5.08	4.43	2.35	2.2	3.03	2.8
ENSG00000076604.15	TRAF4	protein_coding	1	36.61	35.29	43.05	40.64	31.64	29.8	35.12	33.42
ENSG00000076641.4	PAG1	protein_coding	2	16.78	17.38	1.91	2.06	4.7	4.84	3.91	3.69
ENSG00000076650.6	GPATCH1	protein_coding	2	5.42	5.23	6.19	6.22	4.4	4.75	5.14	4.78
ENSG00000076662.10	ICAM3	protein_coding	1	12.94	11.64	7.83	7.24	8.38	9.88	6.29	7.27
ENSG00000076685.18	NT5C2	protein_coding	2	28.1	27.25	27.3	31.13	22.98	24.59	21.89	20.34
ENSG00000076706.17	AP002956.1	protein_coding	2	0.78	1.2	0.76	0.8	2.9	2.61	2.32	2.65
ENSG00000076716.9	GPC4	protein_coding	2	0.22	0.2	0.09	0.16	0.26	0.25	0.31	0.35
ENSG00000076770.14	MBNL3	protein_coding	2	40.8	39.63	38.03	38.62	32.52	35.4	33.57	34.07
ENSG00000076826.9	CAMSAP3	protein_coding	2	0	0	0	0	0	0	0	0
ENSG00000076864.19	RAP1GAP	protein_coding	1	0.02	0.01	0.03	0.08	0.01	0.01	0.02	0.08
ENSG00000076924.12	XAB2	protein_coding	2	13.72	14.08	13.55	13.15	12.46	12.74	13.31	12.8
ENSG00000076928.17	ARHGEF1	protein_coding	1	59.93	53.42	62.39	61.96	51.7	52.05	62.54	57.29
ENSG00000076944.16	STXBP2	protein_coding	1	36.59	30.79	39.16	38.4	24.12	28.64	30.71	28.43
ENSG00000076984.17	MAP2K7	protein_coding	2	17.68	16.05	19.38	15.83	18.31	18.63	19.15	17.13
ENSG00000077009.13	NMRK2	protein_coding	1	0	0	0	0	0	0	0	0
ENSG00000077044.10	DGKD	protein_coding	1	78.07	69.2	54.01	58.7	60.02	65.39	73.34	66.41
ENSG00000077063.11	CTTNBP2	protein_coding	1	0.08	0.01	0.01	0	0.01	0	0.01	0.01
ENSG00000077080.9	ACTL6B	protein_coding	1	0	0	0	0	0	0	0	0
ENSG00000077092.19	RARB	protein_coding	1	0.2	0.16	0.08	0.1	0.06	0.15	0.13	0.09
ENSG00000077097.15	TOP2B	protein_coding	2	231.52	229.87	226.12	235.97	168.84	189.39	171.63	178.08
ENSG00000077147.16	TM9SF3	protein_coding	2	71.49	70.6	89.17	98.75	62.78	68.11	76	76.1
ENSG00000077150.20	NFKB2	protein_coding	2	29.88	26.87	25.05	21.16	13.77	13.78	13.86	13.13
ENSG00000077152.11	UBE2T	protein_coding	2	37	35.79	46.23	45.57	37.03	34.56	34.91	33.92
ENSG00000077157.22	PPP1R12B	protein_coding	1	9.28	9.14	9.14	8.92	7.73	7.26	7.74	6.07
ENSG00000077232.18	DNAJC10	protein_coding	2	32.03	31.21	31.41	37.07	22.16	22.67	26.04	23.32
ENSG00000077235.18	GTF3C1	protein_coding	1	24.14	19.72	29.08	32.04	18.54	21.05	19.54	25.8
ENSG00000077238.14	IL4R	protein_coding	1	3.82	3.06	3.97	2.96	3.37	4.91	2.65	3.38
ENSG00000077254.14	USP33	protein_coding	2	38.53	33.83	38.3	40.63	29.17	29.86	32.1	27.66
ENSG00000077264.15	PAK3	protein_coding	2	0	0.12	0	0	0	0	0	0
ENSG00000077274.9	CAPN6	protein_coding	2	0	0	0	0	0	0	0	0
ENSG00000077279.18	DCX	protein_coding	1	0	0	0	0.01	0	0	0	0
ENSG00000077312.9	SNRPA	protein_coding	2	89.81	86.08	85.13	97.07	69.39	73.44	73.3	70.12
ENSG00000077327.16	SPAG6	protein_coding	2	0.14	0.01	0.02	0	0.13	0	0.06	0.09
ENSG00000077348.9	EXOSC5	protein_coding	1	12.82	13.25	12.47	13.45	13.92	15.74	17.04	16.68
ENSG00000077380.15	DYNC1I2	protein_coding	1	20.59	21.24	26.86	28.19	21.51	21.06	20.52	17.62
ENSG00000077420.16	APBB1IP	protein_coding	2	42.29	39.08	31.46	34.14	37.48	37.71	28.92	24.78
ENSG00000077454.16	LRCH4	protein_coding	1	42.78	36.56	35.05	35.45	41.4	43.31	47.69	41.9
ENSG00000077458.13	FAM76B	protein_coding	2	34.66	32.75	28.41	28.86	23.78	21.76	21.21	19.02
ENSG00000077463.15	AC016586.1	protein_coding	2	11.9	10.27	12.16	9.9	11.29	11.65	12.89	12.47
ENSG00000077498.9	TYR	protein_coding	2	0	0	0	0	0	0	0	0
ENSG00000077514.8	POLD3	protein_coding	1	24.67	23.9	24.26	24.32	17.77	18.07	17.02	15.02
ENSG00000077522.13	ACTN2	protein_coding	2	0.08	0	0.09	0	0	0.03	0	0
ENSG00000077549.18	CAPZB	protein_coding	2	53.78	49.39	81.39	84.5	59.3	57.51	68.5	61.09
ENSG00000077585.14	GPR137B	protein_coding	2	3.63	3.46	6.04	6.77	3.89	4.44	3.58	3.19
ENSG00000077616.11	NAALAD2	protein_coding	1	0.37	0.24	0	0	0.12	0.28	0.03	0.06
ENSG00000077684.16	JADE1	protein_coding	2	14.16	13.54	13.61	14.25	12.74	12.68	13.14	13.67
ENSG00000077713.19	SLC25A43	protein_coding	2	8.24	7.26	7.19	6.95	6.9	6.58	6.42	6.71
ENSG00000077721.16	UBE2A	protein_coding	2	49.73	48.33	54.48	56.57	38.14	38.25	37.65	38.87
ENSG00000077782.20	FGFR1	protein_coding	1	16.94	17.82	30.19	30.22	11.7	11.64	8.13	7.21
ENSG00000077800.13	FKBP6	protein_coding	1	0.02	0	0.13	0	0	0	0	0.1
ENSG00000077935.17	SMC1B	protein_coding	2	0	0	0	0	0	0	0	0
ENSG00000077942.19	FBLN1	protein_coding	2	0.16	0.31	0.26	0.32	0.16	0.31	0.2	0.25
ENSG00000077943.8	ITGA8	protein_coding	2	0.04	0.01	0	0.01	0.01	0	0	0
ENSG00000077984.6	CST7	protein_coding	2	23.98	24.21	7.46	6.5	3.63	3.72	3.73	4.27
ENSG00000078018.19	MAP2	protein_coding	1	1.29	1.73	2.11	1.87	1.2	1.11	1.57	1.81
ENSG00000078043.16	PIAS2	protein_coding	1	17.49	19.22	21.15	22.89	17.43	15.19	19.12	18.37
ENSG00000078053.17	AMPH	protein_coding	2	0	0	0	0	0	0	0	0
ENSG00000078061.13	ARAF	protein_coding	2	17.67	16.24	21.15	21.3	15.96	16.69	18.7	20.41
ENSG00000078070.13	MCCC1	protein_coding	2	22.68	23.14	21.08	19.89	23.42	22.8	23.23	19.98
ENSG00000078081.8	LAMP3	protein_coding	1	0.08	0.07	0.08	0.06	0.04	0.05	0.07	0.04
ENSG00000078098.14	FAP	protein_coding	2	0.04	0	0.02	0	0	0	0	0
ENSG00000078114.18	NEBL	protein_coding	2	0.01	0.06	0.09	0.03	0	0.07	0.09	0.1
ENSG00000078124.12	ACER3	protein_coding	2	4.42	4.9	5.86	5.49	3.63	3.63	5.16	4.36
ENSG00000078140.14	UBE2K	protein_coding	1	22.66	18.88	32.54	27.62	25.68	27.06	30.02	28.55
ENSG00000078142.13	PIK3C3	protein_coding	2	24.4	23.2	24.68	24.44	23.05	20.74	21.41	21.58
ENSG00000078177.14	N4BP2	protein_coding	1	21.05	20.5	12.62	13.62	16.89	16.11	13.54	13.98
ENSG00000078237.7	TIGAR	protein_coding	2	1.69	1.75	4.17	4.45	1.71	1.94	3.62	3.07
ENSG00000078246.17	TULP3	protein_coding	1	3.41	2.96	4.31	4	2.76	2.57	2.71	2.74
ENSG00000078269.15	SYNJ2	protein_coding	2	12.75	12.77	15.69	17.54	9.61	9.92	14.39	14.14
ENSG00000078295.16	ADCY2	protein_coding	2	0.01	0.01	0.04	0.02	0.08	0.02	0.01	0.09
ENSG00000078304.19	PPP2R5C	protein_coding	1	708.96	662.79	612.26	655.88	556.05	540.5	626.09	573.19
ENSG00000078319.9	PMS2P1	unprocessed_pseudogene	2	6.91	6.47	6.05	6.91	5.72	4.63	5.04	4.9
ENSG00000078328.20	RBFOX1	protein_coding	1	0.04	0	0	0	0	0	0	0
ENSG00000078369.18	GNB1	protein_coding	1	167.26	145.8	163.59	184.75	115.01	115.93	126.28	109.31
ENSG00000078399.18	HOXA9	protein_coding	1	67.6	61.82	72.85	77.82	55.18	57.42	60.14	51.71
ENSG00000078401.7	EDN1	protein_coding	2	0.05	0.01	0.03	0.02	0	0.01	0.01	0.06
ENSG00000078403.17	MLLT10	protein_coding	2	33.8	29.12	27.11	29.31	25.17	26.5	28.69	28.5
ENSG00000078487.17	ZCWPW1	protein_coding	1	4.34	3.9	3.98	3.2	2.38	2.79	3.59	3.05
ENSG00000078549.14	ADCYAP1R1	protein_coding	2	0	0	0	0	0	0	0	0
ENSG00000078579.9	FGF20	protein_coding	2	0	0	0	0	0	0	0	0
ENSG00000078589.13	P2RY10	protein_coding	2	0.37	0.08	0.59	1.36	0.19	0.18	0.23	0.58
ENSG00000078596.11	ITM2A	protein_coding	2	0	0	0.07	0	0	0	0	0
ENSG00000078618.21	NRDC	protein_coding	1	49.13	43.73	44.16	50.54	37.69	35.49	38.78	37.45
ENSG00000078668.14	VDAC3	protein_coding	1	34.38	34.25	47.25	49.72	41.99	42.09	42.38	44.69
ENSG00000078674.17	PCM1	protein_coding	1	100.9	96.26	94.78	102.38	68.92	69	73.72	62.75
ENSG00000078687.17	TNRC6C	protein_coding	2	9.25	7.88	15.87	15.35	6.25	6.24	7.31	6.55
ENSG00000078699.21	CBFA2T2	protein_coding	2	4.13	4.4	5.08	5.4	3.33	3.13	3.78	4.62
ENSG00000078725.13	BRINP1	protein_coding	2	0	0	0	0	0	0.02	0	0
ENSG00000078747.15	ITCH	protein_coding	2	18.6	19.07	18.69	20.52	15.69	18.06	19.97	18.33
ENSG00000078795.16	PKD2L2	protein_coding	1	0	0	0	0	0	0	0	0
ENSG00000078804.13	TP53INP2	protein_coding	2	2.73	3.05	2.58	2.58	1.86	2.03	2.15	1.77
ENSG00000078808.17	SDF4	protein_coding	2	40.15	38.49	41.99	42.46	31.36	32.76	39.72	38.37
ENSG00000078814.15	MYH7B	protein_coding	1	0.39	0.42	0.15	0.23	0.08	0.13	0.26	0.19
ENSG00000078898.7	BPIFB2	protein_coding	2	0.02	0	0	0	0	0	0	0
ENSG00000078900.15	TP73	protein_coding	1	0.03	0.02	0.02	0	0.03	0	0.02	0.03
ENSG00000078902.16	TOLLIP	protein_coding	1	8.08	8.2	9.37	10.08	8.19	8.08	9.27	8.33
ENSG00000078967.13	UBE2D4	protein_coding	2	1.24	0.95	2.23	2.13	1.16	1.44	1.62	1.72
ENSG00000079101.16	CLUL1	protein_coding	1	0	0	0	0	0.07	0	0	0
ENSG00000079102.16	RUNX1T1	protein_coding	2	0.15	0.06	0.08	0.02	0.01	0.03	0	0
ENSG00000079112.10	CDH17	protein_coding	1	0	0	0	0	0	0	0	0
ENSG00000079134.12	THOC1	protein_coding	2	43.99	42.2	42.1	46.96	38.26	39.87	35.35	33.02
ENSG00000079150.18	FKBP7	protein_coding	2	5.37	3.53	5.72	5.7	5.91	5.42	5	4.52
ENSG00000079156.17	OSBPL6	protein_coding	2	0.23	0.27	0.17	0.19	0.09	0.09	0.06	0.24
ENSG00000079215.14	SLC1A3	protein_coding	2	0.12	0.08	0.18	0.33	0.35	0.4	0.19	0.24
ENSG00000079246.16	XRCC5	protein_coding	2	158.24	147	181.07	198.4	155.07	164.31	162.08	150.89
ENSG00000079257.8	LXN	protein_coding	2	1.82	1.95	0.95	1	1.97	1.71	0.45	0.56
ENSG00000079263.19	SP140	protein_coding	1	1.36	0.96	1.47	1.63	0.72	1.78	0.65	0.45
ENSG00000079277.21	MKNK1	protein_coding	1	15.89	16	16.91	18.12	12.4	12.92	14.86	14.21
ENSG00000079308.19	TNS1	protein_coding	1	1.03	0.75	2.4	2.49	1.31	1.62	1.9	1.91
ENSG00000079313.15	REXO1	protein_coding	2	17.37	14.83	15.84	12.03	12.31	14.17	13.64	14.59
ENSG00000079332.15	SAR1A	protein_coding	2	24.42	23.71	36.13	37.49	23.3	24.19	26.67	24.78
ENSG00000079335.20	CDC14A	protein_coding	2	5.71	5.32	3.55	3.38	4.2	4.19	3.46	2.64
ENSG00000079337.16	RAPGEF3	protein_coding	1	0.08	0.06	0.2	0.31	0.06	0.09	0.11	0.04
ENSG00000079385.22	CEACAM1	protein_coding	2	0.15	0.25	0.07	0.18	0.08	0.12	0.18	0.11
ENSG00000079387.14	SENP1	protein_coding	2	17.21	16.86	20.81	21.32	13.47	14.17	15.61	13.98
ENSG00000079393.20	DUSP13	protein_coding	1	0	0	0	0	0	0	0	0
ENSG00000079432.7	CIC	protein_coding	1	32.42	28.44	32.89	30.18	23.96	25	28.79	26
ENSG00000079435.10	LIPE	protein_coding	1	9.55	7.51	10.04	8.34	10.63	9.96	8.97	8.94
ENSG00000079459.13	FDFT1	protein_coding	1	110.3	104.21	134.18	140.96	129.34	132.72	107.46	101.93
ENSG00000079462.7	PAFAH1B3	protein_coding	2	27.36	28.27	40.54	42.14	24.52	25.3	28.89	31.82
ENSG00000079482.13	OPHN1	protein_coding	2	1.03	0.57	0.85	1.13	1.03	0.5	0.78	2.1
ENSG00000079557.5	AFM	protein_coding	2	0	0	0	0	0	0	0	0
ENSG00000079616.12	KIF22	protein_coding	1	60.55	55.61	67.37	72.48	53.63	57.37	54.65	55.24
ENSG00000079689.14	SCGN	protein_coding	2	0	0	0	0	0	0.02	0	0
ENSG00000079691.18	CARMIL1	protein_coding	1	1.38	1.63	3.94	4.53	0.86	0.73	2.02	1.66
ENSG00000079739.17	PGM1	protein_coding	2	10.68	9.63	14.11	13.88	9.93	9.98	10.06	10.07
ENSG00000079785.15	DDX1	protein_coding	2	33.64	31.86	41.79	40.9	35.63	35.31	39.46	33.74
ENSG00000079805.16	DNM2	protein_coding	2	139.6	126.71	124.49	121.51	96.09	103.68	113.22	100.61
ENSG00000079819.19	EPB41L2	protein_coding	1	85.85	83.49	76.3	89.64	65.11	59.56	61.92	50.18
ENSG00000079841.18	RIMS1	protein_coding	1	0	0	0.01	0.01	0	0	0.01	0
ENSG00000079931.15	MOXD1	protein_coding	1	0.06	0.03	0.02	0.09	0.01	0.12	0	0
ENSG00000079950.14	STX7	protein_coding	2	24.92	23.56	25.85	28.47	18.87	17.69	21.83	15.94
ENSG00000079974.17	RABL2B	protein_coding	2	8.09	9.41	11.3	12.52	6.72	7.94	8.79	9.49
ENSG00000079999.14	KEAP1	protein_coding	1	26.08	23.04	29.56	32.7	26.5	27.47	25.51	22.27
ENSG00000080007.8	DDX43	protein_coding	2	0	0	0	0	0	0	0	0
ENSG00000080031.10	AC010327.1	protein_coding	2	0	0	0	0.03	0	0	0.06	0
ENSG00000080166.16	DCT	protein_coding	2	0.06	0.05	0.03	0.03	0.03	0.02	0.02	0.03
ENSG00000080189.15	SLC35C2	protein_coding	2	20.33	20.44	19.41	19.7	16.12	17.48	16.35	16.63
ENSG00000080200.10	CRYBG3	protein_coding	2	5.14	5.02	6.21	6.82	4.84	4.79	6.34	6.51
ENSG00000080224.17	EPHA6	protein_coding	1	0.08	0.03	0.05	0.04	0.02	0.15	0.05	0.07
ENSG00000080293.9	SCTR	protein_coding	2	0	0	0	0	0	0	0	0
ENSG00000080298.15	RFX3	protein_coding	2	13.23	11.71	6.7	6.69	8	7.14	5.44	5.34
ENSG00000080345.17	RIF1	protein_coding	2	35.69	33.72	37.57	40.01	28.15	28.74	30.29	30.2
ENSG00000080371.6	RAB21	protein_coding	2	27.93	26.11	33.95	33.78	24.86	23.78	26.29	23.65
ENSG00000080493.17	SLC4A4	protein_coding	2	0.29	0.29	0.79	1	0.23	0.16	0.29	0.22
ENSG00000080503.24	SMARCA2	protein_coding	2	104.61	96.2	110.07	126.75	83.14	82.11	91.3	81.31
ENSG00000080511.4	RDH8	protein_coding	2	0	0	0	0	0	0	0	0
ENSG00000080546.13	SESN1	protein_coding	2	13.82	12.49	25.11	28.66	10.64	13.02	16.8	18.14
ENSG00000080561.13	MID2	protein_coding	2	0.06	0.07	0.13	0.18	0.03	0.06	0.08	0.07
ENSG00000080572.12	PIH1D3	protein_coding	2	0	0	0	0	0	0	0	0
ENSG00000080573.7	COL5A3	protein_coding	2	0	0	0	0	0	0	0	0
ENSG00000080603.17	SRCAP	protein_coding	2	40.72	36.42	45.78	45.69	37.97	39.43	44.12	40.34
ENSG00000080608.10	PUM3	protein_coding	2	28.82	27.84	32.3	35.99	25.24	24.96	28.72	24.04
ENSG00000080618.16	CPB2	protein_coding	2	0	0	0	0	0	0	0	0
ENSG00000080644.16	CHRNA3	protein_coding	1	0	0.06	0	0	0	0	0	0
ENSG00000080709.15	KCNN2	protein_coding	2	0	0	0.04	0.05	0	0.03	0	0
ENSG00000080802.18	CNOT4	protein_coding	1	13.17	12.95	15.98	16.04	9.42	10.01	10.96	9.99
ENSG00000080815.19	PSEN1	protein_coding	1	23.25	20.96	20.68	24.2	15.95	18.95	18.96	18.98
ENSG00000080819.9	CPOX	protein_coding	2	6.7	8.29	9.39	11.04	8.74	9.42	9.85	7.92
ENSG00000080822.17	CLDND1	protein_coding	1	29.86	26.5	34.45	38.12	24.96	25.6	24.36	27.62
ENSG00000080823.23	MOK	protein_coding	1	0.63	1.08	0.79	0.48	0.64	0.62	0.38	0.83
ENSG00000080824.18	HSP90AA1	protein_coding	2	258.47	247.74	535.07	568.78	381.94	399.13	424.63	416.29
ENSG00000080839.11	RBL1	protein_coding	2	31.88	30.81	28.39	31.11	20.71	24.41	24.05	18.43
ENSG00000080845.17	DLGAP4	protein_coding	2	9.6	8.6	10.07	10.61	7.9	7.13	6.97	6.4
ENSG00000080854.14	IGSF9B	protein_coding	1	0	0	0	0.1	0	0	0	0.09
ENSG00000080910.13	CFHR2	protein_coding	2	0	0	0	0	0	0	0	0
ENSG00000080947.15	CROCCP3	transcribed_unprocessed_pseudogene	2	2.61	4.14	5.15	6.13	1.56	2.14	2.32	1.67
ENSG00000080986.13	NDC80	protein_coding	1	29	27.53	27.97	30.51	22.5	22.64	21.2	20.64
ENSG00000081014.11	AP4E1	protein_coding	1	9.33	8.76	11.19	11.98	6.02	6.96	8.13	8.36
ENSG00000081019.13	RSBN1	protein_coding	2	8.14	7.24	7.31	8.45	7.69	7.97	6.52	6.48
ENSG00000081026.19	MAGI3	protein_coding	1	4.84	4.12	5.37	6.28	3.86	4.44	4.86	4.66
ENSG00000081041.9	CXCL2	protein_coding	2	0	0	0.06	0	0	0.06	0.03	0
ENSG00000081051.7	AFP	protein_coding	2	0	0	0	0	0	0	0	0
ENSG00000081052.12	COL4A4	protein_coding	2	0	0	0	0	0	0	0	0
ENSG00000081059.20	TCF7	protein_coding	1	33.57	32.99	41.86	41.11	24.79	25.51	25.92	22.55
ENSG00000081087.15	OSTM1	protein_coding	2	4.16	5.87	9.46	10.76	4.81	5.59	7.61	7.46
ENSG00000081138.14	CDH7	protein_coding	2	0	0	0	0	0	0	0	0
ENSG00000081148.12	IMPG2	protein_coding	2	0.06	0.04	0.04	0.05	0.03	0.04	0.02	0.02
ENSG00000081154.11	PCNP	protein_coding	2	48.92	45.66	53.26	60.9	45.19	45.97	45.17	49.24
ENSG00000081177.18	EXD2	protein_coding	1	0.01	0	0	0	0.04	0.07	1.55	1.75
ENSG00000081181.8	ARG2	protein_coding	2	0	0	0	0.05	0	0	0	0
ENSG00000081189.15	MEF2C	protein_coding	2	340.51	339.18	364.43	415.83	272.84	271.67	319.44	285.67
ENSG00000081237.20	PTPRC	protein_coding	2	9.22	8.33	0.85	1.07	0.43	0.28	0.08	0.07
ENSG00000081248.11	CACNA1S	protein_coding	2	0	0	0	0	0	0	0	0
ENSG00000081277.12	PKP1	protein_coding	2	0	0	0	0	0	0	0	0
ENSG00000081307.12	UBA5	protein_coding	1	14.53	15.03	14.12	14.69	11.66	10.61	13.59	11.03
ENSG00000081320.11	STK17B	protein_coding	2	40.72	38.84	44.18	48.91	31.14	33.54	36.07	33.53
ENSG00000081377.16	CDC14B	protein_coding	2	0	0	0	0.01	0	0	0.02	0
ENSG00000081386.12	ZNF510	protein_coding	2	10.29	9.75	12.87	14.21	8.91	9.49	10.38	9.84
ENSG00000081479.15	LRP2	protein_coding	1	0.07	0.02	0.01	0	0.06	0.02	0	0.01
ENSG00000081665.14	ZNF506	protein_coding	1	22.77	24.61	24.82	27.78	19.03	19.88	20.86	20.64
ENSG00000081692.12	JMJD4	protein_coding	2	7.2	8.2	9.71	7.85	7.33	8.29	7.53	8.3
ENSG00000081721.11	DUSP12	protein_coding	2	16.63	15.63	12.86	13.86	13.19	11.69	12.09	12.35
ENSG00000081760.17	AACS	protein_coding	1	9.99	9.85	9.22	8.61	7.07	7.75	6.42	6.31
ENSG00000081791.9	DELE1	protein_coding	1	28.1	27.78	30.84	31.48	23.44	20.99	28.66	26.44
ENSG00000081800.9	SLC13A1	protein_coding	2	0.01	0	0.01	0.01	0	0	0.02	0.01
ENSG00000081803.16	CADPS2	protein_coding	2	1.1	1.27	1.5	1.46	1.29	1.4	1.17	1.11
ENSG00000081818.3	PCDHB4	protein_coding	2	0	0	0	0	0	0	0	0
ENSG00000081842.18	PCDHA6	protein_coding	2	0	0	0.01	0	0.01	0	0	0
ENSG00000081853.15	PCDHGA2	protein_coding	2	0.27	0.21	0.14	0.14	0.03	0.02	0.03	0.09
ENSG00000081870.11	HSPB11	protein_coding	2	31.55	29.31	46.17	45.72	26.69	26.12	30.97	26.09
ENSG00000081913.14	PHLPP1	protein_coding	1	27.73	27.26	24.96	26.24	23.5	23.38	21.18	19.74
ENSG00000081923.14	ATP8B1	protein_coding	2	0.15	0.12	0.13	0.02	0.06	0.25	0.14	0.23
ENSG00000081985.11	IL12RB2	protein_coding	2	0.12	0.1	0.07	0.03	0.07	0.08	0.15	0.01
ENSG00000082014.16	SMARCD3	protein_coding	2	0.02	0.04	0.03	0	0	0.05	0.07	0.04
ENSG00000082068.8	WDR70	protein_coding	1	16.17	16.99	17.63	18.75	16.1	17.54	16.38	13.96
ENSG00000082074.18	FYB1	protein_coding	2	0.18	0.12	0.09	0.18	0.19	0.16	0.2	0.15
ENSG00000082126.18	MPP4	protein_coding	1	0	0.01	0	0	0.01	0	0.01	0
ENSG00000082146.13	STRADB	protein_coding	2	7.92	7.57	5.37	8.86	6.27	6.83	6.82	7.65
ENSG00000082153.18	BZW1	protein_coding	1	86.25	82.69	141.12	154.57	108.99	107.84	106.69	92.62
ENSG00000082175.14	PGR	protein_coding	2	0	0	0	0	0	0	0	0
ENSG00000082196.20	C1QTNF3	protein_coding	2	3.54	3.33	3.45	3.28	2.54	1.84	2.44	3.38
ENSG00000082212.13	ME2	protein_coding	2	30.02	28.06	29.16	29.28	26.85	29.33	26.55	27.36
ENSG00000082213.18	C5orf22	protein_coding	1	7.41	7.81	16.88	17.93	7.9	7.87	11.42	12.38
ENSG00000082258.13	CCNT2	protein_coding	1	20.41	19.57	22.65	24.76	16.39	17.3	17.18	17.45
ENSG00000082269.16	FAM135A	protein_coding	1	12.23	10.48	12.15	12.57	10.32	11.17	9.84	10.95
ENSG00000082293.13	COL19A1	protein_coding	2	0	0.01	0	0	0	0	0.01	0.1
ENSG00000082397.17	EPB41L3	protein_coding	2	0.56	0.52	0.7	0.72	0.28	0.51	0.23	0.12
ENSG00000082438.16	COBLL1	protein_coding	2	1.04	0.75	0.48	0.31	0.6	0.72	0.76	0.55
ENSG00000082458.12	DLG3	protein_coding	2	17.73	16.87	6.94	8.34	11.23	8.43	8	7.79
ENSG00000082482.13	KCNK2	protein_coding	1	0	0	0	0	0	0	0	0
ENSG00000082497.12	SERTAD4	protein_coding	2	0	0	0	0	0	0	0	0
ENSG00000082512.15	TRAF5	protein_coding	2	2.43	2.39	2.37	2.48	1.97	2.94	1.87	1.48
ENSG00000082515.18	MRPL22	protein_coding	2	20.91	19.91	24.49	25.03	20.63	20.42	20.98	19.85
ENSG00000082516.9	GEMIN5	protein_coding	2	6.84	6.91	9.32	10.64	5.74	4.92	5.7	5.63
ENSG00000082556.11	OPRK1	protein_coding	1	0	0	0	0	0	0	0	0
ENSG00000082641.16	NFE2L1	protein_coding	1	44.11	42.7	26.64	25.26	16.17	18.27	19.03	19.08
ENSG00000082684.15	SEMA5B	protein_coding	2	0	0.01	0.01	0.05	0	0	0	0
ENSG00000082701.15	GSK3B	protein_coding	2	24.35	23.34	30.8	31.82	23.55	25.19	23.9	20.21
ENSG00000082781.12	ITGB5	protein_coding	1	27.28	28.21	37.84	37.57	18.84	18.36	22.58	18.15
ENSG00000082805.20	ERC1	protein_coding	1	15.36	16.76	22.44	21.35	13.49	14.58	17.52	17.85
ENSG00000082898.16	XPO1	protein_coding	2	168.02	163.08	204.22	217.59	149.6	154.17	171.64	159.96
ENSG00000082929.8	LINC01587	lncRNA	2	0	0	0	0	0	0	0	0
ENSG00000082996.19	RNF13	protein_coding	2	16.39	16.9	12.57	15.53	12.88	11.26	14.43	14.23
ENSG00000083067.22	TRPM3	protein_coding	1	0.01	0	0.01	0	0	0	0.13	0.01
ENSG00000083093.9	PALB2	protein_coding	1	8.66	8.12	9.69	10.42	7.09	7.14	8.69	8.27
ENSG00000083097.14	DOP1A	protein_coding	2	8.46	7.33	6.84	7.34	5.75	7.35	5.99	6.13
ENSG00000083099.11	LYRM2	protein_coding	1	16.24	17.96	18.85	20.49	14.9	13.69	15.77	15.47
ENSG00000083123.15	BCKDHB	protein_coding	2	7.22	6.25	7.34	6.48	7.57	7.18	6.69	6.7
ENSG00000083168.11	KAT6A	protein_coding	1	36.86	36.05	42.01	45.17	30.48	31.46	33.87	33.93
ENSG00000083223.18	TUT7	protein_coding	2	11.06	12.1	13.84	13.74	8.47	9.69	9.9	8.18
ENSG00000083290.20	ULK2	protein_coding	1	0.95	0.93	0.35	0.38	0.42	0.84	0.62	0.15
ENSG00000083307.12	GRHL2	protein_coding	2	0	0.16	0	0	0	0.11	0	0
ENSG00000083312.17	TNPO1	protein_coding	2	55.5	48.2	52.15	61.6	43.43	45.21	40.17	41.62
ENSG00000083444.17	PLOD1	protein_coding	2	8.07	6.55	13.96	13.83	8.27	8.69	12.46	11.78
ENSG00000083454.22	P2RX5	protein_coding	2	0.61	0.65	0.34	0.12	0.29	0.7	0.16	0.41
ENSG00000083457.12	ITGAE	protein_coding	1	12.06	9.72	14.83	16.88	16.29	15.3	17.49	14.73
ENSG00000083520.15	DIS3	protein_coding	1	7.65	6.57	8.03	9.07	7.16	6.65	7.4	6.44
ENSG00000083535.16	PIBF1	protein_coding	2	4.66	4.36	6.06	7.98	5.6	4.27	5.22	4.61
ENSG00000083544.14	TDRD3	protein_coding	2	4.68	4.22	3.62	4.23	3.54	3.66	4.51	3.86
ENSG00000083622.8	AC000061.1	lncRNA	2	0	0	0	0	0	0	0	0
ENSG00000083635.8	NUFIP1	protein_coding	2	2.32	2.51	3.03	2.91	1.87	2.01	2.39	2.09
ENSG00000083642.19	PDS5B	protein_coding	2	49.11	48	62.09	69.07	39.77	39.9	41.2	37.02
ENSG00000083720.13	OXCT1	protein_coding	2	11.84	11.91	11.97	12.19	13.31	13.4	12.15	10.63
ENSG00000083750.12	RRAGB	protein_coding	2	4.44	5.43	4.83	5.05	4.24	4.14	5.58	6.24
ENSG00000083782.8	EPYC	protein_coding	2	0	0	0	0	0.02	0	0	0
ENSG00000083799.17	CYLD	protein_coding	1	9.47	9.68	9.46	11.37	7.81	8.17	7.78	8.28
ENSG00000083807.10	SLC27A5	protein_coding	1	4.52	4.16	5.64	4.69	7.79	7.45	6.34	8.35
ENSG00000083812.12	ZNF324	protein_coding	2	6.38	5.14	6.49	6.29	5.42	5.34	6.01	5.81
ENSG00000083814.13	ZNF671	protein_coding	2	6.7	6.37	7.24	7.07	4.81	5.44	5.57	5.41
ENSG00000083817.9	ZNF416	protein_coding	2	3.27	2.99	3.86	4	3.01	2.93	3.22	3.43
ENSG00000083828.16	ZNF586	protein_coding	1	14.71	16.52	17.86	17.55	12.96	13.68	13.13	13.32
ENSG00000083838.15	ZNF446	protein_coding	2	3.72	3.82	3.68	3.2	2.52	3.16	3.03	2.73
ENSG00000083844.10	ZNF264	protein_coding	1	11.75	10.99	13.63	15.8	10.59	11.23	13.1	13.19
ENSG00000083845.9	RPS5	protein_coding	2	624.15	599.63	588.45	583.15	593.03	651.5	583.68	622.03
ENSG00000083857.14	FAT1	protein_coding	1	0	0	0	0	0	0.09	0	0
ENSG00000083896.12	YTHDC1	protein_coding	2	37.63	38.63	42.69	44.02	37.41	35.97	36.07	29.87
ENSG00000083937.9	CHMP2B	protein_coding	1	10.02	9.28	11.68	12.84	6.26	7.64	5.42	5.82
ENSG00000084070.12	SMAP2	protein_coding	2	30.9	29.7	25.04	26.34	18.9	21.6	20.13	18.59
ENSG00000084072.16	PPIE	protein_coding	1	17.82	18.39	20.86	21.11	18.77	19.11	18.96	19.68
ENSG00000084073.9	ZMPSTE24	protein_coding	2	14.14	14.13	18.19	19.74	12.72	14.3	14.58	16.62
ENSG00000084090.13	STARD7	protein_coding	1	48.83	48.26	60.49	62.71	56.44	56.43	63.33	63.69
ENSG00000084092.7	NOA1	protein_coding	2	24.26	22.19	14.68	15.17	17.45	19.1	15.13	13.37
ENSG00000084093.17	REST	protein_coding	2	23.88	26.38	22.29	21.27	22.6	21.45	23.11	22.06
ENSG00000084110.11	HAL	protein_coding	1	0.23	0.17	0.26	0.35	0.32	0.32	0.47	0.46
ENSG00000084112.15	SSH1	protein_coding	2	4.33	4.35	6.61	5.89	3.2	3.1	4.97	4.19
ENSG00000084207.17	GSTP1	protein_coding	2	154.4	143.07	226.23	218.87	154.5	161.24	188.71	177.17
ENSG00000084234.17	APLP2	protein_coding	1	45.27	45.13	31.99	31.85	28.9	30.27	25.29	24.12
ENSG00000084444.14	FAM234B	protein_coding	2	5.36	5.51	8.21	7.71	5.72	6	6.25	6.16
ENSG00000084453.16	SLCO1A2	protein_coding	1	0	0	0	0	0	0	0	0
ENSG00000084463.8	WBP11	protein_coding	2	28.64	28.42	37.97	38.11	30.13	26.49	33.04	24.2
ENSG00000084623.11	EIF3I	protein_coding	2	56.73	52.24	67.29	71.69	58.61	61.4	68.1	65.3
ENSG00000084628.10	NKAIN1	protein_coding	2	0	0	0	0	0	0	0	0
ENSG00000084636.18	COL16A1	protein_coding	2	0	0	0.04	0.05	0	0.03	0	0
ENSG00000084652.16	TXLNA	protein_coding	2	32.27	30.11	29.3	29.06	20.36	21.22	24.58	22.35
ENSG00000084674.14	APOB	protein_coding	2	0	0	0	0	0	0	0	0
ENSG00000084676.15	NCOA1	protein_coding	2	6.99	6.36	8.34	9.95	4.66	4.75	5.27	5.59
ENSG00000084693.16	AGBL5	protein_coding	1	15.53	14.56	17.08	17	14.73	14.9	12.72	12.9
ENSG00000084710.14	EFR3B	protein_coding	2	0.38	0.34	1.27	1.29	0.46	0.42	0.65	0.63
ENSG00000084731.15	KIF3C	protein_coding	1	5.98	7.03	10.58	10.42	6.52	6.35	7	5.5
ENSG00000084733.11	RAB10	protein_coding	2	66.79	69.12	74.54	81.44	44.36	41.89	47.68	43.73
ENSG00000084734.9	GCKR	protein_coding	1	0.06	0	0	0.03	0	0	0	0
ENSG00000084754.12	HADHA	protein_coding	2	45.21	42.61	39.98	41.43	39.67	41.03	36.71	35.1
ENSG00000084764.11	MAPRE3	protein_coding	1	0.25	0.07	0.33	0.3	0.08	0.11	0.2	0.2
ENSG00000084774.14	CAD	protein_coding	1	30.37	28.93	37.38	38.14	27.23	28.8	34.74	36.88
ENSG00000085063.16	CD59	protein_coding	1	15.58	16.34	29.29	30.11	24.81	23.53	19	20.4
ENSG00000085117.12	CD82	protein_coding	1	2.59	2.13	3.42	3.26	1.22	1.51	2.64	1.93
ENSG00000085185.15	BCORL1	protein_coding	2	3.78	3.44	4.06	4.26	3.07	2.92	3.06	3.21
ENSG00000085224.22	ATRX	protein_coding	2	53.1	47.13	51.51	52.1	47.43	47.37	48.71	46.29
ENSG00000085231.14	AK6	protein_coding	2	14.24	16.65	19.59	20.62	16.43	15.54	15.34	13.66
ENSG00000085265.11	FCN1	protein_coding	2	0	0	0	0	0	0	0	0
ENSG00000085274.15	MYNN	protein_coding	2	7.24	6.93	8.46	9.34	6.45	6.4	6.72	6.22
ENSG00000085276.18	MECOM	protein_coding	1	0.32	0.26	0.28	0.24	0.38	0.67	0.32	0.23
ENSG00000085365.18	SCAMP1	protein_coding	1	12.03	11.27	12.65	12.66	12.2	12.45	9.48	10.16
ENSG00000085377.14	PREP	protein_coding	2	8.7	8.37	7.27	7.97	9.55	9.03	8.01	8.79
ENSG00000085382.12	HACE1	protein_coding	2	5.81	5.08	6.15	5.22	4.35	4.83	4.09	4.11
ENSG00000085415.16	SEH1L	protein_coding	2	41.65	39.54	56.5	56.46	46.56	44.91	52.53	42.15
ENSG00000085433.15	WDR47	protein_coding	1	3.21	3.24	3.76	4.14	2.92	3.28	3.53	3.16
ENSG00000085449.15	WDFY1	protein_coding	1	14.97	14.42	13.08	14.14	9.99	11.52	9	10.18
ENSG00000085465.12	OVGP1	protein_coding	2	1.68	1.21	1.63	1.21	1.24	0.74	1.11	1.46
ENSG00000085491.17	SLC25A24	protein_coding	2	7.16	7.13	7.04	7.28	4.9	5.67	6.6	6.44
ENSG00000085511.20	MAP3K4	protein_coding	2	17.94	17.86	24.92	21.31	12.75	16.82	16.57	13.73
ENSG00000085514.16	PILRA	protein_coding	2	1.13	1.22	1.48	1.32	1.05	0.9	1.08	1
ENSG00000085552.17	IGSF9	protein_coding	2	0	0	0	0	0	0	0	0
ENSG00000085563.14	ABCB1	protein_coding	1	0.63	0.52	0.78	1.1	0.56	0.37	0.74	0.96
ENSG00000085644.13	ZNF213	protein_coding	1	3.54	3.19	2.15	1.96	2.07	2.01	2.17	2.13
ENSG00000085662.14	AKR1B1	protein_coding	2	101.75	99.15	98.26	96.59	110.53	117.26	91.76	91.79
ENSG00000085719.13	CPNE3	protein_coding	2	21.43	18.41	26.74	31.33	18.45	21.02	25.89	26.66
ENSG00000085721.12	RRN3	protein_coding	2	14.97	14.51	16.34	18.1	13.39	13.68	14.66	13.82
ENSG00000085733.16	CTTN	protein_coding	1	3.75	4.56	2.89	2.13	2.28	2.3	3.67	3.09
ENSG00000085741.13	WNT11	protein_coding	2	0	0	0	0	0	0	0	0
ENSG00000085760.14	MTIF2	protein_coding	1	21.91	21.35	20.19	23.2	17.96	15.46	20.26	15.83
ENSG00000085788.13	DDHD2	protein_coding	1	28.32	26.58	23.48	25.41	21.52	22.17	27.08	24.96
ENSG00000085831.15	TTC39A	protein_coding	2	0.01	0	0.04	0.02	0.01	0.03	0.03	0
ENSG00000085832.17	EPS15	protein_coding	1	36.93	32.54	30.43	30.66	20.94	20.43	24.43	23.41
ENSG00000085840.13	ORC1	protein_coding	2	15.43	15.32	14.96	14.45	12.8	13.19	11.86	11.78
ENSG00000085871.9	MGST2	protein_coding	2	26.87	23.89	31.23	33.17	25.09	28.61	22.77	22.51
ENSG00000085872.15	CHERP	protein_coding	1	25.46	23.39	30.37	31.05	26.37	26.71	29.6	24.54
ENSG00000085978.22	ATG16L1	protein_coding	2	10.14	7.32	9.47	11.36	6.24	7.36	7.79	9.42
ENSG00000085982.13	USP40	protein_coding	1	10.35	9.19	10.9	10.27	7.57	7.36	8.12	8.15
ENSG00000085998.14	POMGNT1	protein_coding	2	7.47	5.56	10.38	8.8	6.61	7.66	8.03	8.18
ENSG00000085999.13	RAD54L	protein_coding	1	31.13	34.11	28.22	28.66	23.85	22.04	19.03	25.5
ENSG00000086015.21	MAST2	protein_coding	2	12.06	11.57	18.82	20.3	11.47	10.57	12.53	14.54
ENSG00000086061.16	DNAJA1	protein_coding	2	43.7	42.85	96.48	100.93	71.01	73.38	86.64	77.05
ENSG00000086062.12	B4GALT1	protein_coding	2	11.82	11.33	12.22	12.36	8.91	9.07	10.62	10.58
ENSG00000086065.14	CHMP5	protein_coding	2	10.25	11.32	15.13	15.68	8.88	10.15	10.39	10.14
ENSG00000086102.19	NFX1	protein_coding	2	24.11	22.52	22.12	23.26	19.4	18.37	19.8	19.68
ENSG00000086159.13	AQP6	protein_coding	1	0	0	0.01	0	0	0	0	0
ENSG00000086189.10	DIMT1	protein_coding	2	12.12	9.49	10.76	10.51	11.8	11.26	13.59	11.86
ENSG00000086200.16	IPO11	protein_coding	1	18.71	15.81	20.9	21.16	16.68	15.02	16.02	16.01
ENSG00000086205.18	FOLH1	protein_coding	2	0	0.04	0.04	0.05	0.16	0	0.07	0.3
ENSG00000086232.13	EIF2AK1	protein_coding	1	26.26	22.18	25.73	25.57	23.83	22.83	24	23.36
ENSG00000086288.11	NME8	protein_coding	2	0	0	0	0	0	0	0	0
ENSG00000086289.12	EPDR1	protein_coding	1	4.2	3.8	1.34	1.51	2.63	2.5	1.69	1.6
ENSG00000086300.15	SNX10	protein_coding	2	8.11	7.8	4.51	4.59	6.26	5.78	5.68	5.67
ENSG00000086475.15	SEPHS1	protein_coding	2	26.29	25.94	27.59	27.61	21.94	22.56	22.27	22.19
ENSG00000086504.16	MRPL28	protein_coding	2	18.77	20.08	27.78	24.93	26.04	28.02	29.99	26.6
ENSG00000086506.3	HBQ1	protein_coding	2	0	0	0	0	0	0	0	0
ENSG00000086544.3	ITPKC	protein_coding	2	1.71	1.63	1.81	1.97	1.54	1.61	1.41	1.95
ENSG00000086548.9	CEACAM6	protein_coding	2	0	0	0	0.01	0.03	0	0	0
ENSG00000086570.12	FAT2	protein_coding	1	0	0	0	0	0	0	0	0
ENSG00000086589.12	RBM22	protein_coding	2	37.19	34.14	36.19	37.49	30	32.26	31.31	33.14
ENSG00000086598.11	TMED2	protein_coding	2	95.53	88.96	106.11	117.62	85.17	91.17	91.22	95
ENSG00000086619.13	ERO1B	protein_coding	2	3.53	3.53	6.13	5.67	3.43	3.37	3.43	3.21
ENSG00000086666.19	ZFAND6	protein_coding	1	31.06	27.31	36.32	38.82	27.82	30.68	32.81	32.08
ENSG00000086696.11	HSD17B2	protein_coding	2	0	0	0	0	0	0	0	0
ENSG00000086712.13	TXLNG	protein_coding	2	18.2	18.24	14.5	14.81	13.47	14.85	13.88	13.39
ENSG00000086717.18	PPEF1	protein_coding	2	0.11	0.33	0.3	0.3	0.24	0.07	0.38	0.33
ENSG00000086730.17	LAT2	protein_coding	2	153.57	147.61	112.32	118.43	120.26	128	117.56	117.02
ENSG00000086758.16	HUWE1	protein_coding	2	87.23	76.72	83.03	86.03	66.67	67.12	68.7	67.28
ENSG00000086827.9	ZW10	protein_coding	2	7.17	7.62	8.58	10.4	7.31	6.76	7.75	7.47
ENSG00000086848.15	ALG9	protein_coding	1	8.28	11.03	10.11	11.14	9.09	8.52	8.37	7.32
ENSG00000086967.10	MYBPC2	protein_coding	2	0.13	0.14	0.13	0.13	0.2	0.09	0.13	0.09
ENSG00000086991.13	NOX4	protein_coding	2	0.05	0.05	0.04	0.01	0.04	0.12	0.01	0.13
ENSG00000087008.16	ACOX3	protein_coding	2	3.2	3.02	2.64	3.32	2.4	1.82	2	2.05
ENSG00000087053.18	MTMR2	protein_coding	2	13.12	12.1	15.29	16.31	11.73	12.4	12.84	12.5
ENSG00000087074.8	PPP1R15A	protein_coding	2	28.23	25.13	11.39	12.13	8.51	8.53	10.97	8.26
ENSG00000087076.9	HSD17B14	protein_coding	1	0.13	0.26	0.07	0	0	0.08	0	0
ENSG00000087077.14	TRIP6	protein_coding	2	16.1	14.87	16.02	15.04	17.19	17.51	15.45	13.24
ENSG00000087085.15	ACHE	protein_coding	2	0	0	0	0	0	0	0	0
ENSG00000087086.15	FTL	protein_coding	2	345	336.47	435.17	427.7	414.1	444.3	464.1	458.46
ENSG00000087087.20	SRRT	protein_coding	1	75.39	66.18	103.24	102.83	69.18	75.56	79.57	75.11
ENSG00000087088.20	BAX	protein_coding	2	29.54	26.95	36.62	38.95	31.06	32.44	35.66	34.08
ENSG00000087095.13	NLK	protein_coding	2	9.58	8.42	9.11	9.41	7.35	8.21	7.68	7.52
ENSG00000087111.21	PIGS	protein_coding	2	20.68	19.81	25.04	27.35	17.94	19.41	21.16	22.43
ENSG00000087116.16	ADAMTS2	protein_coding	2	0	0	0	0	0	0	0	0
ENSG00000087128.10	TMPRSS11E	protein_coding	2	0	0	0	0.02	0.02	0	0.04	0
ENSG00000087152.15	ATXN7L3	protein_coding	2	24.82	23.46	24.12	25.14	20.9	21.85	22.45	22.75
ENSG00000087157.19	PGS1	protein_coding	1	12.42	11.51	13.41	14.22	11.33	12.75	14	13.86
ENSG00000087191.13	PSMC5	protein_coding	2	55.86	54.29	71.05	64.54	53.84	57.27	62.6	53.59
ENSG00000087206.17	UIMC1	protein_coding	2	20.42	20.6	16.9	19.58	15.49	15.43	16.75	14.17
ENSG00000087237.12	CETP	protein_coding	1	0.02	0.02	0	0.03	0	0	0.02	0.02
ENSG00000087245.13	MMP2	protein_coding	1	0	0	0	0.14	0	0	0	0
ENSG00000087250.8	MT3	protein_coding	2	0	0	0	0	0	0	0	0
ENSG00000087253.13	LPCAT2	protein_coding	2	0	0	0	0	0	0	0	0
ENSG00000087258.15	GNAO1	protein_coding	1	0.16	0.01	0	0	0.04	0.01	0	0
ENSG00000087263.16	OGFOD1	protein_coding	2	15.03	14.92	16.69	16.05	13.59	14.76	14.32	14.33
ENSG00000087266.17	SH3BP2	protein_coding	2	18.33	16.64	22.61	20.82	11.35	13.62	17.76	17.81
ENSG00000087269.16	NOP14	protein_coding	1	17.55	15.97	15.3	15.85	16.3	15.31	17.54	14.97
ENSG00000087274.17	ADD1	protein_coding	1	54.35	48.65	61.76	64.86	36.28	36.08	42.26	41.01
ENSG00000087299.12	L2HGDH	protein_coding	1	4.48	4.51	4.15	3.75	4.82	4.93	4.23	3.88
ENSG00000087301.9	TXNDC16	protein_coding	2	5.66	5.41	6.44	6.72	4.82	5.07	5.11	5.14
ENSG00000087302.9	RTRAF	protein_coding	2	114.67	107.69	123.68	128.71	104.46	109.43	106.46	90.84
ENSG00000087303.18	NID2	protein_coding	2	0.74	0.62	2.22	2.55	1.82	2.11	1.7	1.67
ENSG00000087338.5	GMCL1	protein_coding	2	11.56	10.24	11.24	11.89	9.7	10.01	9.61	11.7
ENSG00000087365.15	SF3B2	protein_coding	1	62.54	61.86	71.78	72.61	62.98	58.5	67.56	54.66
ENSG00000087448.11	KLHL42	protein_coding	2	7.2	7.05	10.99	13.84	6.01	5.97	8.97	9.4
ENSG00000087460.25	GNAS	protein_coding	2	262.07	246.98	246.55	249.91	213.54	227.37	220.25	205.34
ENSG00000087470.17	DNM1L	protein_coding	2	40.38	39.25	45.1	45.49	33.25	32.47	38.35	37.12
ENSG00000087494.15	PTHLH	protein_coding	2	0	0.02	0	0	0	0	0.04	0
ENSG00000087495.17	PHACTR3	protein_coding	2	0	0	0	0	0	0	0	0
ENSG00000087502.18	ERGIC2	protein_coding	2	32.63	28.12	33.89	35.48	23.19	25.42	23.52	19.4
ENSG00000087510.7	TFAP2C	protein_coding	2	0	0	0	0	0	0	0	0
ENSG00000087586.17	AURKA	protein_coding	2	17.67	16.47	22.55	24.7	17.03	18.7	18.21	18.5
ENSG00000087589.16	CASS4	protein_coding	2	0	0.01	0.03	0	0.02	0.03	0.04	0
ENSG00000087842.11	PIR	protein_coding	2	1.51	1.76	3.22	3.1	2.79	1.9	1.79	2.21
ENSG00000087884.14	AAMDC	protein_coding	1	3.35	2.74	4.34	5.14	3.91	3.67	3.91	3.02
ENSG00000087903.13	RFX2	protein_coding	1	4.25	4.36	5.09	5.19	2.1	2.29	2.67	2.03
ENSG00000087995.15	METTL2A	protein_coding	2	8.66	8.74	12.26	13.06	8.78	8.39	11.14	10.57
ENSG00000088002.11	SULT2B1	protein_coding	2	0	0	0	0	0	0	0	0
ENSG00000088035.18	ALG6	protein_coding	2	9.38	8.75	12.7	13.21	8.84	9.27	9.49	9.97
ENSG00000088038.19	CNOT3	protein_coding	1	32.33	32.69	31.34	29.74	24.04	25.78	25.06	19.81
ENSG00000088053.11	GP6	protein_coding	2	0.04	0.07	0.18	0.07	0.07	0.1	0.1	0.04
ENSG00000088179.9	PTPN4	protein_coding	1	15.47	13.24	20.02	21.23	15.29	14.95	14.79	13.76
ENSG00000088205.13	DDX18	protein_coding	2	34.82	34.03	40.54	43.45	34.28	32.88	37.2	30.84
ENSG00000088247.17	KHSRP	protein_coding	1	218.66	188.18	218.75	203.17	209.93	216.98	224.06	199.61
ENSG00000088256.9	GNA11	protein_coding	2	5.87	4.41	10.6	12.84	4.32	4.51	4.87	5.28
ENSG00000088280.19	ASAP3	protein_coding	1	0.53	0.58	1.18	0.74	0.82	1.62	1.04	1.53
ENSG00000088298.13	EDEM2	protein_coding	2	5.25	4.45	6.92	7.86	4.76	4.86	6.26	6.75
ENSG00000088305.18	DNMT3B	protein_coding	2	5.85	5.29	6.92	6.74	3.25	3.75	3.46	3.41
ENSG00000088320.4	REM1	protein_coding	2	0	0	0	0	0	0	0	0
ENSG00000088325.16	TPX2	protein_coding	2	45.15	42.71	58.42	62.14	40.93	41.19	43.63	42.66
ENSG00000088340.16	FER1L4	transcribed_unitary_pseudogene	2	0.51	0.52	0.42	0.9	0.73	0.65	0.67	0.5
ENSG00000088356.6	PDRG1	protein_coding	2	8.01	8.52	9.73	10.27	8.75	8.54	8.72	8.51
ENSG00000088367.22	EPB41L1	protein_coding	2	0.08	0.04	0.12	0.07	0.18	0.26	0.22	0.11
ENSG00000088386.17	SLC15A1	protein_coding	2	0	0	0	0	0	0	0	0
ENSG00000088387.19	DOCK9	protein_coding	2	0.29	0.46	0.3	0.39	0.45	0.59	0.91	0.74
ENSG00000088448.14	ANKRD10	protein_coding	1	36.09	37.2	34.66	38.1	32.6	39	33.85	30.44
ENSG00000088451.11	TGDS	protein_coding	2	4.44	4.27	3.84	3.64	3.22	3.96	3.26	3.1
ENSG00000088538.13	DOCK3	protein_coding	2	0.02	0.01	0.02	0	0.01	0.01	0.02	0.04
ENSG00000088543.15	C3orf18	protein_coding	1	0.09	0.09	0.28	0.19	0.15	0.15	0.06	0.08
ENSG00000088682.14	COQ9	protein_coding	1	16.1	16.17	18.12	18.53	13.51	14.33	15.06	13.95
ENSG00000088726.16	TMEM40	protein_coding	2	0	0	0	0	0	0.01	0	0
ENSG00000088727.12	KIF9	protein_coding	1	3.63	2.58	4.38	4.1	2.43	2.96	4.18	3.05
ENSG00000088756.12	ARHGAP28	protein_coding	1	1.64	1.41	0.76	0.75	0.21	0.32	0.46	0.24
ENSG00000088766.11	CRLS1	protein_coding	2	7.34	8.78	9.4	9.8	11.81	10.69	10.52	8.79
ENSG00000088782.4	DEFB127	protein_coding	2	0	0	0	0	0	0	0	0
ENSG00000088808.17	PPP1R13B	protein_coding	1	0.9	0.84	2.4	1.63	0.21	0.35	0.95	0.6
ENSG00000088812.18	ATRN	protein_coding	2	6.6	6.56	7.51	8.2	6.61	6.64	6.72	6.68
ENSG00000088826.18	SMOX	protein_coding	2	6.43	5.67	3.91	4.96	2.48	2.44	4.14	4.54
ENSG00000088827.12	SIGLEC1	protein_coding	2	0.02	0.01	0.03	0.03	0.01	0	0.02	0
ENSG00000088832.17	FKBP1A	protein_coding	2	86.17	75.61	117.2	119.29	85.81	87.8	100.15	94.81
ENSG00000088833.17	NSFL1C	protein_coding	2	24.81	20.76	34.66	35.14	17.35	18.64	23.4	21.14
ENSG00000088836.14	SLC4A11	protein_coding	2	0.1	0.11	0.49	0.16	0.21	0.13	0.32	0.2
ENSG00000088854.12	C20orf194	protein_coding	2	2.94	3.16	1.73	1.84	2.23	2.52	2.1	2.21
ENSG00000088876.11	ZNF343	protein_coding	2	5.66	4.62	6.52	5.91	5.06	4.86	5.56	5.18
ENSG00000088881.20	EBF4	protein_coding	2	0.09	0.01	0.38	0.12	0.01	0	0.02	0.04
ENSG00000088882.8	CPXM1	protein_coding	2	26.14	25.17	28.51	28.2	22.67	23.87	20.96	20.43
ENSG00000088888.18	MAVS	protein_coding	2	18.44	17.59	20.13	20.46	13.84	15.11	16.84	17
ENSG00000088899.15	LZTS3	protein_coding	2	0.2	0.21	0.31	0.24	0.19	0.17	0.2	0.15
ENSG00000088926.13	F11	protein_coding	1	0	0	0	0	0	0.04	0.05	0.12
ENSG00000088930.8	XRN2	protein_coding	2	30.53	28.31	31.69	33.43	27.4	27.14	27.57	25.38
ENSG00000088970.16	KIZ	protein_coding	2	12.13	12.12	10.38	10.91	8.71	9.1	9.9	8.45
ENSG00000088986.11	DYNLL1	protein_coding	2	100.35	103.8	176.78	184.24	123.47	136.67	153.01	170.98
ENSG00000088992.18	TESC	protein_coding	1	0	0	0	0	0	0	0.04	0.26
ENSG00000089006.16	SNX5	protein_coding	2	108.83	105.2	96.74	104.47	98.79	96.73	92.83	89.17
ENSG00000089009.15	AC004086.1	protein_coding	2	1068.16	974.31	918.37	994.89	849.55	920.45	750.03	545.2
ENSG00000089012.14	SIRPG	protein_coding	2	0.06	0	0.1	0.06	0	0	0.02	0
ENSG00000089022.14	MAPKAPK5	protein_coding	2	26.72	25.27	29.49	28.3	24.73	25.01	25.76	23
ENSG00000089041.17	P2RX7	protein_coding	2	5.15	4.48	0.82	0.84	1.19	1.24	0.78	0.81
ENSG00000089048.14	ESF1	protein_coding	2	4.72	4.54	5.43	6.36	5.17	5.47	5.49	4.44
ENSG00000089050.16	RBBP9	protein_coding	2	4.78	6.16	6.34	7.48	4.32	4.01	4.16	3.38
ENSG00000089053.13	ANAPC5	protein_coding	1	68.22	66	74.34	76.68	60.36	62.6	67.09	64.85
ENSG00000089057.15	SLC23A2	protein_coding	2	15.15	13.58	15.15	14.75	10.72	11.07	12.48	13.16
ENSG00000089060.11	SLC8B1	protein_coding	2	4.32	3.92	7.55	8.04	2.64	2.79	4.55	4.13
ENSG00000089063.15	TMEM230	protein_coding	2	39.39	33.29	34.72	37.82	34.96	35.37	39.27	38.13
ENSG00000089091.16	DZANK1	protein_coding	2	0.58	0.51	0.67	0.77	0.49	0.55	0.34	0.46
ENSG00000089094.19	KDM2B	protein_coding	1	30.99	29.74	34.27	35.73	29.99	33.23	33.78	38.13
ENSG00000089101.18	CFAP61	protein_coding	1	0.06	0.15	0.15	0	0	0.06	0.05	0
ENSG00000089116.4	LHX5	protein_coding	2	0	0	0	0	0	0	0	0
ENSG00000089123.16	TASP1	protein_coding	2	6.25	6.22	8.01	8.26	5.94	6.3	6.62	5.32
ENSG00000089127.13	AC004551.1	protein_coding	1	3.99	2.78	3.02	3.32	1.75	1.82	2.77	1.83
ENSG00000089154.11	GCN1	protein_coding	2	35.5	28.54	44.67	41.38	35.74	36.95	33.74	37.7
ENSG00000089157.16	RPLP0	protein_coding	1	1602.91	1516.16	1444.26	1476.77	1508.72	1650.09	1429.83	1512.14
ENSG00000089159.16	PXN	protein_coding	1	2.47	2.6	4.5	4.71	1.03	1.12	0.75	1.09
ENSG00000089163.4	SIRT4	protein_coding	2	0.62	0.52	0.74	0.83	0.45	0.93	0.4	0.31
ENSG00000089169.15	RPH3A	protein_coding	1	0	0	0.08	0	0	0	0	0
ENSG00000089177.18	KIF16B	protein_coding	2	9.06	8.77	13.44	15.45	6.93	6.7	8.92	8.41
ENSG00000089195.15	TRMT6	protein_coding	2	3.33	3.42	4.09	3.58	2.62	3.01	3	2.72
ENSG00000089199.10	CHGB	protein_coding	2	0	0	0.03	0	0	0	0	0
ENSG00000089220.5	PEBP1	protein_coding	2	82.12	80.75	112.28	116.1	97.99	102.28	115.3	108.33
ENSG00000089225.19	TBX5	protein_coding	1	0	0	0	0	0	0	0	0
ENSG00000089234.16	BRAP	protein_coding	1	8.05	8.61	9.77	10.47	7.1	6.84	8.28	7.76
ENSG00000089248.7	ERP29	protein_coding	1	72.05	69.01	52.58	52.7	47.95	44.23	44.74	36.85
ENSG00000089250.19	NOS1	protein_coding	1	0	0	0	0	0	0	0	0
ENSG00000089280.18	FUS	protein_coding	2	189.47	181.56	218.57	225.29	163.83	161.42	186.91	144.4
ENSG00000089289.16	IGBP1	protein_coding	2	25.85	25.42	18.95	19.22	20.81	20.81	17.8	18.19
ENSG00000089327.14	FXYD5	protein_coding	1	94.81	87.5	101.7	101.92	63.19	68.52	73.11	63.08
ENSG00000089335.21	ZNF302	protein_coding	1	17.65	16.25	16.08	18.09	13.68	14.05	14.66	13.98
ENSG00000089351.14	GRAMD1A	protein_coding	1	58.21	53.99	52.36	50.89	48.42	48.74	47.88	48.19
ENSG00000089356.18	FXYD3	protein_coding	2	0.07	0	0	0	0	0	0	0.27
ENSG00000089472.16	HEPH	protein_coding	1	0.02	0.08	0	0.02	0.04	0.01	0.01	0.01
ENSG00000089486.17	CDIP1	protein_coding	1	9.8	8.52	10.81	9.2	8.03	8.47	9.81	8.75
ENSG00000089505.17	CMTM1	protein_coding	1	6.59	5.59	4.98	3.74	2.98	3.54	4.05	3.68
ENSG00000089558.9	KCNH4	protein_coding	2	0	0	0	0	0	0	0	0
ENSG00000089597.18	GANAB	protein_coding	1	77.06	75.02	80.56	87.21	67.44	71.08	74.72	75.92
ENSG00000089639.11	GMIP	protein_coding	2	11.5	8.47	7.53	6.39	9.64	10.14	9.38	8.6
ENSG00000089682.16	RBM41	protein_coding	2	9.69	8.1	9.69	9.77	7.64	7.1	8.5	6.95
ENSG00000089685.15	BIRC5	protein_coding	2	34.18	33.69	49.76	46.98	35.42	38.78	41.64	41
ENSG00000089692.9	LAG3	protein_coding	2	0	0	0	0	0	0.05	0	0
ENSG00000089693.10	MLF2	protein_coding	2	42.79	44.06	61.18	64.78	31.33	33.9	37.28	38.82
ENSG00000089723.10	OTUB2	protein_coding	2	0.01	0.01	0.01	0.02	0.03	0	0	0.01
ENSG00000089737.17	DDX24	protein_coding	1	34.9	36.94	45.87	50.18	37.97	40.05	39.87	33.96
ENSG00000089775.11	ZBTB25	protein_coding	1	9.07	8.77	8.97	9.51	7.07	7.09	7.24	7.52
ENSG00000089818.18	NECAP1	protein_coding	1	12.24	10.44	13.32	13.15	9.43	8.43	9.76	9.82
ENSG00000089820.15	ARHGAP4	protein_coding	2	88.02	69.17	67.33	56.9	56.76	64.42	80.46	71.8
ENSG00000089847.12	ANKRD24	protein_coding	2	0.25	0.07	0.03	0.09	0.05	0.02	0.11	0.05
ENSG00000089876.11	DHX32	protein_coding	2	2.13	1.96	2.2	2.03	1.01	0.96	1.55	1.5
ENSG00000089902.10	RCOR1	protein_coding	2	26.28	25.16	25.1	27.68	20.9	21.79	24.92	24.94
ENSG00000089916.17	GPATCH2L	protein_coding	1	21.14	22	24.7	25.55	18.97	20.05	21.59	22.22
ENSG00000090006.17	LTBP4	protein_coding	2	18.42	20.14	16.65	14.89	16.39	16.36	14.57	13
ENSG00000090013.10	BLVRB	protein_coding	1	7	7.55	7.14	6.41	4.03	4.12	5.77	5.38
ENSG00000090020.11	SLC9A1	protein_coding	2	6.74	5.77	8.81	8.51	5.25	5.96	6.61	6.25
ENSG00000090054.15	SPTLC1	protein_coding	2	26.65	25.95	28.21	34.08	20.78	21.04	23.84	20.77
ENSG00000090060.18	PAPOLA	protein_coding	1	106.64	100.51	121.62	123.37	90.24	97.43	98.73	98.15
ENSG00000090061.17	CCNK	protein_coding	2	25.77	22.68	28.14	30.16	23.38	24.79	26.01	25.6
ENSG00000090097.21	PCBP4	protein_coding	1	2.55	2.08	0.7	0.8	0.4	0.49	0.51	0.68
ENSG00000090104.12	RGS1	protein_coding	2	0.36	0.15	0.07	0.28	0.25	0.32	0.28	0.33
ENSG00000090238.11	YPEL3	protein_coding	2	32.81	25.72	33.09	27.37	31.97	33.34	31.46	27.52
ENSG00000090263.16	MRPS33	protein_coding	1	16.41	14.96	16.35	15.42	15.45	16.77	14.62	14.54
ENSG00000090266.13	NDUFB2	protein_coding	1	25	24.24	48.95	50.93	48.79	50.77	56.41	65.43
ENSG00000090273.14	NUDC	protein_coding	1	23.16	21.9	32.01	33.42	26.94	25.7	29.92	24.84
ENSG00000090316.16	MAEA	protein_coding	1	20.1	21.76	25.07	25.93	22.07	22.73	23.72	21.9
ENSG00000090339.9	ICAM1	protein_coding	2	7.16	7.51	4.89	6.13	4.31	4.58	3.75	4.19
ENSG00000090372.15	STRN4	protein_coding	1	39.1	37.85	38.96	40.95	27.81	28.31	31.86	30.61
ENSG00000090376.10	IRAK3	protein_coding	2	17.37	16.56	18.74	19.56	14.44	15.06	13.76	14.68
ENSG00000090382.6	LYZ	protein_coding	1	0.48	0.51	0.97	2.18	0.66	0.47	1.84	1.8
ENSG00000090402.8	SI	protein_coding	2	0	0	0	0	0	0	0	0
ENSG00000090432.7	MUL1	protein_coding	2	2.68	2.77	2.99	3.16	2.67	2.59	3.22	3.24
ENSG00000090447.12	TFAP4	protein_coding	1	23.46	20.61	18.63	20.11	20.02	19.91	22.53	19.09
ENSG00000090470.15	PDCD7	protein_coding	1	14.99	14.81	12.83	13.14	13.26	13.31	11.84	10.42
ENSG00000090487.11	SPG21	protein_coding	1	26.42	26.07	26.21	26.87	23.27	25.92	24.41	24.83
ENSG00000090512.11	FETUB	protein_coding	1	0	0	0	0	0	0	0	0
ENSG00000090520.11	DNAJB11	protein_coding	2	15.73	16.02	26.03	27.23	20.08	20.07	23.15	19.11
ENSG00000090530.10	P3H2	protein_coding	2	0	0	0	0	0	0	0	0
ENSG00000090534.20	THPO	protein_coding	2	0.04	0	0.01	0	0.03	0.03	0	0
ENSG00000090539.15	CHRD	protein_coding	1	0	0.02	0.01	0	0	0.01	0.07	0.02
ENSG00000090554.13	FLT3LG	protein_coding	1	2.59	2.75	2.57	2.5	1.09	1.01	1.65	1.68
ENSG00000090565.16	RAB11FIP3	protein_coding	1	12.58	11.11	15.91	15.27	12.17	12.94	13.96	13.15
ENSG00000090581.10	GNPTG	protein_coding	2	12.61	10.78	11.33	11.27	9.31	9.08	9.01	8.44
ENSG00000090612.21	ZNF268	protein_coding	2	10.84	11.87	13.69	14.79	10.83	11.8	12.24	9.56
ENSG00000090615.15	GOLGA3	protein_coding	2	16.44	15.16	19.25	20.14	17.77	17.09	21.04	21.27
ENSG00000090621.14	PABPC4	protein_coding	1	202.49	178.72	172.56	181.18	112.21	114.03	120.68	111.79
ENSG00000090659.18	CD209	protein_coding	1	0.01	0.01	0.07	0.06	0	0	0.03	0.01
ENSG00000090661.12	CERS4	protein_coding	1	6.8	5.84	3.72	4.95	4.61	5.27	4.44	4.37
ENSG00000090674.16	MCOLN1	protein_coding	2	4.13	3.46	5.83	4.45	4.39	4.26	4.3	3.36
ENSG00000090686.15	USP48	protein_coding	1	41.74	36.98	46.31	51.59	35.77	32.49	37.9	27.59
ENSG00000090776.6	EFNB1	protein_coding	2	3.51	2.97	5.31	5.07	2.69	2.84	6.1	5.76
ENSG00000090857.13	PDPR	protein_coding	2	12.9	11.54	11.77	12.01	10.18	10.3	10.16	10.48
ENSG00000090861.15	AARS	protein_coding	1	104.03	96.47	50.43	50.78	46.13	48.48	41.29	38.82
ENSG00000090863.11	GLG1	protein_coding	2	76.09	75.87	80.14	84.19	70.02	71.67	79.67	76.34
ENSG00000090889.12	KIF4A	protein_coding	2	13.38	12.88	17.86	18.6	11.77	11.86	13.77	13.21
ENSG00000090905.19	TNRC6A	protein_coding	1	30.02	26.69	32.39	31.34	27.26	25.24	26.09	21.95
ENSG00000090924.15	PLEKHG2	protein_coding	1	38.85	32.45	35.88	30.69	26.71	30.64	32.38	28.49
ENSG00000090932.10	DLL3	protein_coding	2	0	0	0	0.02	0.01	0	0	0.02
ENSG00000090971.5	NAT14	protein_coding	2	8.67	6.89	6.11	6.51	7.08	8.4	5.62	4.22
ENSG00000090975.12	PITPNM2	protein_coding	2	2.11	2.43	2.11	1.76	3.22	3.22	1.72	1.7
ENSG00000090989.18	EXOC1	protein_coding	2	16.58	15.6	14.5	15.68	12.2	13.23	14.89	13.72
ENSG00000091009.8	RBM27	protein_coding	2	16.5	16.85	17.95	21.38	13.53	14.18	14.48	14.33
ENSG00000091010.6	POU4F3	protein_coding	2	0.02	0.06	0.02	0.03	0.03	0.02	0.03	0.04
ENSG00000091039.17	OSBPL8	protein_coding	2	65.07	63.86	65.36	69.7	47.79	46.98	53.25	48.39
ENSG00000091073.19	DTX2	protein_coding	1	15.45	13.65	13.03	12.18	11.6	12.41	13.04	10.9
ENSG00000091106.19	NLRC4	protein_coding	2	0.02	0.01	0	0.01	0	0.01	0	0
ENSG00000091127.14	PUS7	protein_coding	2	8.64	8.66	11.12	11.95	11.66	10.4	13.36	13.76
ENSG00000091128.13	LAMB4	protein_coding	2	0.07	0.36	0.13	0.01	0.06	0.06	0.13	0.09
ENSG00000091129.20	NRCAM	protein_coding	1	3.5	3.03	2.14	2.96	0.95	0.92	1.71	1.66
ENSG00000091136.14	LAMB1	protein_coding	1	0.13	0	0.13	0.08	0.06	0.06	0.02	0.08
ENSG00000091137.13	SLC26A4	protein_coding	2	0.01	0.06	0.08	0.08	0.05	0.1	0.09	0.12
ENSG00000091138.12	SLC26A3	protein_coding	2	0	0	0	0	0	0	0	0
ENSG00000091140.14	DLD	protein_coding	2	13.97	14.64	17.26	20.63	11.91	15.43	15.14	18.16
ENSG00000091157.13	WDR7	protein_coding	1	14.48	12.62	17.5	18.47	11.58	11.2	14.82	15.68
ENSG00000091164.13	TXNL1	protein_coding	2	30.88	30.53	28.84	30.33	24.76	24.27	23.72	21.73
ENSG00000091181.19	IL5RA	protein_coding	1	0	0	0	0.02	0	0	0	0
ENSG00000091262.15	ABCC6	protein_coding	2	0	0	0.01	0	0	0	0	0
ENSG00000091317.8	CMTM6	protein_coding	2	32.4	31.59	39.18	42.15	31.38	33.68	35.61	38.42
ENSG00000091409.15	ITGA6	protein_coding	2	13.01	11.1	10.45	8.98	4.11	4.77	9.65	11.52
ENSG00000091428.18	RAPGEF4	protein_coding	2	0.21	0.45	0.38	0.75	0.52	0.5	0.53	0.3
ENSG00000091436.17	MAP3K20	protein_coding	2	13.25	12.96	13.97	15.77	10.6	10.32	11.35	11.55
ENSG00000091482.8	SMPX	protein_coding	2	0	0	0	0	0	0	0	0
ENSG00000091483.6	FH	protein_coding	2	40.29	40.56	43.66	47.54	46.02	42.98	45.23	41.66
ENSG00000091490.11	SEL1L3	protein_coding	1	5.62	4.24	2.48	3.88	1.75	1.52	1.27	1.38
ENSG00000091513.16	TF	protein_coding	1	1.22	0.93	1.07	1.16	0.48	0.47	1.34	0.67
ENSG00000091527.15	CDV3	protein_coding	1	83.21	83.41	80.27	88.19	66.03	66.61	66.52	65.33
ENSG00000091536.19	MYO15A	protein_coding	1	0.1	0.29	0.21	0.08	0.04	0.11	0.24	0.22
ENSG00000091542.9	ALKBH5	protein_coding	1	32.15	30.72	40.11	39.03	27.63	28.42	31.49	30.21
ENSG00000091583.11	APOH	protein_coding	1	0	0	0	0	0	0	0	0
ENSG00000091592.16	NLRP1	protein_coding	2	6.24	6.13	10.42	9.95	5.56	6.04	6.84	7.1
ENSG00000091622.16	PITPNM3	protein_coding	1	0.3	0.33	0.48	0.4	0.27	0.19	0.33	0.31
ENSG00000091640.8	SPAG7	protein_coding	1	17.67	16.7	20.44	20.69	20.52	16.99	20.83	15.69
ENSG00000091651.9	ORC6	protein_coding	2	46.57	44.87	44.14	47.92	37.67	40.97	43.23	39.02
ENSG00000091656.18	ZFHX4	protein_coding	2	0.01	0	0.02	0	0	0	0	0.01
ENSG00000091664.8	SLC17A6	protein_coding	2	0	0	0	0	0	0	0	0
ENSG00000091704.10	CPA1	protein_coding	2	0	0	0	0	0	0	0	0
ENSG00000091732.16	ZC3HC1	protein_coding	1	7.09	7.88	9.61	9.42	7.48	7.24	7.57	7.68
ENSG00000091831.23	ESR1	protein_coding	2	0	0	0.01	0	0.02	0	0.04	0
ENSG00000091844.8	RGS17	protein_coding	2	0.14	0.12	0.25	0.29	0.12	0.13	0.11	0.1
ENSG00000091879.13	ANGPT2	protein_coding	2	0	0	0	0	0	0	0	0
ENSG00000091947.10	TMEM101	protein_coding	1	11.86	10.85	11.53	10.26	12.51	12.09	11.61	13.23
ENSG00000091972.18	CD200	protein_coding	1	0	0	0	0	0	0.02	0	0
ENSG00000091986.15	CCDC80	protein_coding	1	0	0.05	0	0	0	0	0	0
ENSG00000092009.10	CMA1	protein_coding	1	0	0	0.03	0	0.05	0	0	0.04
ENSG00000092010.15	PSME1	protein_coding	2	110.41	102.5	115.05	121.53	118.68	122.32	125.56	127
ENSG00000092020.10	PPP2R3C	protein_coding	2	17.99	15.99	14.7	13.63	13.67	14.63	14.4	16.15
ENSG00000092036.18	HAUS4	protein_coding	2	36.08	34.43	35.28	34.11	27.85	28.11	30.16	27.43
ENSG00000092051.17	JPH4	protein_coding	1	0	0	0.02	0.02	0	0.01	0.01	0.01
ENSG00000092054.13	MYH7	protein_coding	2	0	0	0	0	0	0	0	0
ENSG00000092067.5	CEBPE	protein_coding	2	0.27	0.25	0.09	0.05	0.15	0.18	0.12	0.11
ENSG00000092068.20	SLC7A8	protein_coding	1	1.9	2.12	4.05	3.81	1.46	1.78	2.9	2.73
ENSG00000092094.11	OSGEP	protein_coding	1	38.23	37.58	37.07	42.33	30.44	31.8	34.59	32.47
ENSG00000092096.16	SLC22A17	protein_coding	2	0	0	0	0	0	0	0	0
ENSG00000092098.17	RNF31	protein_coding	1	26.92	24.23	25.98	26.46	20.51	22.37	22.14	17.73
ENSG00000092108.20	SCFD1	protein_coding	1	36.21	35.67	29.49	40.06	25.77	25.68	28.41	25.4
ENSG00000092140.16	G2E3	protein_coding	2	14.18	14.22	16.95	21.23	15	14.65	16.08	13.11
ENSG00000092148.13	HECTD1	protein_coding	1	50.51	51.34	63.52	64.94	46.11	47.77	56.18	53.82
ENSG00000092199.17	HNRNPC	protein_coding	2	430.65	398.89	489.31	514.08	375.08	407.32	403.58	407.03
ENSG00000092200.12	RPGRIP1	protein_coding	1	0.42	0.21	0.49	0.19	0.34	0.55	0.2	0.4
ENSG00000092201.10	SUPT16H	protein_coding	2	60	59.45	74.48	77.68	58.33	61.78	65.35	61.61
ENSG00000092203.14	TOX4	protein_coding	1	28.55	25.79	29.96	32.15	24.93	25.33	27.88	28.07
ENSG00000092208.17	GEMIN2	protein_coding	2	6.15	7.01	10.26	10.57	8.32	9.32	9.08	9.32
ENSG00000092295.12	TGM1	protein_coding	2	0.8	1.18	1.26	2.08	0.67	0.73	0.85	0.76
ENSG00000092330.18	AL096870.1	protein_coding	1	29.18	28.02	35.87	32.9	22.14	26.36	29.5	26.94
ENSG00000092345.13	DAZL	protein_coding	2	0	0	0	0	0.01	0	0.01	0
ENSG00000092377.14	TBL1Y	protein_coding	2	0	0	0	0	0	0	0	0
ENSG00000092421.16	SEMA6A	protein_coding	2	0	0	0	0	0.01	0	0	0
ENSG00000092439.16	TRPM7	protein_coding	1	37.98	34.89	36.06	38.96	28.84	29.84	31.17	31.82
ENSG00000092445.12	TYRO3	protein_coding	2	6.48	4.81	5.48	6.08	4.5	4.29	3.1	3.06
ENSG00000092470.12	WDR76	protein_coding	1	36.18	36.21	32.98	34.19	23.74	24.62	25.05	23.97
ENSG00000092529.24	CAPN3	protein_coding	1	2.4	1.38	1.43	1.2	1.91	2.03	1.61	1.51
ENSG00000092531.10	SNAP23	protein_coding	1	36.72	27.52	31.84	31.04	24.27	24.64	26.58	25.75
ENSG00000092607.15	TBX15	protein_coding	2	0.03	0.02	0.07	0.03	0.01	0.01	0.02	0.05
ENSG00000092621.12	PHGDH	protein_coding	2	277.95	271.36	83.39	79.34	113.11	123.62	72.62	75.35
ENSG00000092758.18	COL9A3	protein_coding	2	5.17	3.87	2.99	3.6	3.76	4.17	3.21	2.57
ENSG00000092820.18	EZR	protein_coding	2	81.06	77.21	87.65	88.13	60.71	61.37	71.66	65.38
ENSG00000092841.18	MYL6	protein_coding	2	195.1	178.85	338.39	341.51	250.43	251.21	289.08	241.81
ENSG00000092847.12	AGO1	protein_coding	2	7.57	7.4	8.94	10.6	7.56	8.07	7.08	6.43
ENSG00000092850.12	TEKT2	protein_coding	2	0.02	0	0	0.05	0.01	0	0.02	0
ENSG00000092853.14	CLSPN	protein_coding	2	23.68	24.4	31.68	32.31	20.29	20.72	23.75	22.48
ENSG00000092871.16	RFFL	protein_coding	1	6.16	5.4	4.81	4.73	3.87	4.76	2.92	3.58
ENSG00000092929.11	UNC13D	protein_coding	2	4.89	4.6	0.84	2.38	3.42	2.84	1.67	0.75
ENSG00000092931.11	MFSD11	protein_coding	2	13.52	12.11	15.41	13.57	11.16	12.62	13.08	11.46
ENSG00000092964.18	DPYSL2	protein_coding	1	47.48	45.37	52.64	53.89	40.62	43	39.25	39.08
ENSG00000092969.12	TGFB2	protein_coding	2	0.04	0.03	0.03	0.03	0.07	0.09	0.05	0.04
ENSG00000092978.11	GPATCH2	protein_coding	2	6.87	6.26	9.27	10.89	5.84	6.25	7.87	6.12
ENSG00000093000.19	NUP50	protein_coding	2	51.66	49.97	57.74	59.68	42.87	43.22	43.64	40.19
ENSG00000093009.9	CDC45	protein_coding	1	25.11	27.88	29.93	27.72	26.26	25.57	25.46	24.15
ENSG00000093010.13	COMT	protein_coding	1	110.83	108.78	77.44	80.5	98.34	100.59	99.07	99.14
ENSG00000093072.18	ADA2	protein_coding	1	7.75	7.75	3.94	4.74	3.57	4.13	4.36	4.56
ENSG00000093100.13	AC016026.1	lncRNA	1	0.86	0.94	0.81	0.8	0.44	0.73	0.84	1.18
ENSG00000093134.14	VNN3	protein_coding	1	0.07	0.12	0	0.21	0.02	0	0.05	0.06
[truncated: 58,756 more rows]
