# Supplementary material for: Deciphering resistance mechanisms to auxin-inducible protein degradation in mammalian cells
Source: J Biol Chem. 2026 Jun 4;302(7):113232. doi: 10.1016/j.jbc.2026.113232 (PMC13325307; doi:10.1016/j.jbc.2026.113232)
Supplement: Supplementary Table S3 [file mmc4.xlsx]

## Sheet: differential Peaks WT vs Q666 
Supplementary Table S3. Differential ChIP-seq anlaysis of CTCF binding in WT and Q666*mutant expressing cells.
Region	log2FC	log2AveExpr	p.value	q.value	Regulation	Gene_2kb	Gene_2-50kb	Closest_Gene	FeatureAssignment	chr	start	end
chr2:30709976-30716868	1.08069	5.86811	0.00123742	0.0437253	Up2	.	CAPN13	CAPN13	Dis3 (3' distal regions)	chr2	30709976	30716868
chr9:79037391-79037798	-3.13082	-1.94292	0.00525472	0.0752444	Down2NoFDR	KRT18P24	.	KRT18P24	Promoter.Up	chr9	79037391	79037798
chr2:239005623-239005928	-3.00966	-2.29024	0.00264529	0.0549772	Down2NoFDR	.	.	HDAC4	Dis3 (3' distal regions)	chr2	239005623	239005928
chr6:29649587-29654542	1.06059	5.70792	0.000561952	0.0404278	Up2	.	GABBR1, MOG, SUMO2P1, ZFP57	MOG	Dis5 (5' distal regions)	chr6	29649587	29654542
chr7:157748006-157748824	-2.93016	-0.985763	0.017307	0.141527	Down2NoFDR	.	.	PTPRN2	Intron	chr7	157748006	157748824
chr7:978673-979131	-2.91565	-1.73481	0.00209052	0.0505655	Down2NoFDR	.	ADAP1, C7orf50, COX19, CYP2W1	COX19	Dis5 (5' distal regions)	chr7	978673	979131
chr6:158454671-158454941	-2.7279	-1.8998	0.00255345	0.0542273	Down2NoFDR	.	TULP4	TULP4	Intron	chr6	158454671	158454941
chr2:131363675-131364120	-2.66739	-1.84822	0.00681056	0.0861311	Down2NoFDR	RAB6D	.	RAB6D	Promoter.Down	chr2	131363675	131364120
chr14:94643337-94643816	-2.64562	-1.2563	0.00652432	0.0843319	Down2NoFDR	.	ADIPOR1P2, SERPINA13P, SERPINA3	SERPINA13P	Exon	chr14	94643337	94643816
chr7:1896012-1896733	-2.6385	-1.2309	0.00489117	0.0726804	Down2NoFDR	.	MAD1L1	MAD1L1	Intron	chr7	1896012	1896733
chr1:143574770-143575521	-2.62247	-0.802013	0.01086	0.110375	Down2NoFDR	.	PFN1P12	PFN1P12	TES (transcription end sites)	chr1	143574770	143575521
chr8:142341238-142341683	-2.60583	-1.6539	0.00977563	0.104352	Down2NoFDR	.	TSNARE1	TSNARE1	Intron	chr8	142341238	142341683
chr20:5581841-5582192	-2.60198	-1.51514	0.00714333	0.0883366	Down2NoFDR	.	EIF4EP1, GPCPD1, RPS18P1	GPCPD1	Intron	chr20	5581841	5582192
chr21:13514457-13515592	-2.5941	-0.607487	0.017437	0.142092	Down2NoFDR	LINC01674	.	LINC01674	Promoter.Up	chr21	13514457	13515592
chrX:45041969-45042317	-2.58724	-1.78901	0.00273059	0.055675	Down2NoFDR	.	KDM6A	KDM6A	Intron	chrX	45041969	45042317
chr8:142660534-142660982	-2.58109	-1.47353	0.0053747	0.0761555	Down2NoFDR	.	ARC, JRK, LY6K, PSCA	JRK	Exon	chr8	142660534	142660982
chr1:28609440-28609731	-2.56337	-1.85858	0.00384928	0.0648699	Down2NoFDR	.	LINC01715, RAB42, SNHG12, TAF12, TRNAU1AP	TAF12	Intron	chr1	28609440	28609731
chr12:127008414-127008737	-2.55375	-1.96493	0.00692857	0.0869011	Down2NoFDR	.	LINC02405	LINC02405	Intron	chr12	127008414	127008737
chrX:47186012-47186776	-2.49355	-0.818549	0.0149105	0.130678	Down2NoFDR	.	CDK16, INE1, NDUFB11, RBM10, UBA1, USP11	UBA1	Exon	chrX	47186012	47186776
chr8:132465453-132465771	-2.48167	-1.62773	0.00512214	0.0743482	Down2NoFDR	.	KCNQ3	KCNQ3	Intron	chr8	132465453	132465771
chr8:73770606-73770886	-2.46847	-1.7759	0.00762725	0.0914929	Down2NoFDR	.	STAU2	STAU2	Intron	chr8	73770606	73770886
chr4:149915569-149916225	-2.45413	-1.0131	0.0124299	0.118714	Down2NoFDR	.	IQCM	IQCM	Dis5 (5' distal regions)	chr4	149915569	149916225
chr16:35750485-35751140	-2.44099	-0.989732	0.00402285	0.0661497	Down2NoFDR	.	LINC02167	LINC02167	Promoter.Up	chr16	35750485	35751140
chr7:1826336-1826621	-2.4109	-2.23768	0.00239442	0.0528776	Down2NoFDR	.	MAD1L1	MAD1L1	Intron	chr7	1826336	1826621
chrX:84699568-84699864	-2.41073	-1.67799	0.0163114	0.137273	Down2NoFDR	.	.	SETP4	Intergenic	chrX	84699568	84699864
chr15:69474092-69479405	1.01678	5.6546	0.000784156	0.0408811	Up2	.	DRAIC, RF00012, RPLP1	DRAIC	Intron	chr15	69474092	69479405
chr11:83317538-83317989	-2.39205	-1.49302	0.00876355	0.0982798	Down2NoFDR	.	CCDC90B, CYCSP28	CYCSP28	Intron	chr11	83317538	83317989
chr10:102409204-102409694	-2.38099	-1.33078	0.0218776	0.160564	Down2NoFDR	PSD	.	PSD	Promoter.Up	chr10	102409204	102409694
chr3:180448872-180449249	-2.37812	-1.7028	0.0129456	0.121358	Down2NoFDR	.	LINC02053	LINC02053	Intron	chr3	180448872	180449249
chr10:132055656-132056103	-2.36265	-1.87827	0.0111717	0.112108	Down2NoFDR	.	JAKMIP3	JAKMIP3	Intron	chr10	132055656	132056103
chr12:109663096-109664118	-2.35763	-0.4571	0.0280129	0.183553	Down2NoFDR	.	.	FAM222A	Promoter.Up	chr12	109663096	109664118
chr10:131478798-131479084	-2.35675	-1.79751	0.0144981	0.128852	Down2NoFDR	.	.	TCERG1L	Intergenic	chr10	131478798	131479084
chr15:45454363-45459494	1.26542	5.60359	0.000426467	0.0404278	Up2	.	C15orf48, SPATA5L1	C15orf48	Promoter.Up	chr15	45454363	45459494
chr1:214331569-214334583	1.01008	5.56573	0.000987815	0.0419745	Up2	SMYD2	.	SMYD2	Promoter.Down	chr1	214331569	214334583
chr19:41751643-41754754	1.07513	5.55005	0.00078556	0.0408811	Up2	CEACAM6	.	CEACAM6	Promoter.Up	chr19	41751643	41754754
chrX:103081034-103081731	-2.33114	-1.32359	0.0143776	0.128303	Down2NoFDR	NXF3	.	NXF3	Promoter.Up	chrX	103081034	103081731
chr14:89360683-89361145	-2.31376	-1.39951	0.0139647	0.126236	Down2NoFDR	.	FOXN3	FOXN3	Intron	chr14	89360683	89361145
chr18:3432786-3433405	-2.31135	-0.504344	0.0452678	0.232086	Down2NoFDR	.	BOD1P1, GAPLINC, LINC01895, RPL21P127, TGIF1	TGIF1	Intron	chr18	3432786	3433405
chr9:4397142-4397469	-2.30429	-1.90755	0.00821908	0.0950439	Down2NoFDR	.	GLIS3	GLIS3	Dis5 (5' distal regions)	chr9	4397142	4397469
chr3:37989091-37989758	-2.30189	-0.724072	0.00718911	0.088577	Down2NoFDR	VILL	.	VILL	Promoter.Up	chr3	37989091	37989758
chr7:1746854-1747141	-2.29955	-2.09779	0.0118199	0.115587	Down2NoFDR	.	ELFN1, ELFN1-AS1	ELFN1-AS1	Exon	chr7	1746854	1747141
chr16:2557698-2558048	-2.29687	-1.5275	0.0201967	0.153837	Down2NoFDR	PDPK1	.	PDPK1	Promoter.Up	chr16	2557698	2558048
chr4:118535211-118535522	-2.29212	-1.46805	0.0172375	0.141248	Down2NoFDR	.	.	CEP170P1	Intron	chr4	118535211	118535522
chr14:51628723-51629197	-2.28839	-1.2181	0.0177298	0.143295	Down2NoFDR	.	FRMD6, FRMD6-AS1, FRMD6-AS2	FRMD6-AS1	Intron	chr14	51628723	51629197
chr7:120230639-120230944	-2.28189	-1.77058	0.022091	0.161446	Down2NoFDR	.	KCND2	KCND2	Dis5 (5' distal regions)	chr7	120230639	120230944
chr19:41026955-41027287	-2.27989	-1.80906	0.00652758	0.0843473	Down2NoFDR	CYP2A7P1	.	CYP2A7P1	Promoter.Down	chr19	41026955	41027287
chr5:17511695-17512355	-2.27817	-0.496793	0.027672	0.18243	Down2NoFDR	.	TAF11L2, TAF11L3, TAF11L4, TAF11L5, TAF11L6	TAF11L3	Promoter.Up	chr5	17511695	17512355
chr7:67286100-67286548	-2.27685	-1.38273	0.00511316	0.0742984	Down2NoFDR	.	PMS2P4, RF00019, SPDYE21P, STAG3L4	SPDYE21P	Exon	chr7	67286100	67286548
chr7:45087618-45088034	-2.26997	-1.94005	0.0108153	0.110157	Down2NoFDR	NACAD	.	NACAD	Promoter.Down	chr7	45087618	45088034
chr22:24914895-24915182	-2.26703	-1.68997	0.0228895	0.164528	Down2NoFDR	.	KIAA1671, RF00275, TMEM211	RF00275	Intron	chr22	24914895	24915182
chr17:4564635-4567816	1.05504	5.52968	0.00109913	0.0425051	Up2	.	GGT6, LINC01996, MYBBP1A, SMTNL2, TXNP4	GGT6	Promoter.Up	chr17	4564635	4567816
chr13:31315724-31316257	-2.2621	-1.09462	0.00365621	0.0634762	Down2NoFDR	.	ANKRD26P4	ANKRD26P4	Intron	chr13	31315724	31316257
chr11:48968282-48968970	-2.25352	-0.609065	0.0112998	0.112714	Down2NoFDR	.	TRIM51CP, TRIM51GP, TRIM53CP	TRIM51GP	Dis3 (3' distal regions)	chr11	48968282	48968970
chr8:1302343-1303230	-2.24575	-0.75299	0.0324626	0.198075	Down2NoFDR	AF067845.2	.	AF067845.2	Promoter.Up	chr8	1302343	1303230
chr8:142953246-142953700	-2.24573	-1.08501	0.0213003	0.158408	Down2NoFDR	.	CDC42P3, CYP11B2	CYP11B2	Dis5 (5' distal regions)	chr8	142953246	142953700
chr10:46384284-46384937	-2.23703	-0.952077	0.02325	0.165903	Down2NoFDR	.	AGAP14P, ANXA8L1, FAM25BP, HNRNPA1P33, LINC00842	ANXA8L1	Exon	chr10	46384284	46384937
chr17:79637450-79637992	-2.23544	-1.21224	0.0213982	0.158742	Down2NoFDR	.	.	LINC02078	Dis5 (5' distal regions)	chr17	79637450	79637992
chr19:33440295-33440617	-2.23202	-1.52589	0.0324954	0.198113	Down2NoFDR	.	PEPD	PEPD	Intron	chr19	33440295	33440617
chr2:187750032-187750703	-2.23122	-0.6822	0.0420387	0.224197	Down2NoFDR	.	.	ST13P2	Intron	chr2	187750032	187750703
chr3:180448578-180448863	-2.22923	-1.93032	0.0162297	0.13683	Down2NoFDR	.	LINC02053	LINC02053	Intron	chr3	180448578	180448863
chr1:143651503-143651894	-2.21821	-1.72709	0.0167908	0.139261	Down2NoFDR	.	NBPF17P, PFN1P12, RNVU1-17	NBPF17P	Promoter.Down	chr1	143651503	143651894
chr2:109420497-109420800	-2.21736	-1.44598	0.0199586	0.152848	Down2NoFDR	.	.	SEPT10	Intron	chr2	109420497	109420800
chr19:45477781-45480542	1.04809	5.51076	0.000631483	0.0406473	Up2	ERCC1	.	ERCC1	Promoter.Up	chr19	45477781	45480542
chr6:48371217-48371497	-2.21339	-1.87693	0.0179255	0.144229	Down2NoFDR	.	.	RBMXP1	Intergenic	chr6	48371217	48371497
chrX:54426902-54427209	-2.21104	-1.63937	0.00977274	0.104338	Down2NoFDR	.	TSR2	TSR2	Dis5 (5' distal regions)	chrX	54426902	54427209
chr18:78153279-78153803	-2.2048	-1.07258	0.00208909	0.0505637	Down2NoFDR	.	.	LINC01029	Dis3 (3' distal regions)	chr18	78153279	78153803
chr1:5486917-5487323	-2.20475	-1.39162	0.0164138	0.137776	Down2NoFDR	.	Z98259.1, Z98259.2, Z98259.3	Z98259.2	Intron	chr1	5486917	5487323
chr3:120558302-120561898	1.04808	5.49462	0.000927656	0.0415591	Up2	.	NDUFB4	NDUFB4	Dis5 (5' distal regions)	chr3	120558302	120561898
chr3:25768069-25768354	-2.20302	-1.82322	0.021549	0.159267	Down2NoFDR	.	NGLY1, OXSM, TAF9BP1	TAF9BP1	Intron	chr3	25768069	25768354
chr22:48613799-48614108	-2.20274	-1.86714	0.0230263	0.165049	Down2NoFDR	.	TAFA5	TAFA5	Intron	chr22	48613799	48614108
chr1:143717524-143718408	-2.19882	-0.56435	0.0051884	0.0747895	Down2NoFDR	.	FAM91A3P, RNVU1-17, RNVU1-18	RNVU1-18	Dis5 (5' distal regions)	chr1	143717524	143718408
chr15:100497917-100498198	-2.19552	-1.61703	0.0160505	0.135978	Down2NoFDR	.	CERS3	CERS3	Intron	chr15	100497917	100498198
chr7:145418318-145418633	-2.18688	-1.92637	0.0175884	0.142708	Down2NoFDR	.	.	DPY19L4P2	Intergenic	chr7	145418318	145418633
chrX:56005349-56006020	-2.18167	-0.908912	0.00412199	0.0669862	Down2NoFDR	.	.	KLF8	Intron	chrX	56005349	56006020
chr7:158268149-158268947	-2.17813	-0.656467	0.0436097	0.227826	Down2NoFDR	.	.	PTPRN2	Intron	chr7	158268149	158268947
chr1:203337160-203341323	1.16021	5.48726	0.000324755	0.0404278	Up2	.	BTG2, FMOD, LINC01136, LINC01353	FMOD	Exon	chr1	203337160	203341323
chr11:113216113-113216490	-2.17062	-1.50707	0.0134144	0.123722	Down2NoFDR	.	NCAM1	NCAM1	Intron	chr11	113216113	113216490
chr7:2592461-2592741	-2.16949	-1.88444	0.0209793	0.157048	Down2NoFDR	.	BRAT1, IQCE, TTYH3	IQCE	Intron	chr7	2592461	2592741
chr3:50788595-50788981	-2.16755	-1.33328	0.0312445	0.194282	Down2NoFDR	ZNF652P1	.	ZNF652P1	Promoter.Up	chr3	50788595	50788981
chr17:73757186-73757725	-2.16519	-1.35291	0.031334	0.194577	Down2NoFDR	.	LINC00469, LINC02092	LINC00469	Intron	chr17	73757186	73757725
chr20:56575969-56576250	-2.16173	-1.85603	0.00298271	0.0578192	Down2NoFDR	LINC01716	.	LINC01716	Promoter.Up	chr20	56575969	56576250
chrX:33969126-33969525	-2.16128	-1.50104	0.0185987	0.147057	Down2NoFDR	.	.	FAM47A	Intron	chrX	33969126	33969525
chr7:73917123-73917553	-2.15752	-1.35345	0.020079	0.153383	Down2NoFDR	.	.	TMEM270	Intergenic	chr7	73917123	73917553
chr22:48617688-48618008	-2.15409	-1.77637	0.0149209	0.130724	Down2NoFDR	.	TAFA5	TAFA5	Intron	chr22	48617688	48618008
chr22:43410823-43411794	-2.153	-0.508594	0.014916	0.130699	Down2NoFDR	MPPED1	.	MPPED1	Promoter.Up	chr22	43410823	43411794
chr12:31754693-31755079	-2.15197	-1.1988	0.0274869	0.181762	Down2NoFDR	.	AMN1, H3F3C, STMN1P1	AMN1	Promoter.Up	chr12	31754693	31755079
chr16:15384283-15384691	-2.14413	-1.09753	0.0371641	0.211458	Down2NoFDR	.	BMERB1, MPV17L, NPIPA5	NPIPA5	Dis5 (5' distal regions)	chr16	15384283	15384691
chr7:1254183-1254692	-2.14176	-1.23741	0.00594632	0.0803442	Down2NoFDR	.	UNCX	UNCX	Dis5 (5' distal regions)	chr7	1254183	1254692
chr5:31572120-31572440	-2.14158	-1.58289	0.00480383	0.0721082	Down2NoFDR	.	C5orf22, DROSHA	C5orf22	Dis5 (5' distal regions)	chr5	31572120	31572440
chr10:33049057-33049719	-2.13309	-0.847715	0.0156517	0.134002	Down2NoFDR	.	ITGB1, MTND4LP11, RPL7AP53	RPL7AP53	Dis5 (5' distal regions)	chr10	33049057	33049719
chr7:2227564-2228306	-2.12978	-0.727926	0.0065874	0.0846636	Down2NoFDR	MAD1L1	.	MAD1L1	Promoter.Up	chr7	2227564	2228306
chr1:17700764-17701187	-2.12852	-1.34943	0.0229002	0.164558	Down2NoFDR	.	ARHGEF10L	ARHGEF10L	Dis5 (5' distal regions)	chr1	17700764	17701187
chr6:98827319-98828231	-2.10951	0.241078	0.00746118	0.0903081	Down2NoFDR	.	POU3F2	POU3F2	TES (transcription end sites)	chr6	98827319	98828231
chr4:1652455-1652734	-2.10638	-1.87673	0.0286395	0.185969	Down2NoFDR	.	FAM53A, RF00019	FAM53A	Intron	chr4	1652455	1652734
chr6:112042510-112044847	1.1857	5.47997	0.000538677	0.0404278	Up2	.	CCN6, FAM229B, TUBE1	CCN6	Dis5 (5' distal regions)	chr6	112042510	112044847
chr1:44728261-44732843	1.1371	5.46718	0.000542786	0.0404278	Up2	.	ARMH1, KIF2C, RPS15AP11, RPS8	ARMH1	Promoter.Up	chr1	44728261	44732843
chr6:892711-893146	-2.08353	-1.09462	0.0385708	0.215241	Down2NoFDR	.	.	LINC01622	Dis3 (3' distal regions)	chr6	892711	893146
chr5:1909446-1909794	-2.07997	-1.39542	0.0274208	0.181506	Down2NoFDR	.	IRX4	IRX4	Dis5 (5' distal regions)	chr5	1909446	1909794
chr21:24527042-24527487	-2.07598	-1.03688	0.0368665	0.210619	Down2NoFDR	.	LINC01684	LINC01684	Intron	chr21	24527042	24527487
chr18:11755205-11755898	-2.07525	-0.764558	0.040394	0.219924	Down2NoFDR	GNAL	.	GNAL	Promoter.Down	chr18	11755205	11755898
chr9:130977102-130977379	-2.07466	-2.00774	0.0366774	0.210023	Down2NoFDR	.	FIBCD1, LAMC3, RF00322	LAMC3	Dis5 (5' distal regions)	chr9	130977102	130977379
chr8:142426281-142426831	-2.07333	-1.07046	0.00407969	0.0667145	Down2NoFDR	.	ADGRB1, TSNARE1	ADGRB1	Dis5 (5' distal regions)	chr8	142426281	142426831
chr3:178141113-178141421	-2.07293	-1.89047	0.00257999	0.0544467	Down2NoFDR	.	.	KCNMB2	Intron	chr3	178141113	178141421
chr1:24389899-24393069	1.11208	5.4656	0.000475867	0.0404278	Up2	STPG1	.	STPG1	Promoter.Up	chr1	24389899	24393069
chr6:41433855-41434437	-2.06395	-0.719508	0.0605315	0.266558	Other	.	.	LINC01276	Dis3 (3' distal regions)	chr6	41433855	41434437
chr1:3100917-3101276	-2.06294	-1.47297	0.00403713	0.0662719	Down2NoFDR	.	PRDM16, PRDM16-DT	PRDM16	Intron	chr1	3100917	3101276
chr1:91164284-91168125	1.00309	5.41071	0.00101049	0.0420725	Up2	.	.	RF00019	Intergenic	chr1	91164284	91168125
chr5:3456775-3457232	-2.05786	-1.29945	0.0300392	0.190535	Down2NoFDR	.	LINC01017, LINC02162	LINC02162	Intron	chr5	3456775	3457232
chr19:5498888-5499501	-2.05106	-0.52314	0.0650954	0.275707	Other	.	ZNRF4	ZNRF4	Dis3 (3' distal regions)	chr19	5498888	5499501
chr3:110320506-110320828	-2.04985	-1.47365	0.0260694	0.176686	Down2NoFDR	.	.	RPSAP29	Intergenic	chr3	110320506	110320828
chr6:22978468-22978786	-2.04873	-1.60756	0.0211591	0.157814	Down2NoFDR	.	.	HDGFL1	Intron	chr6	22978468	22978786
chr2:130036819-130037524	-2.0464	0.0142543	0.00496675	0.0732363	Down2NoFDR	FAR2P1, KLF2P1	.	KLF2P1	Promoter.Up	chr2	130036819	130037524
chr8:42097537-42097922	-2.04439	-1.00298	0.0379595	0.213639	Down2NoFDR	.	KAT6A	KAT6A	Dis5 (5' distal regions)	chr8	42097537	42097922
chr13:113565765-113566402	-2.0419	-1.07605	0.0526551	0.249431	Other	.	TFDP1, TMCO3	TMCO3	Dis5 (5' distal regions)	chr13	113565765	113566402
chr16:23583184-23583828	-2.03838	-0.960977	0.00405187	0.0664281	Down2NoFDR	.	EARS2, NDUFAB1, PALB2, SUB1P4, UBFD1	NDUFAB1	Intron	chr16	23583184	23583828
chr2:210925402-210925846	-2.03741	-1.01475	0.0446707	0.230564	Down2NoFDR	.	.	CPS1	Intergenic	chr2	210925402	210925846
chrX:71202122-71202596	-2.03546	-0.730366	0.0621253	0.269668	Other	.	GJB1, NLGN3, ZMYM3	GJB1	Dis5 (5' distal regions)	chrX	71202122	71202596
chr8:141665798-141666395	-2.03028	-1.12314	0.0367982	0.21043	Down2NoFDR	.	.	MROH5	Intergenic	chr8	141665798	141666395
chr11:133985915-133986286	-2.03007	-1.43333	0.035292	0.206345	Down2NoFDR	.	IGSF9B	IGSF9B	Dis5 (5' distal regions)	chr11	133985915	133986286
chr22:27650656-27650957	-2.02951	-1.42929	0.00479105	0.0719695	Down2NoFDR	.	.	MN1	Dis3 (3' distal regions)	chr22	27650656	27650957
chr17:41059542-41060288	-2.02304	-0.565188	0.012207	0.117569	Down2NoFDR	KRTAP2-3	.	KRTAP2-3	Promoter.Up	chr17	41059542	41060288
chr4:122090446-122090835	-2.02245	-1.22824	0.0465087	0.235238	Down2NoFDR	.	.	KIAA1109	Dis5 (5' distal regions)	chr4	122090446	122090835
chr19:6612412-6612904	-2.0143	-0.815415	0.0447285	0.230716	Down2NoFDR	.	CD70, CLIC4P2, RF00019, RPL7P50	CD70	Dis5 (5' distal regions)	chr19	6612412	6612904
chr18:36331679-36332086	-2.00873	-1.21406	0.0449889	0.231376	Down2NoFDR	.	FHOD3	FHOD3	Intron	chr18	36331679	36332086
chr9:30539803-30540324	-2.00261	-1.2492	0.00297357	0.0577877	Down2NoFDR	.	LINC01242, SLC4A1APP1	SLC4A1APP1	Intron	chr9	30539803	30540324
chr16:54414959-54415405	-1.99803	-1.17959	0.0361518	0.208807	Down2NoFDR	.	LINC02140	LINC02140	Dis5 (5' distal regions)	chr16	54414959	54415405
chr10:84280025-84280602	-1.99729	-1.15001	0.0398365	0.218368	Down2NoFDR	LINC00858	.	LINC00858	Promoter.Down	chr10	84280025	84280602
chr12:130448301-130448766	-1.99692	-0.876505	0.0118428	0.115656	Down2NoFDR	.	RIMBP2	RIMBP2	Intron	chr12	130448301	130448766
chr13:113091192-113091591	-1.99196	-1.74552	0.0335178	0.20107	Down2NoFDR	MCF2L	.	MCF2L	Promoter.Down	chr13	113091192	113091591
chr7:1314370-1314684	-1.9906	-1.73017	0.0264513	0.177987	Down2NoFDR	.	.	UNCX	Dis3 (3' distal regions)	chr7	1314370	1314684
chr11:23405517-23405826	-1.98934	-1.74255	0.0299582	0.1902	Down2NoFDR	WIZP1	.	WIZP1	Promoter.Down	chr11	23405517	23405826
chr6:122239989-122240447	-1.98789	-1.20855	0.00644276	0.0838643	Down2NoFDR	.	.	HSF2	Dis3 (3' distal regions)	chr6	122239989	122240447
chr11:130520217-130520577	-1.97952	-1.20103	0.0338446	0.201979	Down2NoFDR	.	BAK1P2	BAK1P2	Dis3 (3' distal regions)	chr11	130520217	130520577
chr10:61662705-61663367	-1.9786	-0.226485	0.0179912	0.144547	Down2NoFDR	CABCOCO1	.	CABCOCO1	Promoter.Up	chr10	61662705	61663367
chr17:73875975-73876978	-1.97772	-0.243165	0.0035166	0.0623593	Down2NoFDR	.	LINC00469	LINC00469	Dis5 (5' distal regions)	chr17	73875975	73876978
chr1:2889431-2889749	-1.97739	-1.6942	0.0378115	0.213178	Down2NoFDR	.	.	TTC34	Intergenic	chr1	2889431	2889749
chr1:201993431-201993855	-1.97595	-1.29829	0.00536386	0.0760655	Down2NoFDR	.	ELF3, ELF3-AS1, LMOD1, RNPEP, RPL10P4, TIMM17A	RNPEP	Intron	chr1	201993431	201993855
chr19:17917908-17918549	-1.97595	-0.762585	0.00450206	0.0699311	Down2NoFDR	.	CCDC124, KCNN1, SLC5A5	CCDC124	Dis5 (5' distal regions)	chr19	17917908	17918549
chr5:3050892-3051208	-1.97153	-1.66236	0.0235738	0.167175	Down2NoFDR	.	.	C5orf38	Intergenic	chr5	3050892	3051208
chr14:70763895-70764250	-1.97109	-1.492	0.0302885	0.191282	Down2NoFDR	MAP3K9	.	MAP3K9	Promoter.Down	chr14	70763895	70764250
chr1:4592136-4592424	-1.96465	-1.86734	0.033613	0.201301	Down2NoFDR	.	LINC01646, Z98747.1	LINC01646	Intron	chr1	4592136	4592424
chr6:162844121-162844568	-1.96444	-1.3121	0.041526	0.222866	Down2NoFDR	.	PACRG	PACRG	Intron	chr6	162844121	162844568
chr21:21458212-21458550	-1.96401	-1.16907	0.00838964	0.0961137	Down2NoFDR	.	NCAM2	NCAM2	Intron	chr21	21458212	21458550
chr21:43710106-43710548	-1.9629	-0.85376	0.0478533	0.23832	Down2NoFDR	.	PDXK, RRP1B	PDXK	Dis5 (5' distal regions)	chr21	43710106	43710548
chr13:113976441-113976970	-1.96175	-1.0827	0.0546386	0.253903	Other	.	C13orf46, LINC00565	C13orf46	TES (transcription end sites)	chr13	113976441	113976970
chr3:135257743-135258044	-1.95496	-1.55549	0.0308239	0.192936	Down2NoFDR	.	.	EPHB1	Intron	chr3	135257743	135258044
chr16:14918413-14918994	-1.95274	-0.192242	0.00290307	0.0572242	Down2NoFDR	.	NOMO1, NPIPA1, RF00019	RF00019	Promoter.Up	chr16	14918413	14918994
chr3:11911814-11912219	-1.95264	-1.18666	0.0420396	0.224197	Down2NoFDR	.	CYCSP12, MARK2P14, NUP210P2	MARK2P14	Promoter.Up	chr3	11911814	11912219
chr8:1300804-1301301	-1.94945	-1.09199	0.0465933	0.235437	Down2NoFDR	AF067845.2	.	AF067845.2	Promoter.Down	chr8	1300804	1301301
chr4:60058827-60059143	-1.94341	-1.52816	0.00654985	0.08449	Down2NoFDR	.	.	RF00019	Dis3 (3' distal regions)	chr4	60058827	60059143
chr7:2222058-2222891	-1.93885	-0.765912	0.0107146	0.109552	Down2NoFDR	MAD1L1	.	MAD1L1	Promoter.Down	chr7	2222058	2222891
chr21:41344857-41345557	-1.93686	-0.584727	0.0931905	0.325119	Other	.	FAM3B, MX2	MX2	Intron	chr21	41344857	41345557
chr10:131771929-131772315	-1.93565	-1.28578	0.0458848	0.233735	Down2NoFDR	.	LINC01164	LINC01164	TES (transcription end sites)	chr10	131771929	131772315
chr2:77015923-77016246	-1.93522	-1.47413	0.0411678	0.221884	Down2NoFDR	.	.	LRRTM4	Intron	chr2	77015923	77016246
chr6:64860251-64860693	-1.92798	-1.02854	0.0629665	0.271499	Other	.	.	EYS	Intron	chr6	64860251	64860693
chr3:16980134-16980533	-1.92521	-1.52637	0.0117241	0.115022	Down2NoFDR	.	PLCL2	PLCL2	Intron	chr3	16980134	16980533
chr5:35924579-35927353	1.01782	5.3937	0.000932241	0.0415935	Up2	.	CAPSL, IL7R	CAPSL	Intron	chr5	35924579	35927353
chr20:61308849-61309163	-1.92319	-1.75267	0.0321189	0.196953	Down2NoFDR	.	.	CDH4	Intron	chr20	61308849	61309163
chr20:51831463-51831792	-1.91868	-1.5026	0.0595423	0.264612	Other	.	LINC01429, SALL4	SALL4	TES (transcription end sites)	chr20	51831463	51831792
chr10:131439141-131439533	-1.91468	-1.31858	0.00422417	0.0678508	Down2NoFDR	.	.	TCERG1L	Intergenic	chr10	131439141	131439533
chr10:131271010-131271507	-1.91212	-1.28026	0.0610777	0.267768	Other	.	TCERG1L	TCERG1L	Intron	chr10	131271010	131271507
chr20:57195061-57195841	-1.91176	-0.592071	0.0691944	0.283161	Other	.	BMP7, BMP7-AS1	BMP7	Intron	chr20	57195061	57195841
chr3:11776018-11776340	-1.90765	-1.39075	0.00213996	0.0510498	Down2NoFDR	.	TAMM41, VGLL4	VGLL4	Dis5 (5' distal regions)	chr3	11776018	11776340
chr13:110820774-110821204	-1.90589	-1.25113	0.0427305	0.225777	Down2NoFDR	.	LINC00346, LINC00567	LINC00567	Dis5 (5' distal regions)	chr13	110820774	110821204
chr7:1742377-1742674	-1.9035	-1.77648	0.0429779	0.226352	Down2NoFDR	ELFN1-AS1	.	ELFN1-AS1	Promoter.Up	chr7	1742377	1742674
chr7:158060184-158060464	-1.9002	-1.72442	0.0417868	0.223578	Down2NoFDR	.	.	PTPRN2	Intron	chr7	158060184	158060464
chr12:38099599-38100011	-1.89976	-1.3009	0.0455648	0.23295	Down2NoFDR	.	AK6P2, CLUHP8	CLUHP8	Dis5 (5' distal regions)	chr12	38099599	38100011
chr14:105683334-105683619	-1.89842	-1.64794	0.0325453	0.198254	Down2NoFDR	.	ELK2AP	ELK2AP	Dis5 (5' distal regions)	chr14	105683334	105683619
chr13:52350817-52351167	-1.89774	-1.47051	0.0407075	0.220643	Down2NoFDR	.	LINC02333, RNY4P24, TPTE2P2	LINC02333	Dis5 (5' distal regions)	chr13	52350817	52351167
chr1:3326530-3326899	-1.89756	-1.36327	0.00521042	0.0749577	Down2NoFDR	.	.	PRDM16	Intron	chr1	3326530	3326899
chr12:121054495-121055030	-1.89574	-0.95204	0.0789893	0.300975	Other	.	C12orf43, OASL, OASL2P	OASL2P	Intron	chr12	121054495	121055030
chr4:177911744-177912049	-1.89553	-1.6539	0.040828	0.220933	Down2NoFDR	.	LINC01099	LINC01099	Intron	chr4	177911744	177912049
chr1:183585136-183585573	-1.8842	-1.10452	0.0522085	0.248364	Other	.	ARPC5, NCF2, SMG7	NCF2	Intron	chr1	183585136	183585573
chr13:113042406-113043198	-1.88164	-0.770504	0.00793087	0.0934067	Down2NoFDR	MCF2L	.	MCF2L	Promoter.Up	chr13	113042406	113043198
chr7:156129622-156129922	-1.88086	-1.26414	0.0419838	0.224095	Down2NoFDR	.	.	RF00019	Intergenic	chr7	156129622	156129922
chr11:11538883-11539492	-1.87885	-0.896448	0.00672572	0.0855248	Down2NoFDR	.	.	GALNT18	Intron	chr11	11538883	11539492
chr4:188148837-188149127	-1.87868	-1.58165	0.00381842	0.0646869	Down2NoFDR	.	LINC02434, TRIML1, TRIML2	TRIML1	TES (transcription end sites)	chr4	188148837	188149127
chr18:58433500-58433800	-1.87729	-1.57164	0.0341471	0.202884	Down2NoFDR	.	NEDD4L	NEDD4L	Dis5 (5' distal regions)	chr18	58433500	58433800
chr13:113788379-113789031	-1.87678	-0.911879	0.0143071	0.127944	Down2NoFDR	.	GAS6, GAS6-AS1, LINC00552, TMEM255B	TMEM255B	Intron	chr13	113788379	113789031
chr22:22954510-22957425	1.09659	5.39104	0.000495128	0.0404278	Up2	.	.	GNAZ	Dis5 (5' distal regions)	chr22	22954510	22957425
chr7:1599591-1600221	-1.87257	-0.906654	0.0224066	0.162701	Down2NoFDR	.	PSMG3, PSMG3-AS1, TFAMP1, TMEM184A	TFAMP1	Dis5 (5' distal regions)	chr7	1599591	1600221
chr8:20392236-20392533	-1.87106	-1.70059	0.03637	0.209313	Down2NoFDR	.	.	LZTS1	Dis3 (3' distal regions)	chr8	20392236	20392533
chr20:5527797-5530815	1.12644	5.35337	0.000556733	0.0404278	Up2	LINC00654	.	LINC00654	Promoter.Up	chr20	5527797	5530815
chr22:48637413-48638108	-1.87048	-1.02753	0.0648227	0.275165	Other	.	.	TAFA5	Intron	chr22	48637413	48638108
chr3:108207712-108208036	-1.87025	-1.25609	0.00992339	0.105292	Down2NoFDR	.	IFT57	IFT57	Intron	chr3	108207712	108208036
chr12:11392875-11393405	-1.87019	-1.05883	0.0106159	0.109017	Down2NoFDR	.	PRB1, PRB2	PRB2	Exon	chr12	11392875	11393405
chr5:2610186-2610498	-1.86868	-1.67727	0.029676	0.189257	Down2NoFDR	.	.	LSINCT5	Intergenic	chr5	2610186	2610498
chr15:101531996-101532500	-1.86795	-0.904571	0.0665708	0.278359	Other	.	PCSK6, SNRPCP18	PCSK6	Dis5 (5' distal regions)	chr15	101531996	101532500
chr11:127898452-127899170	-1.86508	-0.256469	0.00771672	0.092072	Down2NoFDR	.	.	LINC02098	Dis3 (3' distal regions)	chr11	127898452	127899170
chr8:34786915-34787255	-1.86335	-1.35632	0.0109654	0.110979	Down2NoFDR	.	LINC01288	LINC01288	Intron	chr8	34786915	34787255
chr12:48728429-48728824	-1.86013	-1.32638	0.00282742	0.0565423	Down2NoFDR	TEX49	.	TEX49	Promoter.Down	chr12	48728429	48728824
chr3:20866694-20867198	-1.85973	-1.04707	0.0269796	0.179868	Down2NoFDR	.	.	SGO1-AS1	Intron	chr3	20866694	20867198
chr17:41875946-41876372	-1.85842	-1.25126	0.0105267	0.108536	Down2NoFDR	.	ACLY, KLHL10, KLHL11, NT5C3B	ACLY	Intron	chr17	41875946	41876372
chr12:78049042-78049491	-1.85821	-1.06063	0.0569306	0.258826	Other	.	NAV3	NAV3	Intron	chr12	78049042	78049491
chr9:65468462-65468902	-1.85722	-1.06748	0.0155577	0.133606	Down2NoFDR	.	.	FP326651.1	Intergenic	chr9	65468462	65468902
chr7:149692530-149693006	-1.85644	-1.17127	0.0537676	0.251913	Other	.	KRBA1	KRBA1	Dis5 (5' distal regions)	chr7	149692530	149693006
chr2:171525866-171526187	-1.85627	-1.41863	0.0370445	0.211196	Down2NoFDR	.	CYBRD1, DAP3P2, DCAF17	CYBRD1	Intron	chr2	171525866	171526187
chr14:80088721-80089352	-1.85523	-0.763159	0.0124196	0.118685	Down2NoFDR	.	.	AF123462.1	Intergenic	chr14	80088721	80089352
chr19:47846139-47846606	-1.85511	-0.96787	0.0559184	0.256585	Other	.	CRX, LINC01595, SULT2A1, TPRX1, TPRX2P	CRX	Dis5 (5' distal regions)	chr19	47846139	47846606
chr13:52378273-52378626	-1.85467	-1.5175	0.00404689	0.066374	Down2NoFDR	.	LINC02333, RNY4P24, THSD1, TPTE2P2, VPS36	RNY4P24	Exon	chr13	52378273	52378626
chr2:236163773-236164504	-1.85304	-0.820064	0.00962263	0.103414	Down2NoFDR	.	GBX2, RF00019	GBX2	TES (transcription end sites)	chr2	236163773	236164504
chr1:4513838-4514512	-1.85267	-0.826019	0.00877139	0.0983071	Down2NoFDR	.	Z98747.1	Z98747.1	Dis5 (5' distal regions)	chr1	4513838	4514512
chr3:153110364-153110871	-1.85198	-0.871041	0.0787192	0.300511	Other	.	HMGN2P13	HMGN2P13	Dis3 (3' distal regions)	chr3	153110364	153110871
chr7:56990287-56990601	-1.8514	-1.4377	0.04167	0.223276	Down2NoFDR	TNRC18P3	.	TNRC18P3	Promoter.Up	chr7	56990287	56990601
chr15:81265085-81267429	1.25932	5.34869	0.00037518	0.0404278	Up2	.	IL16, STARD5	IL16	Exon	chr15	81265085	81267429
chr1:15710046-15710466	-1.84752	-1.50227	0.0496076	0.242572	Down2NoFDR	.	FBLIM1, PLEKHM2, SLC25A34, SLC25A34-AS1, TMEM82	PLEKHM2	Intron	chr1	15710046	15710466
chr5:9122574-9123184	-1.84585	-0.855235	0.00996279	0.105503	Down2NoFDR	.	.	SEMA5A	Exon	chr5	9122574	9123184
chr17:57822335-57822764	-1.8449	-1.03217	0.0619994	0.269408	Other	.	CUEDC1, MRPS23	MRPS23	Intron	chr17	57822335	57822764
chr4:103062093-103062419	-1.84271	-1.29194	0.0582933	0.261689	Other	.	BDH2, SLC9B1, SLC9B2	SLC9B2	Intron	chr4	103062093	103062419
chr20:61414218-61414561	-1.84089	-1.73846	0.0435763	0.227736	Down2NoFDR	.	.	CDH4	Intron	chr20	61414218	61414561
chr18:79692046-79692353	-1.84046	-1.53442	0.0504412	0.244492	Other	.	CTDP1	CTDP1	Intron	chr18	79692046	79692353
chr6:108264396-108264906	-1.84026	-0.651488	0.0138118	0.125576	Down2NoFDR	.	AFG1L, SNX3, Z98742.1, Z98742.2, Z98742.4	Z98742.4	Intron	chr6	108264396	108264906
chr6:145281377-145281925	-1.83907	-0.612629	0.00894988	0.0994172	Down2NoFDR	.	.	EPM2A	Dis5 (5' distal regions)	chr6	145281377	145281925
chr17:39114797-39115101	-1.83861	-1.36669	0.0652631	0.276006	Other	.	ARL5C, PLXDC1, RDM1P5	PLXDC1	Intron	chr17	39114797	39115101
chr1:3435631-3436053	-1.83405	-1.29667	0.00952079	0.102711	Down2NoFDR	.	ARHGEF16, PRDM16	PRDM16	Exon	chr1	3435631	3436053
chr1:196137230-196137676	-1.83273	-1.32642	0.0472814	0.237163	Down2NoFDR	.	.	LINC01724	Intergenic	chr1	196137230	196137676
chr2:15696653-15697213	-1.83141	-0.737995	0.0206352	0.155655	Down2NoFDR	.	LINC01804	LINC01804	Intron	chr2	15696653	15697213
chrX:146866786-146867413	-1.83001	-0.367152	0.00805291	0.0941783	Down2NoFDR	.	.	CXorf51A	Intergenic	chrX	146866786	146867413
chr12:132105841-132106232	-1.8259	-1.19792	0.0542564	0.252914	Other	EP400P1	.	EP400P1	Promoter.Down	chr12	132105841	132106232
chr12:52795571-52796071	-1.82258	-1.04137	0.0615883	0.26857	Other	KRT3	.	KRT3	Promoter.Down	chr12	52795571	52796071
chr6:16329942-16332783	1.32417	5.34856	0.000233572	0.0404278	Up2	ATXN1	.	ATXN1	Promoter.Up	chr6	16329942	16332783
chr11:71188249-71188529	-1.82078	-1.74742	0.0366603	0.210013	Down2NoFDR	.	SHANK2	SHANK2	Intron	chr11	71188249	71188529
chr22:27541793-27542290	-1.81824	-1.22506	0.0247015	0.17157	Down2NoFDR	.	.	LINC02554	Dis3 (3' distal regions)	chr22	27541793	27542290
chr2:106288137-106288492	-1.81796	-1.28637	0.0109493	0.110933	Down2NoFDR	.	RPL22P10	RPL22P10	Promoter.Down	chr2	106288137	106288492
chr3:156223775-156224512	-1.81686	-0.0690463	0.00384652	0.0648396	Down2NoFDR	.	KCNAB1, KCNAB1-AS2	KCNAB1-AS2	Intron	chr3	156223775	156224512
chr7:1729036-1729664	-1.81604	-0.966093	0.0637674	0.273024	Other	.	ELFN1, ELFN1-AS1	ELFN1-AS1	Intron	chr7	1729036	1729664
chr8:142574753-142575326	-1.8159	-1.13256	0.00603269	0.0809581	Down2NoFDR	MROH4P	.	MROH4P	Promoter.Down	chr8	142574753	142575326
chr18:60421734-60422060	-1.81416	-1.16563	0.0575654	0.260297	Other	.	MC4R	MC4R	Intron	chr18	60421734	60422060
chr7:157648537-157649265	-1.81367	-0.41246	0.00699749	0.0874237	Down2NoFDR	.	PTPRN2	PTPRN2	Intron	chr7	157648537	157649265
chr12:132941438-132941924	-1.81314	-0.629674	0.0180375	0.144774	Down2NoFDR	.	CHFR, NANOGNBP2, ZNF26, ZNF605	ZNF605	Intron	chr12	132941438	132941924
chr22:32911409-32911803	-1.81258	-1.18223	0.00276469	0.0559067	Down2NoFDR	.	SYN3	SYN3	Intron	chr22	32911409	32911803
chr5:101961408-101961703	-1.81246	-1.42617	0.00294257	0.0575319	Down2NoFDR	.	.	OR7H2P	Dis5 (5' distal regions)	chr5	101961408	101961703
chr3:137199069-137199414	-1.81221	-1.35437	0.00373308	0.0640751	Down2NoFDR	.	.	IL20RB-AS1	Intergenic	chr3	137199069	137199414
chr10:30054655-30055020	-1.81126	-1.10301	0.0709713	0.286419	Other	.	JCAD	JCAD	Intron	chr10	30054655	30055020
chr9:96700695-96701423	-1.81105	-0.503016	0.00513899	0.0744931	Down2NoFDR	.	PRXL2C	PRXL2C	Intron	chr9	96700695	96701423
chr6:120227928-120228466	-1.81092	-0.98136	0.0783902	0.29989	Other	.	.	COX6A1P3	Intergenic	chr6	120227928	120228466
chr4:5465950-5466325	-1.80652	-1.45148	0.0129025	0.121077	Down2NoFDR	.	RF00019, STK32B	STK32B	Intron	chr4	5465950	5466325
chr22:48802233-48802928	-1.8062	-0.670002	0.0031112	0.0589793	Down2NoFDR	.	.	LINC01310	Intron	chr22	48802233	48802928
chr3:180324783-180325127	-1.80535	-1.42359	0.00526721	0.0752991	Down2NoFDR	.	.	LINC02053	Promoter.Down	chr3	180324783	180325127
chr1:21621889-21622351	-1.80478	-0.965827	0.0676067	0.28034	Other	RAP1GAP	.	RAP1GAP	Promoter.Up	chr1	21621889	21622351
chr8:141996132-141996921	-1.80451	-0.547828	0.00267705	0.0552936	Down2NoFDR	.	.	LINC00051	Dis5 (5' distal regions)	chr8	141996132	141996921
chr19:40109530-40109899	-1.80415	-1.21575	0.0594326	0.264355	Other	.	VN1R96P, ZNF780A	VN1R96P	Dis5 (5' distal regions)	chr19	40109530	40109899
chr4:137050978-137051358	-1.80405	-1.09033	0.0714853	0.287342	Other	.	.	LINC02511	Intron	chr4	137050978	137051358
chr15:51190272-51190707	-1.80402	-1.2316	0.0226001	0.163457	Down2NoFDR	.	CYP19A1	CYP19A1	Dis3 (3' distal regions)	chr15	51190272	51190707
chr15:88235245-88235779	-1.80378	-1.01644	0.0864574	0.313879	Other	.	NTRK3, NTRK3-AS1	NTRK3	Intron	chr15	88235245	88235779
chr12:11633699-11634006	-1.80284	-1.38302	0.0607682	0.267028	Other	.	ETV6	ETV6	Dis5 (5' distal regions)	chr12	11633699	11634006
chr17:62432428-62432866	-1.8023	-1.05996	0.00328824	0.0604769	Down2NoFDR	METTL2A	.	METTL2A	Promoter.Up	chr17	62432428	62432866
chr16:33935885-33936170	-1.80122	-1.52039	0.00477848	0.071903	Down2NoFDR	ARHGAP23P1	.	ARHGAP23P1	Promoter.Down	chr16	33935885	33936170
chr14:21473647-21474172	-1.79948	-0.593129	0.080843	0.304163	Other	.	CHD8, METTL3, RAB2B, TOX4	TOX4	Intron	chr14	21473647	21474172
chr1:13439233-13439685	-1.79874	-1.21282	0.0136099	0.12462	Down2NoFDR	.	PRAMEF17, PRAMEF20	PRAMEF20	Dis3 (3' distal regions)	chr1	13439233	13439685
chr16:5028438-5029385	-1.79783	-0.358241	0.113535	0.355432	Other	NAGPA	.	NAGPA	Promoter.Up	chr16	5028438	5029385
chr11:7644639-7645032	-1.79766	-1.31019	0.0514015	0.246507	Other	.	CYB5R2, PPFIBP2	PPFIBP2	Intron	chr11	7644639	7645032
chr5:23951083-23951838	-1.79709	-0.479498	0.0041829	0.067525	Down2NoFDR	C5orf17	.	C5orf17	Promoter.Up	chr5	23951083	23951838
chr11:9341163-9341760	-1.79676	-0.837261	0.00380754	0.0646091	Down2NoFDR	.	IPO7, PRR13P2, TMEM41B	TMEM41B	Dis5 (5' distal regions)	chr11	9341163	9341760
chr12:50215479-50215992	-1.79467	-0.7222	0.0162208	0.136805	Down2NoFDR	.	CERS5, LIMA1	LIMA1	Intron	chr12	50215479	50215992
chr10:129441518-129442091	-1.79327	-0.508008	0.0182638	0.145762	Down2NoFDR	.	MGMT	MGMT	Dis5 (5' distal regions)	chr10	129441518	129442091
chr1:232220064-232220444	-1.79131	-1.39869	0.0488624	0.240775	Down2NoFDR	.	.	SIPA1L2	Promoter.Down	chr1	232220064	232220444
chr6:15415712-15416346	-1.79016	-0.624536	0.00923876	0.101156	Down2NoFDR	.	.	JARID2	Intron	chr6	15415712	15416346
chr16:86680917-86681202	-1.78957	-1.56935	0.0638402	0.273165	Other	.	LINC02188, LINC02189	LINC02188	Dis5 (5' distal regions)	chr16	86680917	86681202
chr4:53328761-53329462	-1.78839	-0.436149	0.00966037	0.103652	Down2NoFDR	.	FIP1L1, SCFD2	SCFD2	Intron	chr4	53328761	53329462
chr5:158309788-158310236	-1.78808	-0.878822	0.0719784	0.288319	Other	.	.	LINC02227	Dis3 (3' distal regions)	chr5	158309788	158310236
chr9:77020302-77021131	-1.78622	-0.332484	0.0323637	0.197756	Down2NoFDR	FOXB2	.	FOXB2	Promoter.Down	chr9	77020302	77021131
chr20:60967458-60967858	-1.7856	-1.20544	0.00489524	0.0727078	Down2NoFDR	.	.	LINC01718	Intergenic	chr20	60967458	60967858
chr11:56591904-56592294	-1.7833	-1.25879	0.0685411	0.282055	Other	.	OR5AM1P, OR5AP1P, OR5M1, OR5M10, OR5M11, OR5M12P, OR5M13P	OR5M13P	Dis5 (5' distal regions)	chr11	56591904	56592294
chr9:35801465-35801801	-1.78139	-1.57683	0.0550071	0.254738	Other	.	FAM221B, HINT2, MSMP, NPR2, SPAG8, TMEM8B	NPR2	Exon	chr9	35801465	35801801
chr1:98512303-98513668	-1.77883	0.206455	0.00673767	0.0856196	Down2NoFDR	.	.	SNX7	Intergenic	chr1	98512303	98513668
chr7:44218220-44218555	-1.77866	-1.74443	0.0106644	0.109272	Down2NoFDR	.	CAMK2B, GCK, YKT6	CAMK2B	Exon	chr7	44218220	44218555
chr4:82639879-82640320	-1.77724	-1.05224	0.0750214	0.293917	Other	.	LINC00575	LINC00575	Intron	chr4	82639879	82640320
chr7:105128993-105129283	-1.77518	-1.53528	0.0535435	0.251581	Other	.	KMT2E, SRPK2	SRPK2	Intron	chr7	105128993	105129283
chr1:36988144-36988525	-1.77306	-1.01601	0.0128013	0.120544	Down2NoFDR	.	.	RPS29P6	Intron	chr1	36988144	36988525
chr11:71134941-71135452	-1.77255	-0.951434	0.0134375	0.123806	Down2NoFDR	.	SHANK2	SHANK2	Intron	chr11	71134941	71135452
chr7:27491668-27492128	-1.77198	-1.45977	0.00817313	0.0947692	Down2NoFDR	.	EIF4HP1, PSMC1P2	PSMC1P2	Promoter.Down	chr7	27491668	27492128
chrX:135627120-135627467	-1.77011	-1.42411	0.0679893	0.281087	Other	.	INTS6L, SAGE3P, SAGE4P	SAGE3P	Dis5 (5' distal regions)	chrX	135627120	135627467
chr12:130422357-130422764	-1.76391	-1.29201	0.0614553	0.268362	Other	.	RIMBP2	RIMBP2	Promoter.Up	chr12	130422357	130422764
chr19:13018198-13018803	-1.76292	-0.64371	0.0134116	0.123716	Down2NoFDR	.	DAND5, NFIX	NFIX	Intron	chr19	13018198	13018803
chr1:104507859-104508252	-1.76156	-1.37632	0.0588827	0.263116	Other	.	.	FTLP17	Intergenic	chr1	104507859	104508252
chr12:16639509-16639846	-1.7609	-1.53068	0.0587115	0.262673	Other	.	LMO3	LMO3	Dis5 (5' distal regions)	chr12	16639509	16639846
chr9:63708565-63709218	-1.76002	-0.851009	0.00521064	0.0749577	Down2NoFDR	.	.	MYO5BP3	Dis5 (5' distal regions)	chr9	63708565	63709218
chr16:88076117-88077069	-1.75729	0.544859	0.0122716	0.117925	Down2NoFDR	.	BANP	BANP	Exon	chr16	88076117	88077069
chr17:73571308-73572125	-1.757	-0.410692	0.026174	0.177035	Down2NoFDR	.	.	SDK2	Intron	chr17	73571308	73572125
chr7:2913746-2914295	-1.75516	-0.915671	0.00827205	0.0953688	Down2NoFDR	.	CARD11	CARD11	Intron	chr7	2913746	2914295
chr14:98887084-98887404	-1.75431	-1.5275	0.0112736	0.112602	Down2NoFDR	.	.	RPL3P4	Dis3 (3' distal regions)	chr14	98887084	98887404
chr2:226363693-226364461	-1.7488	-0.501172	0.0206164	0.155568	Down2NoFDR	.	.	IRS1	Intergenic	chr2	226363693	226364461
chr16:84841070-84841434	-1.74704	-1.54907	0.0716225	0.287597	Other	CRISPLD2	.	CRISPLD2	Promoter.Up	chr16	84841070	84841434
chrX:96512505-96512819	-1.74617	-1.56538	0.0109314	0.110823	Down2NoFDR	.	.	DIAPH2	Intergenic	chrX	96512505	96512819
chr5:133854546-133854963	-1.74584	-0.821088	0.0805211	0.30357	Other	.	.	WSPAR	Intergenic	chr5	133854546	133854963
chr12:2089772-2090110	-1.74556	-1.35438	0.012436	0.11875	Down2NoFDR	.	CACNA1C, CACNA1C-IT2	CACNA1C	Intron	chr12	2089772	2090110
chr17:43451572-43452204	-1.74483	-0.562544	0.0206429	0.155695	Down2NoFDR	.	DHX8	DHX8	TES (transcription end sites)	chr17	43451572	43452204
chr5:165395641-165396036	-1.74437	-1.20022	0.00406997	0.0666132	Down2NoFDR	.	.	LINC01938	Intron	chr5	165395641	165396036
chr8:47229261-47229791	-1.74315	-0.978773	0.0767716	0.296969	Other	.	SPIDR	SPIDR	Dis5 (5' distal regions)	chr8	47229261	47229791
chr6:45153752-45154049	-1.74198	-1.45158	0.0642895	0.273937	Other	.	.	RBM22P4	Intron	chr6	45153752	45154049
chr2:35990586-35990904	-1.74144	-1.29517	0.0598958	0.265287	Other	.	.	MRPL50P1	Intergenic	chr2	35990586	35990904
chr5:1876648-1877132	-1.74101	-1.09387	0.0102147	0.106873	Down2NoFDR	.	IRX4, LINC02116	IRX4	TES (transcription end sites)	chr5	1876648	1877132
chr2:81159948-81160242	-1.74088	-1.5993	0.0583848	0.261899	Other	.	.	LINC01815	Dis3 (3' distal regions)	chr2	81159948	81160242
chr12:6089151-6089464	-1.73959	-1.52583	0.0551837	0.255086	Other	.	VWF	VWF	Intron	chr12	6089151	6089464
chrX:7593299-7593731	-1.73866	-1.01022	0.0083178	0.095665	Down2NoFDR	.	.	VCX	Intron	chrX	7593299	7593731
chr5:160437826-160439829	1.35958	5.33566	0.000320276	0.0404278	Up2	.	PTTG1, SLU7, ZBED8	PTTG1	Promoter.Up	chr5	160437826	160439829
chr12:48724373-48724945	-1.73593	-1.07092	0.0179125	0.144169	Down2NoFDR	.	ADCY6, CCNT1, KANSL2, TEX49	TEX49	Dis5 (5' distal regions)	chr12	48724373	48724945
chr8:92946776-92947061	-1.73494	-1.38184	0.0751405	0.294153	Other	.	IRF5P1, TRIQK	TRIQK	Intron	chr8	92946776	92947061
chr16:1172756-1173465	-1.73278	-0.488003	0.0333167	0.200533	Down2NoFDR	.	CACNA1H	CACNA1H	Intron	chr16	1172756	1173465
chr2:23546651-23547373	-1.73121	-0.384894	0.00289693	0.057188	Down2NoFDR	.	KLHL29	KLHL29	Intron	chr2	23546651	23547373
chr9:96934960-96935999	-1.729	-0.01807	0.0182115	0.145499	Down2NoFDR	.	MFSD14C, NUTM2G, PTMAP11, YRDCP2	NUTM2G	Exon	chr9	96934960	96935999
chr15:29869705-29869975	-1.72864	-1.80058	0.044155	0.229221	Down2NoFDR	.	TJP1	TJP1	Intron	chr15	29869705	29869975
chr16:12901851-12902553	-1.72593	-0.817977	0.0231057	0.165355	Down2NoFDR	SHISA9	.	SHISA9	Promoter.Up	chr16	12901851	12902553
chr2:119424352-119425061	-1.72355	-0.276844	0.00325634	0.0602469	Down2NoFDR	.	SCTR, TMEM37	TMEM37	Dis5 (5' distal regions)	chr2	119424352	119425061
chr8:2727986-2728513	-1.71981	-1.00333	0.102595	0.339799	Other	.	.	CSMD1	Promoter.Up	chr8	2727986	2728513
chr1:37761312-37762222	-1.7196	-0.152467	0.00478412	0.0719292	Down2NoFDR	.	ACTN4P2, C1orf122, EPHA10, MANEAL, RF00019, YRDC	EPHA10	Exon	chr1	37761312	37762222
chr7:2664108-2664394	-1.71959	-1.5548	0.0072479	0.0889126	Down2NoFDR	.	AMZ1, TTYH3	TTYH3	Exon	chr7	2664108	2664394
chr9:31253790-31254559	-1.71669	-0.42612	0.0026134	0.0547172	Down2NoFDR	SLC25A6P2	.	SLC25A6P2	Promoter.Up	chr9	31253790	31254559
chr1:217139555-217139879	-1.71626	-1.556	0.0784283	0.299942	Other	ESRRG	.	ESRRG	Promoter.Up	chr1	217139555	217139879
chr7:2271704-2272556	-1.71593	-0.239936	0.00495739	0.073155	Down2NoFDR	SNX8	.	SNX8	Promoter.Up	chr7	2271704	2272556
chr17:12553292-12553732	-1.71573	-1.15008	0.0942973	0.326834	Other	.	LINC00670	LINC00670	Intron	chr17	12553292	12553732
chr9:111889777-111890136	-1.714	-0.979071	0.0140604	0.126697	Down2NoFDR	.	UGCG	UGCG	Dis5 (5' distal regions)	chr9	111889777	111890136
chr16:50805634-50808310	1.13252	5.32629	0.00049158	0.0404278	Up2	LINC02168	.	LINC02168	Promoter.Up	chr16	50805634	50808310
chr9:130056566-130057008	-1.71188	-1.04402	0.0731154	0.290492	Other	.	FNBP1, GPR107	GPR107	Intron	chr9	130056566	130057008
chr8:112082746-112083410	-1.71132	-0.398256	0.00282714	0.0565423	Down2NoFDR	.	.	CSMD3	Intergenic	chr8	112082746	112083410
chr7:5622178-5622531	-1.7096	-1.32339	0.0041313	0.0670587	Down2NoFDR	.	FSCN1, RNF216	FSCN1	Exon	chr7	5622178	5622531
chr9:131834695-131834980	-1.70576	-1.57048	0.00788688	0.0931152	Down2NoFDR	.	.	RF00272	Dis3 (3' distal regions)	chr9	131834695	131834980
chr5:106217934-106218376	-1.70307	-1.14743	0.0755573	0.29489	Other	.	.	RF00322	Intergenic	chr5	106217934	106218376
chr14:71232316-71233074	-1.70141	-0.197616	0.0115058	0.113853	Down2NoFDR	.	.	SIPA1L1	Intron	chr14	71232316	71233074
chrX:54213257-54213551	-1.7008	-1.61271	0.00342609	0.061508	Down2NoFDR	.	FAM120C, RPL7AP71	RPL7AP71	Intron	chrX	54213257	54213551
chr8:53660422-53660729	-1.70058	-1.69333	0.048638	0.240333	Down2NoFDR	.	.	MAPK6P1	Intergenic	chr8	53660422	53660729
chr2:15770388-15770916	-1.69949	-0.83403	0.0146578	0.129466	Down2NoFDR	.	.	LINC01804	Dis3 (3' distal regions)	chr2	15770388	15770916
chr19:31175655-31175969	-1.69817	-1.47833	0.0676074	0.28034	Other	.	LINC01791	LINC01791	Intron	chr19	31175655	31175969
chr5:138877398-138877685	-1.69812	-1.45588	0.0601426	0.265703	Other	CTNNA1	.	CTNNA1	Promoter.Down	chr5	138877398	138877685
chr5:3590300-3590800	-1.69801	-0.927414	0.0881221	0.316704	Other	.	IRX1	IRX1	Dis5 (5' distal regions)	chr5	3590300	3590800
chr7:333483-333871	-1.69766	-1.38021	0.0823563	0.306846	Other	.	.	FAM20C	Promoter.Up	chr7	333483	333871
chr9:134930592-134931198	-1.6971	-0.701158	0.00569713	0.0784757	Down2NoFDR	.	FCN1, FCN2	FCN1	Dis5 (5' distal regions)	chr9	134930592	134931198
chr17:64418409-64421305	1.26619	5.29607	0.00041561	0.0404278	Up2	.	MILR1, PECAM1, RF00019	PECAM1	Dis5 (5' distal regions)	chr17	64418409	64421305
chr1:185892763-185893282	-1.69462	-1.01377	0.0134184	0.123733	Down2NoFDR	.	.	HMCN1	Intron	chr1	185892763	185893282
chr6:76674269-76674702	-1.69398	-1.05838	0.031385	0.194739	Down2NoFDR	.	.	LINC02540	Dis3 (3' distal regions)	chr6	76674269	76674702
chr6:147110924-147111209	-1.69169	-1.53355	0.0596808	0.264863	Other	.	LUADT1, STXBP5-AS1	STXBP5-AS1	Intron	chr6	147110924	147111209
chr18:78638833-78639159	-1.69167	-1.26455	0.0123552	0.118345	Down2NoFDR	.	.	RF00019	Intergenic	chr18	78638833	78639159
chr11:69977835-69978508	-1.68993	-0.426475	0.00578631	0.0791685	Down2NoFDR	.	.	LINC02584	Dis5 (5' distal regions)	chr11	69977835	69978508
chr1:3640159-3641026	-1.68829	0.114522	0.00654699	0.0844658	Down2NoFDR	WRAP73	.	WRAP73	Promoter.Up	chr1	3640159	3641026
chr12:130620279-130620650	-1.68609	-1.34365	0.0110098	0.111236	Down2NoFDR	.	RIMBP2	RIMBP2	Intron	chr12	130620279	130620650
chr5:5228985-5229270	-1.68603	-1.46884	0.0105311	0.108557	Down2NoFDR	.	ADAMTS16	ADAMTS16	Intron	chr5	5228985	5229270
chr13:110306326-110306679	-1.68519	-1.26853	0.0987848	0.33411	Other	COL4A1, COL4A2	.	COL4A1	Promoter.Up	chr13	110306326	110306679
chr1:228221342-228221665	-1.68507	-1.52086	0.0194591	0.150866	Down2NoFDR	.	IBA57, OBSCN, OBSCN-AS1	OBSCN	Intron	chr1	228221342	228221665
chr7:23415121-23415719	-1.68471	-0.815097	0.0232496	0.165903	Down2NoFDR	.	IGF2BP3	IGF2BP3	Exon	chr7	23415121	23415719
chr5:146333958-146334503	-1.68426	-0.204031	0.00915303	0.10058	Down2NoFDR	.	POU4F3	POU4F3	Intron	chr5	146333958	146334503
chr8:141814014-141814841	-1.68385	-0.205165	0.0052367	0.0751143	Down2NoFDR	.	.	MROH5	Dis5 (5' distal regions)	chr8	141814014	141814841
chr16:3382993-3383385	-1.68363	-1.069	0.0856619	0.312549	Other	ZSCAN32	.	ZSCAN32	Promoter.Down	chr16	3382993	3383385
chr2:132489166-132489577	-1.68294	-0.898306	0.00815388	0.0946933	Down2NoFDR	YBX1P7	.	YBX1P7	Promoter.Up	chr2	132489166	132489577
chr6:63393061-63393454	-1.68189	-1.27259	0.0226493	0.163583	Down2NoFDR	.	.	LGSN	Promoter.Down	chr6	63393061	63393454
chr15:45151930-45152593	-1.68122	-0.340286	0.0240631	0.169081	Down2NoFDR	DUOX1	.	DUOX1	Promoter.Up	chr15	45151930	45152593
chr11:131159901-131160303	-1.6811	-1.29064	0.0374209	0.212224	Down2NoFDR	.	.	NTM	Dis5 (5' distal regions)	chr11	131159901	131160303
chr11:47673350-47673954	-1.68055	-0.496077	0.115657	0.358341	Other	.	AGBL2, MTCH2	AGBL2	Intron	chr11	47673350	47673954
chr13:23127511-23127918	-1.68054	-1.24758	0.0242903	0.169967	Down2NoFDR	.	HMGA1P6, LINC00362, RNY3P4	HMGA1P6	Dis5 (5' distal regions)	chr13	23127511	23127918
chr8:1568804-1569274	-1.67884	-0.850446	0.0245167	0.170869	Down2NoFDR	.	DLGAP2	DLGAP2	Intron	chr8	1568804	1569274
chr22:33721964-33722395	-1.67782	-1.09253	0.00820827	0.0949842	Down2NoFDR	.	LARGE-AS1, LARGE-IT1, RF00407	LARGE-IT1	Intron	chr22	33721964	33722395
chr6:76609184-76609688	-1.67698	-0.781887	0.0961322	0.330002	Other	.	LINC02540	LINC02540	Dis5 (5' distal regions)	chr6	76609184	76609688
chr11:62365493-62365791	-1.67491	-1.47578	0.0649194	0.275365	Other	.	ASRGL1, NPM1P35, RCC2P6, SCGB1A1	RCC2P6	Intron	chr11	62365493	62365791
chr3:170327208-170327916	-1.67463	0.040403	0.0203001	0.154289	Down2NoFDR	.	PRKCI, SKIL	SKIL	Dis5 (5' distal regions)	chr3	170327208	170327916
chr2:65949029-65949361	-1.6744	-1.2906	0.0122154	0.117628	Down2NoFDR	.	.	KRT18P33	Intron	chr2	65949029	65949361
chr3:10790244-10790606	-1.6736	-1.33565	0.0166772	0.138827	Down2NoFDR	.	LINC00606, SLC6A11	SLC6A11	Dis5 (5' distal regions)	chr3	10790244	10790606
chr6:85805179-85805579	-1.67279	-1.14799	0.00954997	0.102911	Down2NoFDR	.	RF00019	RF00019	Dis5 (5' distal regions)	chr6	85805179	85805579
chr8:141780910-141781318	-1.67253	-1.31444	0.0119049	0.115973	Down2NoFDR	.	.	MROH5	Dis3 (3' distal regions)	chr8	141780910	141781318
chr13:84831744-84832222	-1.67243	-0.730947	0.0082176	0.0950327	Down2NoFDR	.	.	LINC00375	Dis3 (3' distal regions)	chr13	84831744	84832222
chr8:86693867-86694219	-1.67079	-1.43315	0.0135661	0.124413	Down2NoFDR	.	CNGB3, GOLGA2P1, UBE2Q2P10	UBE2Q2P10	Intron	chr8	86693867	86694219
chr2:195228615-195228989	-1.67058	-1.40015	0.0678957	0.280892	Other	.	.	LINC01825	Intergenic	chr2	195228615	195228989
chr9:135338623-135339089	-1.67035	-0.999993	0.026294	0.177374	Down2NoFDR	.	C9orf62	C9orf62	Dis5 (5' distal regions)	chr9	135338623	135339089
chr11:87223211-87223496	-1.66979	-1.44858	0.0157944	0.134701	Down2NoFDR	.	.	TMEM135	Intron	chr11	87223211	87223496
chr20:40666922-40667213	-1.66903	-1.96793	0.0510096	0.245606	Other	.	MAFB	MAFB	Dis3 (3' distal regions)	chr20	40666922	40667213
chrX:53100341-53100686	-1.66839	-1.21283	0.0168154	0.139341	Down2NoFDR	.	ACTG1P10, KANTR, TSPYL2	KANTR	Intron	chrX	53100341	53100686
chr13:34181334-34181659	-1.66802	-1.25272	0.0894165	0.318993	Other	.	.	RF00402	Intergenic	chr13	34181334	34181659
chr22:48819115-48819619	-1.66777	-0.87754	0.0194361	0.150812	Down2NoFDR	.	LINC01310	LINC01310	Intron	chr22	48819115	48819619
chr14:65275994-65276338	-1.66752	-1.07284	0.0185383	0.146834	Down2NoFDR	.	PTBP1P, RPL21P7	PTBP1P	Intron	chr14	65275994	65276338
chr8:76472145-76473016	-1.66679	-0.179609	0.0123178	0.118115	Down2NoFDR	.	.	LINC01111	Intron	chr8	76472145	76473016
chr4:186324433-186325063	-1.66518	-0.530695	0.0166855	0.138827	Down2NoFDR	.	F11, SLC25A5P6	SLC25A5P6	Promoter.Up	chr4	186324433	186325063
chr3:9990693-9991148	-1.66175	-0.884304	0.0223698	0.162555	Down2NoFDR	EMC3-AS1	.	EMC3-AS1	Promoter.Down	chr3	9990693	9991148
chr7:45189151-45189574	-1.66154	-1.43536	0.0986963	0.333975	Other	.	RAMP3	RAMP3	Dis3 (3' distal regions)	chr7	45189151	45189574
chr1:2772829-2773236	-1.66114	-1.20296	0.00646559	0.0840055	Down2NoFDR	.	TTC34	TTC34	Promoter.Up	chr1	2772829	2773236
chr12:114691940-114692499	-1.66065	-0.995297	0.00774035	0.0922208	Down2NoFDR	.	RF00019, RF00443, TBX3	TBX3	Intron	chr12	114691940	114692499
chr20:47458439-47458817	-1.6596	-0.805642	0.00728966	0.089188	Down2NoFDR	.	LINC01754, NCOA3, RPL35AP	RPL35AP	Dis5 (5' distal regions)	chr20	47458439	47458817
chr2:91780252-91780785	-1.65936	-0.933172	0.0169894	0.140091	Down2NoFDR	.	GGT8P	GGT8P	Exon	chr2	91780252	91780785
chr7:357097-357377	-1.65705	-1.93591	0.0139421	0.126175	Down2NoFDR	.	.	FAM20C	Dis5 (5' distal regions)	chr7	357097	357377
chr8:142074714-142075195	-1.65655	-0.998364	0.0202559	0.154103	Down2NoFDR	.	.	LINC00051	Dis5 (5' distal regions)	chr8	142074714	142075195
chr15:48954093-48954446	-1.65631	-1.27975	0.0395655	0.217749	Down2NoFDR	.	KRT8P24, RF00019, SECISBP2L, SHC4	SHC4	Intron	chr15	48954093	48954446
chr20:30893248-30893634	-1.65419	-1.37923	0.0190399	0.149062	Down2NoFDR	.	.	ANKRD20A21P	Intergenic	chr20	30893248	30893634
chr16:50074353-50075073	-1.65366	0.0251216	0.00395848	0.0656336	Down2NoFDR	.	ACTG1P16, CNEP1R1, HEATR3, RF00017, RNY4P3	HEATR3	Promoter.Down	chr16	50074353	50075073
chr18:78636642-78637188	-1.65121	-0.921163	0.0281094	0.183923	Down2NoFDR	.	.	RF00019	Intergenic	chr18	78636642	78637188
chr18:39135065-39135413	-1.65096	-1.19947	0.0133746	0.123545	Down2NoFDR	.	.	RPL7AP66	Intergenic	chr18	39135065	39135413
chr7:34078865-34079216	-1.65087	-1.44174	0.0811952	0.30482	Other	.	BMPER	BMPER	Exon	chr7	34078865	34079216
chr8:138615814-138616352	-1.64974	-0.756403	0.0390895	0.21654	Down2NoFDR	.	COL22A1	COL22A1	Exon	chr8	138615814	138616352
chr18:22438261-22438673	-1.6482	-0.975214	0.0363216	0.209176	Down2NoFDR	.	CTAGE1	CTAGE1	Dis5 (5' distal regions)	chr18	22438261	22438673
chr21:30569123-30569581	-1.64645	-1.21002	0.126869	0.373558	Other	.	KRTAP19-11P, KRTAP19-6, KRTAP19-7, KRTAP20-1, KRTAP22-1, KRTAP22-2, KRTAP6-1, KRTAP6-2, KRTAP6-3	KRTAP19-7	Dis5 (5' distal regions)	chr21	30569123	30569581
chr10:91749624-91750039	-1.64551	-1.03015	0.0174417	0.142108	Down2NoFDR	.	FAF2P1, TNKS2, TNKS2-AS1	FAF2P1	Dis5 (5' distal regions)	chr10	91749624	91750039
chr15:57559369-57562611	1.44943	5.28669	0.000387668	0.0404278	Up2	.	GCOM1, MYZAP	MYZAP	Dis5 (5' distal regions)	chr15	57559369	57562611
chr12:7827104-7827479	-1.64436	-1.22965	0.0891347	0.318489	Other	.	NANOG, RF00017, RF00019, SLC2A14	SLC2A14	Intron	chr12	7827104	7827479
chr17:79376428-79376781	-1.64324	-1.24377	0.0186371	0.147266	Down2NoFDR	.	RBFOX3	RBFOX3	Intron	chr17	79376428	79376781
chr17:10807550-10807954	-1.6421	-1.05662	0.00615899	0.0818498	Down2NoFDR	.	PIRT, TMEM220-AS1, TMEM238L	TMEM238L	Dis5 (5' distal regions)	chr17	10807550	10807954
chr13:51834747-51835318	-1.64105	-0.641805	0.025068	0.172924	Down2NoFDR	.	CCDC70, DHRS12, TMEM272	TMEM272	Intron	chr13	51834747	51835318
chr1:88462575-88463168	-1.64102	-0.69223	0.00635501	0.0831803	Down2NoFDR	.	.	RF02271	Promoter.Up	chr1	88462575	88463168
chr10:101646317-101646709	-1.64069	-0.942051	0.100182	0.336242	Other	.	DPCD, FBXW4	FBXW4	Intron	chr10	101646317	101646709
chr9:122084955-122085227	-1.64023	-1.59116	0.0678358	0.280755	Other	.	TTLL11	TTLL11	Intron	chr9	122084955	122085227
chr17:79494366-79495146	-1.64003	-0.290326	0.00257734	0.0544275	Down2NoFDR	.	RBFOX3	RBFOX3	Intron	chr17	79494366	79495146
chrX:3692185-3692837	-1.63965	-0.614439	0.013796	0.125522	Down2NoFDR	.	PRKX, PRKX-AS1	PRKX	Intron	chrX	3692185	3692837
chr15:98974536-98974860	-1.63938	-1.39212	0.0697814	0.284253	Other	.	IGF1R, LUNAR1, PGPEP1L	IGF1R	Intron	chr15	98974536	98974860
chr11:63773492-63773810	-1.63927	-1.30299	0.0332835	0.200442	Down2NoFDR	.	C11orf95, SPINDOC	C11orf95	Dis5 (5' distal regions)	chr11	63773492	63773810
chr15:27029265-27029833	-1.63897	-0.672626	0.0240105	0.168893	Down2NoFDR	.	.	GABRG3	Intron	chr15	27029265	27029833
chr21:30530616-30530927	-1.63804	-1.19765	0.0160018	0.135735	Down2NoFDR	.	KRTAP19-10P, KRTAP19-11P, KRTAP19-2, KRTAP19-3, KRTAP19-4, KRTAP19-5, KRTAP19-6, KRTAP19-7, KRTAP19-9P	KRTAP19-11P	Dis5 (5' distal regions)	chr21	30530616	30530927
chr4:186651430-186651992	-1.63797	-0.794708	0.0245305	0.170918	Down2NoFDR	.	FAT1	FAT1	Intron	chr4	186651430	186651992
chr16:86498323-86499428	-1.63721	0.287973	0.00226856	0.0518996	Down2NoFDR	FENDRR	.	FENDRR	Promoter.Up	chr16	86498323	86499428
chr22:47192077-47192370	-1.63581	-1.74825	0.0842877	0.310169	Other	.	.	Z83836.1	Dis3 (3' distal regions)	chr22	47192077	47192370
chr5:114162275-114163007	-1.63553	-0.422811	0.00577079	0.0790671	Down2NoFDR	.	.	KCNN2	Intron	chr5	114162275	114163007
chr19:8090772-8091118	-1.63413	-1.38745	0.1154	0.357971	Other	FBN3	.	FBN3	Promoter.Up	chr19	8090772	8091118
chr6:152105635-152106098	-1.63405	-1.03181	0.019579	0.151349	Down2NoFDR	.	SYNE1	SYNE1	Intron	chr6	152105635	152106098
chr11:90810644-90810972	-1.63381	-1.29754	0.0788682	0.300779	Other	.	DISC1FP1	DISC1FP1	Intron	chr11	90810644	90810972
chr9:135385756-135386555	-1.63353	-0.962743	0.0299215	0.19008	Down2NoFDR	.	C9orf62	C9orf62	Dis3 (3' distal regions)	chr9	135385756	135386555
chr7:57151092-57151584	-1.63347	-0.748669	0.00787578	0.0930544	Down2NoFDR	.	GUSBP10, MTCO3P10, MTCO3P4, MTCYBP29, MTCYBP5, MTND1P4, MTND2P6, MTND4LP32, MTND4P4, MTND4P5, MTND5P6, MTND5P7, MTND6P29, ZNF479	ZNF479	Promoter.Up	chr7	57151092	57151584
chr16:1158003-1158638	-1.63227	-0.7072	0.133292	0.382042	Other	.	CACNA1H	CACNA1H	Promoter.Up	chr16	1158003	1158638
chr20:61109304-61109623	-1.6318	-1.57166	0.0538683	0.252145	Other	.	LINC01718	LINC01718	Dis5 (5' distal regions)	chr20	61109304	61109623
chr14:93767475-93767966	-1.63103	-1.02298	0.0105445	0.108643	Down2NoFDR	.	PRIMA1	PRIMA1	Intron	chr14	93767475	93767966
chr6:150959967-150960522	-1.63071	-0.709637	0.0254844	0.174484	Down2NoFDR	.	ARL4AP5, MTHFD1L	MTHFD1L	Exon	chr6	150959967	150960522
chrX:48821143-48821836	-1.62951	-0.548687	0.00875052	0.0982405	Down2NoFDR	HDAC6	.	HDAC6	Promoter.Up	chrX	48821143	48821836
chr20:33745856-33746747	-1.62907	-0.0911605	0.0180218	0.144691	Down2NoFDR	.	PXMP4, RPL31P2, ZNF341, ZNF341-AS1	RPL31P2	Intron	chr20	33745856	33746747
chr3:82791238-82791712	-1.62896	-0.887974	0.11157	0.352676	Other	.	CYP51A1P1	CYP51A1P1	Dis3 (3' distal regions)	chr3	82791238	82791712
chr4:6977999-6978279	-1.62871	-1.47585	0.0195397	0.151155	Down2NoFDR	.	TBC1D14	TBC1D14	Intron	chr4	6977999	6978279
chr14:35515434-35515719	-1.62865	-1.31109	0.0280515	0.183678	Down2NoFDR	.	INSM2, KRT18P6, RALGAPA1, RPS3AP4	KRT18P6	Dis5 (5' distal regions)	chr14	35515434	35515719
chr4:125834849-125835212	-1.62637	-0.887444	0.00916336	0.100639	Down2NoFDR	.	.	TMEM248P1	Intron	chr4	125834849	125835212
chr3:196562213-196562591	-1.62636	-1.01816	0.00798522	0.0937426	Down2NoFDR	.	FBXO45, RPS29P3, SMCO1, WDR53	WDR53	Intron	chr3	196562213	196562591
chr8:57217281-57217802	-1.62582	-0.863824	0.0442031	0.229371	Down2NoFDR	LINC01606	.	LINC01606	Promoter.Up	chr8	57217281	57217802
chr2:235917559-235918113	-1.62572	-0.872005	0.00824154	0.0951795	Down2NoFDR	.	AGAP1, TMSB10P1	AGAP1	Intron	chr2	235917559	235918113
chr17:80881401-80881786	-1.62113	-0.981609	0.0261082	0.176853	Down2NoFDR	.	RPTOR	RPTOR	Intron	chr17	80881401	80881786
chr5:42681702-42682041	-1.62	-1.07969	0.0117426	0.115126	Down2NoFDR	.	GHR	GHR	Intron	chr5	42681702	42682041
chr17:79184026-79184819	-1.61939	-0.586467	0.0102972	0.107341	Down2NoFDR	RBFOX3	.	RBFOX3	Promoter.Up	chr17	79184026	79184819
chr20:52070251-52070799	-1.61939	-0.642551	0.0201712	0.15374	Down2NoFDR	.	ERP29P1, ZFP64	ZFP64	Promoter.Up	chr20	52070251	52070799
chr1:15197199-15197522	-1.61934	-1.48223	0.022658	0.163608	Down2NoFDR	.	C1orf195, FHAD1, TMEM51, TMEM51-AS1	C1orf195	Intron	chr1	15197199	15197522
chr17:13029815-13033253	1.14527	5.28485	0.000910076	0.0413548	Up2	.	ARHGAP44, ELAC2	ELAC2	Dis5 (5' distal regions)	chr17	13029815	13033253
chr14:103019907-103020770	-1.61735	0.200004	0.00501342	0.0735063	Down2NoFDR	.	CDC42BPB, RPL13P6	CDC42BPB	Intron	chr14	103019907	103020770
chrX:5660693-5661006	-1.61527	-1.24794	0.00840108	0.0961371	Down2NoFDR	.	.	NLGN4X	Intron	chrX	5660693	5661006
chr19:47850291-47850681	-1.61487	-1.25987	0.0834527	0.308784	Other	.	CRX, LINC01595, SULT2A1, TPRX1, TPRX2P	TPRX2P	Dis5 (5' distal regions)	chr19	47850291	47850681
chr11:122579961-122581836	1.199	5.27513	0.000472391	0.0404278	Up2	.	GLULP3	GLULP3	Promoter.Up	chr11	122579961	122581836
chr20:60006272-60006542	-1.61334	-1.69295	0.0675177	0.28018	Other	.	C20orf197, CDH26	CDH26	Intron	chr20	60006272	60006542
chr19:42335021-42335469	-1.61244	-0.866873	0.0151515	0.13183	Down2NoFDR	.	CIC, MEGF8, PAFAH1B3, PRR19, TMEM145	MEGF8	Exon	chr19	42335021	42335469
chr7:158003265-158003886	-1.61219	-0.580359	0.0366189	0.209942	Down2NoFDR	.	.	PTPRN2	Intron	chr7	158003265	158003886
chr8:142349648-142350187	-1.61075	-0.767296	0.00323292	0.0601029	Down2NoFDR	.	TSNARE1	TSNARE1	Intron	chr8	142349648	142350187
chr1:150749398-150749748	-1.61018	-1.26326	0.0844228	0.310351	Other	CTSS	.	CTSS	Promoter.Down	chr1	150749398	150749748
chr6:136420175-136420514	-1.61016	-1.27067	0.101386	0.338006	Other	.	MAP7	MAP7	Promoter.Up	chr6	136420175	136420514
chr16:86494587-86495489	-1.60877	0.0468628	0.0054774	0.0769243	Down2NoFDR	.	FENDRR, FOXF1, MTHFSD	FENDRR	Intron	chr16	86494587	86495489
chr7:100263845-100264209	-1.60875	-1.02938	0.0338371	0.201946	Down2NoFDR	.	CASTOR3, PVRIG, SPDYE3	CASTOR3	Intron	chr7	100263845	100264209
chr2:236727212-236727986	-1.60841	-0.629401	0.0408405	0.220963	Down2NoFDR	.	.	ACKR3	Dis5 (5' distal regions)	chr2	236727212	236727986
chr7:1873211-1874566	-1.60609	0.223259	0.0168891	0.139694	Down2NoFDR	MAD1L1	.	MAD1L1	Promoter.Up	chr7	1873211	1874566
chr10:103270773-103271171	-1.60556	-1.19896	0.0296235	0.189061	Down2NoFDR	.	INA, RPEL1	INA	Dis5 (5' distal regions)	chr10	103270773	103271171
chrX:110560839-110561870	-1.60426	0.29548	0.00252612	0.0539881	Down2NoFDR	.	TDGF1P3	TDGF1P3	Dis3 (3' distal regions)	chrX	110560839	110561870
chr15:42179195-42179520	-1.60302	-1.42641	0.074593	0.293071	Other	VPS39	.	VPS39	Promoter.Up	chr15	42179195	42179520
chrX:63102014-63102610	-1.60169	-0.612797	0.0301733	0.190926	Down2NoFDR	.	.	CBX1P1	Dis3 (3' distal regions)	chrX	63102014	63102610
chr5:45695814-45696525	-1.60032	-0.533124	0.00912521	0.100399	Down2NoFDR	HCN1	.	HCN1	Promoter.Up	chr5	45695814	45696525
chr2:45358632-45358971	-1.59994	-1.37656	0.0125893	0.119542	Down2NoFDR	.	LINC01121	LINC01121	Dis5 (5' distal regions)	chr2	45358632	45358971
chr22:36141033-36141523	-1.5999	-0.851665	0.0274336	0.181535	Down2NoFDR	Z95114.3	.	Z95114.3	Promoter.Up	chr22	36141033	36141523
chr9:42502874-42503297	-1.59968	-1.07729	0.0104656	0.108205	Down2NoFDR	.	RAB28P3, RBPJP6	RBPJP6	Dis5 (5' distal regions)	chr9	42502874	42503297
chr16:33770460-33770836	-1.59956	-1.37242	0.0126658	0.119931	Down2NoFDR	ENPP7P13	.	ENPP7P13	Promoter.Up	chr16	33770460	33770836
chr8:117093756-117094125	-1.59864	-1.20892	0.0967222	0.330889	Other	.	SLC30A8	SLC30A8	Intron	chr8	117093756	117094125
chr12:49437610-49437974	-1.59821	-0.975215	0.00994635	0.105433	Down2NoFDR	.	SPATS2	SPATS2	Intron	chr12	49437610	49437974
chr7:6069273-6069683	-1.59759	-1.2772	0.0905745	0.320782	Other	.	ANKRD61, EIF2AK1, USP42	EIF2AK1	Dis5 (5' distal regions)	chr7	6069273	6069683
chr10:131168278-131168913	-1.59731	-0.391677	0.00299773	0.057982	Down2NoFDR	.	.	TCERG1L-AS1	Intron	chr10	131168278	131168913
chr8:139920750-139921304	-1.59538	-0.613583	0.00644954	0.0839097	Down2NoFDR	.	C8orf17, TRAPPC9	C8orf17	Intron	chr8	139920750	139921304
chr12:63685956-63686274	-1.59513	-1.49956	0.0994244	0.335116	Other	.	DPY19L2	DPY19L2	Intron	chr12	63685956	63686274
chr13:20394587-20394867	-1.59499	-1.59394	0.0834199	0.308719	Other	.	CRYL1	CRYL1	Dis3 (3' distal regions)	chr13	20394587	20394867
chr14:76761402-76762171	-1.59421	-0.657029	0.050137	0.243884	Other	VASH1	.	VASH1	Promoter.Up	chr14	76761402	76762171
chr5:1972098-1972842	-1.59417	-0.379964	0.0164776	0.138043	Down2NoFDR	.	.	IRX4	Intron	chr5	1972098	1972842
chr14:46438381-46439113	-1.59379	-0.318442	0.014615	0.129282	Down2NoFDR	.	LINC00871	LINC00871	Intron	chr14	46438381	46439113
chr5:101783301-101784069	-1.59311	-0.189297	0.0112774	0.112626	Down2NoFDR	.	OR7H2P	OR7H2P	Dis3 (3' distal regions)	chr5	101783301	101784069
chr7:2906173-2906995	-1.59218	-0.435703	0.00430214	0.0684068	Down2NoFDR	.	CARD11	CARD11	Exon	chr7	2906173	2906995
chr6:166273420-166273736	-1.59215	-1.47812	0.101598	0.338343	Other	.	GNG5P1, PRR18	GNG5P1	TES (transcription end sites)	chr6	166273420	166273736
chr1:70837299-70837660	-1.59171	-0.908288	0.0291918	0.187614	Down2NoFDR	.	.	LINC01788	Dis3 (3' distal regions)	chr1	70837299	70837660
chr7:47302955-47303504	-1.59028	-0.946487	0.0216341	0.159585	Down2NoFDR	.	TNS3	TNS3	Exon	chr7	47302955	47303504
chrX:67545553-67545863	-1.59	-1.42044	0.0163933	0.137666	Down2NoFDR	AR	.	AR	Promoter.Down	chrX	67545553	67545863
chr18:43277128-43277646	-1.58948	-0.628149	0.0156521	0.134002	Down2NoFDR	SYT4	.	SYT4	Promoter.Up	chr18	43277128	43277646
chr2:163026052-163026745	-1.58948	-0.0236913	0.00866518	0.0977004	Down2NoFDR	.	.	RPL7P61	Intergenic	chr2	163026052	163026745
chr7:30451628-30451912	-1.58864	-1.4569	0.0794256	0.301642	Other	.	GGCT, NOD1	NOD1	Exon	chr7	30451628	30451912
chr19:40566683-40567274	-1.5875	-0.915621	0.110718	0.351345	Other	.	LTBP4, SHKBP1, SPTBN4	SPTBN4	Intron	chr19	40566683	40567274
chr5:81099961-81100246	-1.5854	-1.31383	0.0153794	0.132849	Down2NoFDR	.	RASGRF2	RASGRF2	Intron	chr5	81099961	81100246
chrX:45409128-45409484	-1.58507	-0.94761	0.0172483	0.141278	Down2NoFDR	.	.	LINC01204	Dis5 (5' distal regions)	chrX	45409128	45409484
chrX:52623094-52623802	-1.58467	-0.536539	0.032953	0.19944	Down2NoFDR	SSX8P	.	SSX8P	Promoter.Up	chrX	52623094	52623802
chr8:23633869-23634510	-1.58438	-0.839858	0.0109116	0.110672	Down2NoFDR	SINHCAFP3	.	SINHCAFP3	Promoter.Down	chr8	23633869	23634510
chr7:112922570-112923014	-1.5839	-1.09823	0.0217704	0.160162	Down2NoFDR	.	BMT2	BMT2	Intron	chr7	112922570	112923014
chr3:147989216-147989904	-1.58374	0.22539	0.015048	0.131316	Down2NoFDR	.	.	LINC02032	Intron	chr3	147989216	147989904
chr8:142528102-142528508	-1.58373	-1.13259	0.0247393	0.171679	Down2NoFDR	.	ADGRB1, MROH4P	ADGRB1	Intron	chr8	142528102	142528508
chr19:33932685-33932965	-1.5835	-1.50449	0.0276574	0.182377	Down2NoFDR	.	.	RPS4XP23	Dis5 (5' distal regions)	chr19	33932685	33932965
chr5:112901394-112901728	-1.58316	-1.39032	0.00610409	0.0814669	Down2NoFDR	.	REEP5, SRP19, XBP1P1, ZRSR2P1	ZRSR2P1	Intron	chr5	112901394	112901728
chr10:131770703-131771830	-1.58313	0.340877	0.00515094	0.0745598	Down2NoFDR	.	LINC01164	LINC01164	TES (transcription end sites)	chr10	131770703	131771830
chr11:12186695-12186986	-1.58273	-1.16335	0.0187627	0.147811	Down2NoFDR	.	MICAL2	MICAL2	Intron	chr11	12186695	12186986
chr15:74271864-74272346	-1.58188	-1.04221	0.0115166	0.113904	Down2NoFDR	.	CCDC33	CCDC33	Intron	chr15	74271864	74272346
chr1:2973087-2974407	-1.58134	0.345299	0.00759424	0.0912723	Down2NoFDR	.	ACTRT2	ACTRT2	Dis5 (5' distal regions)	chr1	2973087	2974407
chr14:23969527-23970288	-1.58104	-0.120388	0.0398505	0.218386	Down2NoFDR	DHRS4L2	.	DHRS4L2	Promoter.Up	chr14	23969527	23970288
chr9:2047330-2047854	-1.58098	-0.655598	0.00430864	0.0684348	Down2NoFDR	SMARCA2	.	SMARCA2	Promoter.Up	chr9	2047330	2047854
chr2:126887069-126887450	-1.58023	-1.35757	0.122541	0.367825	Other	.	TEX51	TEX51	Dis5 (5' distal regions)	chr2	126887069	126887450
chr1:49282532-49283236	-1.57989	-0.259127	0.00547312	0.0769074	Down2NoFDR	.	.	AGBL4-IT1	Intron	chr1	49282532	49283236
chr3:22562526-22562856	-1.57948	-1.05625	0.0173429	0.141718	Down2NoFDR	.	.	HMGB1P5	Intergenic	chr3	22562526	22562856
chr1:227798117-227798680	-1.57898	-0.710456	0.00717302	0.0884854	Down2NoFDR	.	PRSS38, SNAP47	PRSS38	Dis5 (5' distal regions)	chr1	227798117	227798680
chr2:71877565-71877910	-1.57787	-1.39572	0.0969227	0.331203	Other	.	.	RPS20P10	Intergenic	chr2	71877565	71877910
chr7:55842475-55842880	-1.57724	-0.985387	0.0356324	0.207366	Down2NoFDR	.	CICP12, SEPT14, ZNF713	SEPT14	Intron	chr7	55842475	55842880
chr11:112748768-112749174	-1.5772	-0.839351	0.053942	0.252296	Other	.	.	RF00477	Intron	chr11	112748768	112749174
chr7:152810202-152810670	-1.5753	-1.10197	0.0363735	0.209315	Down2NoFDR	ACTR3B	.	ACTR3B	Promoter.Up	chr7	152810202	152810670
chr7:30732727-30733184	-1.5747	-1.07088	0.0100591	0.105977	Down2NoFDR	.	CRHR2, INMT, INMT-MINDY4, MINDY4	INMT	Intron	chr7	30732727	30733184
chr8:141707124-141707888	-1.57414	-0.49899	0.00733886	0.0894938	Down2NoFDR	.	.	MROH5	Intergenic	chr8	141707124	141707888
chr1:3166647-3167112	-1.57326	-1.20983	0.0206602	0.15577	Down2NoFDR	.	.	PRDM16	Intron	chr1	3166647	3167112
chrX:154156175-154156702	-1.57269	-0.890921	0.00525886	0.0752444	Down2NoFDR	.	MECP2, OPN1LW, OPN1MW, TEX28P2	OPN1LW	Exon	chrX	154156175	154156702
chr20:60808661-60809190	-1.57267	-1.1235	0.0127135	0.120164	Down2NoFDR	.	.	LINC01718	Dis3 (3' distal regions)	chr20	60808661	60809190
chr1:39514366-39515280	-1.57246	0.407257	0.0082453	0.0951958	Down2NoFDR	OXCT2P1	.	OXCT2P1	Promoter.Up	chr1	39514366	39515280
chr12:80307404-80307957	-1.57185	-0.687809	0.0296952	0.189307	Down2NoFDR	.	OTOGL	OTOGL	Intron	chr12	80307404	80307957
chr2:202466352-202467021	-1.57184	-0.358344	0.0118247	0.1156	Down2NoFDR	BMPR2	.	BMPR2	Promoter.Down	chr2	202466352	202467021
chrX:127788987-127789559	-1.57152	-0.697493	0.0226249	0.16353	Down2NoFDR	.	Z75741.1	Z75741.1	Dis5 (5' distal regions)	chrX	127788987	127789559
chr12:130022118-130022454	-1.57102	-1.42657	0.0435643	0.22771	Down2NoFDR	.	LINC02418, LINC02419	LINC02418	Dis5 (5' distal regions)	chr12	130022118	130022454
chr16:86294014-86294351	-1.57032	-1.58025	0.0188758	0.148286	Down2NoFDR	.	LINC00917, LINC01081, LINC02135, RF00019	LINC01081	Intron	chr16	86294014	86294351
chr1:73178348-73178699	-1.57027	-1.23756	0.0198084	0.1523	Down2NoFDR	.	.	KRT8P21	Dis3 (3' distal regions)	chr1	73178348	73178699
chr5:30404493-30404860	-1.56944	-1.075	0.0117132	0.11497	Down2NoFDR	.	.	HPRT1P2	Dis5 (5' distal regions)	chr5	30404493	30404860
chr5:1885798-1886080	-1.56911	-1.83183	0.0746421	0.293143	Other	IRX4	.	IRX4	Promoter.Up	chr5	1885798	1886080
chr1:111988706-111989007	-1.56698	-2.14109	0.105706	0.344236	Other	KCND3, LINC01750	.	KCND3	Promoter.Up	chr1	111988706	111989007
chr7:6934786-6935247	-1.56697	-0.718342	0.0107883	0.110003	Down2NoFDR	.	ALG1L5P, FAM86LP	FAM86LP	Exon	chr7	6934786	6935247
chr2:195916429-195917048	-1.56687	-0.458467	0.00494018	0.0730362	Down2NoFDR	.	DNAH7	DNAH7	Intron	chr2	195916429	195917048
chr16:33059160-33059809	-1.56685	-0.468274	0.00587294	0.0798049	Down2NoFDR	.	HERC2P8	HERC2P8	Promoter.Up	chr16	33059160	33059809
chr19:50226358-50227595	-1.56578	0.363391	0.0107888	0.110003	Down2NoFDR	.	MYH14, RF00017	MYH14	Exon	chr19	50226358	50227595
chrX:153516395-153517662	-1.56522	0.359166	0.00917596	0.100744	Down2NoFDR	.	BGN, HAUS7, TREX2, U82695.1	BGN	Promoter.Up	chrX	153516395	153517662
chr7:3102534-3102874	-1.56453	-1.39566	0.132365	0.380828	Other	.	.	CARD11	Intron	chr7	3102534	3102874
chr2:155965983-155966522	-1.56253	-0.819424	0.0221354	0.161615	Down2NoFDR	.	.	LINC01876	Dis3 (3' distal regions)	chr2	155965983	155966522
chr19:30594734-30595187	-1.56174	-0.994843	0.0239976	0.168832	Down2NoFDR	.	ZNF536	ZNF536	Intron	chr19	30594734	30595187
chr3:31526656-31527112	-1.56156	-0.760602	0.0135392	0.124305	Down2NoFDR	.	STT3B	STT3B	Dis5 (5' distal regions)	chr3	31526656	31527112
chr15:24477057-24477777	-1.56134	-0.388544	0.0316636	0.19555	Down2NoFDR	.	PWRN1	PWRN1	Dis5 (5' distal regions)	chr15	24477057	24477777
chr1:231127587-231128251	-1.56079	-0.945738	0.0297296	0.189435	Down2NoFDR	.	TRIM67	TRIM67	Dis5 (5' distal regions)	chr1	231127587	231128251
chr7:76036950-76037390	-1.56062	-1.13994	0.00707741	0.0879196	Down2NoFDR	.	MDH2, STYXL1, TMEM120A	STYXL1	Intron	chr7	76036950	76037390
chr10:120797993-120798865	-1.56058	0.166876	0.0105118	0.108452	Down2NoFDR	.	WDR11-AS1	WDR11-AS1	Intron	chr10	120797993	120798865
chr5:2073098-2073457	-1.56033	-1.2487	0.100827	0.337218	Other	.	.	RF00019	Promoter.Down	chr5	2073098	2073457
chr7:156038812-156039648	-1.55968	-0.16491	0.0104004	0.107875	Down2NoFDR	.	.	RF00019	Intergenic	chr7	156038812	156039648
chr5:43521996-43522542	-1.55871	-0.569326	0.041524	0.222864	Down2NoFDR	.	C5orf34, EEF1A1P19, PAIP1, TMEM267	C5orf34	Intron	chr5	43521996	43522542
chr2:205730036-205730510	-1.55801	-0.972657	0.117241	0.360624	Other	.	NRP2	NRP2	Intron	chr2	205730036	205730510
chr7:211814-212111	-1.55775	-1.56029	0.0168115	0.139331	Down2NoFDR	.	FAM20C	FAM20C	Intron	chr7	211814	212111
chr1:169944026-169944634	-1.55763	-0.081401	0.00647253	0.0840309	Down2NoFDR	.	MRPS10P1, SCYL3	MRPS10P1	Intron	chr1	169944026	169944634
chr7:2252019-2252810	-1.55742	-0.299787	0.0171755	0.140956	Down2NoFDR	.	IMMP1LP3, MAD1L1, MRM2, NUDT1, SNX8	NUDT1	Exon	chr7	2252019	2252810
chr10:129846855-129847392	-1.55697	-0.333059	0.00545835	0.0768213	Down2NoFDR	.	EBF3	EBF3	Promoter.Down	chr10	129846855	129847392
chr8:141939256-141939778	-1.55696	-0.588093	0.0467703	0.235866	Down2NoFDR	.	.	LINC00051	Dis3 (3' distal regions)	chr8	141939256	141939778
chr7:144417773-144418556	-1.55694	-0.249969	0.00430895	0.0684348	Down2NoFDR	.	NOBOX, PPIAP83	NOBOX	Dis5 (5' distal regions)	chr7	144417773	144418556
chr6:10100536-10100881	-1.55648	-1.29392	0.0120746	0.116853	Down2NoFDR	.	OFCC1	OFCC1	Intron	chr6	10100536	10100881
chr12:130116673-130116999	-1.55603	-1.49769	0.0265981	0.178525	Down2NoFDR	.	FZD10, FZD10-AS1, LINC02419	FZD10-AS1	Dis5 (5' distal regions)	chr12	130116673	130116999
chr2:15181784-15182214	-1.55595	-0.779371	0.0128315	0.120673	Down2NoFDR	NBAS	.	NBAS	Promoter.Up	chr2	15181784	15182214
chr19:48222293-48222626	-1.55488	-0.901813	0.0133639	0.123492	Down2NoFDR	.	CARD8, CARD8-AS1, ZNF114, ZNF114-AS1	CARD8	Intron	chr19	48222293	48222626
chr16:28435209-28435862	-1.55451	-0.620395	0.063166	0.271915	Other	.	CDC37P2, CLN3, EIF3CL, NPIPB7	CDC37P2	Dis5 (5' distal regions)	chr16	28435209	28435862
chrX:97841450-97842066	-1.55423	-0.276501	0.0126165	0.119643	Down2NoFDR	.	.	DIAPH2-AS1	Dis5 (5' distal regions)	chrX	97841450	97842066
chr5:62429495-62429955	-1.55347	-0.688889	0.00994774	0.105437	Down2NoFDR	.	DIMT1, IPO11	IPO11	Dis5 (5' distal regions)	chr5	62429495	62429955
chr20:24422187-24422858	-1.5529	-0.47992	0.0135422	0.12432	Down2NoFDR	.	GAPDHP53, SYNDIG1	GAPDHP53	Dis5 (5' distal regions)	chr20	24422187	24422858
chr10:125355983-125356340	-1.55288	-1.24539	0.0225839	0.16341	Down2NoFDR	.	.	RPS27P18	Intergenic	chr10	125355983	125356340
chr11:134538750-134539102	-1.5528	-1.24591	0.0395631	0.217749	Down2NoFDR	.	.	B3GAT1	Dis5 (5' distal regions)	chr11	134538750	134539102
chr12:113512161-113512814	-1.55156	-0.561463	0.0159455	0.135479	Down2NoFDR	.	LHX5, LHX5-AS1	LHX5	Dis5 (5' distal regions)	chr12	113512161	113512814
chr12:55684725-55685782	-1.55148	0.3724	0.00293848	0.0575053	Down2NoFDR	.	BLOC1S1, CD63, ITGA7, METTL7B, OR10AE3P, OR10P1, RDH5, RF00017	METTL7B	Exon	chr12	55684725	55685782
chr22:49482771-49483303	-1.55096	-0.934927	0.110212	0.350595	Other	.	.	C22orf34	Intron	chr22	49482771	49483303
chr12:38154026-38154439	-1.55071	-1.28082	0.00900077	0.0996231	Down2NoFDR	.	RF01518, TUBB8P5	RF01518	Promoter.Up	chr12	38154026	38154439
chr7:1974865-1975524	-1.54915	-0.617184	0.00773171	0.0921612	Down2NoFDR	.	MAD1L1	MAD1L1	Intron	chr7	1974865	1975524
chr1:143916702-143917196	-1.54906	-0.982142	0.030463	0.191847	Down2NoFDR	.	FCGR1CP, HIST2H3PS2, RPL22P5	HIST2H3PS2	Intron	chr1	143916702	143917196
chr7:143950383-143951214	-1.54879	0.148061	0.0118853	0.115876	Down2NoFDR	.	OR2F1, OR2F2, OR2Q1P, OR6B1, SLC16A1P1, TCAF1	OR2F1	Dis5 (5' distal regions)	chr7	143950383	143951214
chr7:72098764-72099215	-1.54867	-0.912229	0.0332459	0.200371	Down2NoFDR	.	ABCF2P2	ABCF2P2	Intron	chr7	72098764	72099215
chr3:196125246-196125707	-1.54827	-0.510638	0.00401757	0.0661378	Down2NoFDR	.	LINC00885, TFRC	LINC00885	Dis5 (5' distal regions)	chr3	196125246	196125707
chr3:192392383-192392716	-1.54794	-1.17975	0.0172117	0.141128	Down2NoFDR	.	FGF12	FGF12	Intron	chr3	192392383	192392716
chr17:79633113-79633716	-1.54655	-0.464941	0.00559179	0.0777358	Down2NoFDR	.	.	LINC02078	Dis5 (5' distal regions)	chr17	79633113	79633716
chr12:12795485-12795883	-1.54644	-1.03924	0.0217099	0.159887	Down2NoFDR	.	APOLD1, DDX47, STX8P1	APOLD1	Intron	chr12	12795485	12795883
chr10:78267418-78267703	-1.54624	-1.36634	0.0202728	0.154162	Down2NoFDR	LINC00595	.	LINC00595	Promoter.Up	chr10	78267418	78267703
chr6:157447051-157447712	-1.54621	-0.195929	0.00652423	0.0843319	Down2NoFDR	.	.	ZDHHC14	Intron	chr6	157447051	157447712
chr12:93011148-93011485	-1.54566	-1.23876	0.0205089	0.155163	Down2NoFDR	.	LINC02413, RF00019	LINC02413	Intron	chr12	93011148	93011485
chrX:63838667-63839205	-1.5453	-1.22758	0.139936	0.390392	Other	.	ARHGEF9	ARHGEF9	Dis5 (5' distal regions)	chrX	63838667	63839205
chr6:152875847-152876138	-1.54509	-1.37935	0.121548	0.366562	Other	.	TUBB4BP7	TUBB4BP7	Promoter.Up	chr6	152875847	152876138
chr7:45574844-45575155	-1.54443	-1.64645	0.0212963	0.158397	Down2NoFDR	ADCY1	.	ADCY1	Promoter.Up	chr7	45574844	45575155
chr14:103056285-103057226	-1.54421	0.0217066	0.0105556	0.108711	Down2NoFDR	CDC42BPB	.	CDC42BPB	Promoter.Down	chr14	103056285	103057226
chr18:54342332-54342642	-1.54334	-1.46984	0.0165251	0.138219	Down2NoFDR	.	C18orf54, STARD6	STARD6	Intron	chr18	54342332	54342642
chr22:30906896-30907806	-1.54321	-0.233638	0.0048931	0.0726966	Down2NoFDR	.	EIF4HP2, MORC2, MORC2-AS1, OSBP2	EIF4HP2	Exon	chr22	30906896	30907806
chr17:22375295-22375580	-1.54296	-1.71826	0.0745975	0.293071	Other	.	.	FAM27E5	Dis5 (5' distal regions)	chr17	22375295	22375580
chr20:59453660-59454153	-1.54182	-1.05794	0.0219956	0.161051	Down2NoFDR	.	PIEZO1P1	PIEZO1P1	Dis3 (3' distal regions)	chr20	59453660	59454153
chr8:1080046-1080670	-1.54138	-0.276814	0.00413064	0.0670587	Down2NoFDR	.	DLGAP2	DLGAP2	Intron	chr8	1080046	1080670
chr4:13533332-13533736	-1.54115	-1.27361	0.0165003	0.13812	Down2NoFDR	LINC01097	.	LINC01097	Promoter.Up	chr4	13533332	13533736
chr8:102462718-102462998	-1.53742	-1.46242	0.0600848	0.265562	Other	.	HSPE1P14, RPS12P15, UBR5	HSPE1P14	Dis5 (5' distal regions)	chr8	102462718	102462998
chr1:16699124-16700333	-1.53721	0.60639	0.00857165	0.0971104	Down2NoFDR	.	CROCC, CROCCP2, CROCCP4, EIF1AXP1, ESPNP	ESPNP	Promoter.Up	chr1	16699124	16700333
chr22:47193726-47194321	-1.53693	-0.220662	0.00339276	0.0612914	Down2NoFDR	.	.	Z83836.1	Dis3 (3' distal regions)	chr22	47193726	47194321
chr11:71170640-71171188	-1.53668	-0.679648	0.00939481	0.102051	Down2NoFDR	.	.	SHANK2	Intron	chr11	71170640	71171188
chrX:133432460-133432925	-1.53592	-0.762167	0.00656162	0.0845506	Down2NoFDR	.	GPC4	GPC4	Dis5 (5' distal regions)	chrX	133432460	133432925
chrX:25814950-25815607	-1.53579	-0.609022	0.00493596	0.0730198	Down2NoFDR	.	.	RPP40P1	Intergenic	chrX	25814950	25815607
chr14:98889860-98890258	-1.53518	-1.17483	0.0240961	0.169208	Down2NoFDR	.	.	RPL3P4	Dis3 (3' distal regions)	chr14	98889860	98890258
chr1:17948443-17948980	-1.53518	-0.888937	0.0407448	0.22073	Down2NoFDR	.	.	LINC01654	Intergenic	chr1	17948443	17948980
chr14:41673339-41674259	-1.53191	-0.272067	0.0284213	0.185067	Down2NoFDR	.	LRFN5	LRFN5	Intron	chr14	41673339	41674259
chr3:195530498-195531078	-1.53188	-0.0190425	0.00694472	0.0870115	Down2NoFDR	PPP1R2	.	PPP1R2	Promoter.Up	chr3	195530498	195531078
chr17:5366594-5366998	-1.53074	-0.766382	0.0398897	0.218507	Down2NoFDR	.	NUP88, RABEP1	RABEP1	Intron	chr17	5366594	5366998
chr21:46070513-46071536	-1.53029	-0.0781907	0.00516044	0.0746086	Down2NoFDR	PSMA6P3	.	PSMA6P3	Promoter.Down	chr21	46070513	46071536
chr7:154748340-154748842	-1.52855	-0.831872	0.0248249	0.172043	Down2NoFDR	.	DPP6	DPP6	Intron	chr7	154748340	154748842
chr5:25190394-25191103	-1.52852	0.0365643	0.0326689	0.19857	Down2NoFDR	LINC02211, LINC02228	.	LINC02211	Promoter.Up	chr5	25190394	25191103
chr1:157667466-157667788	-1.52748	-1.11804	0.146243	0.398243	Other	.	FCRL3	FCRL3	Dis5 (5' distal regions)	chr1	157667466	157667788
chr4:128014782-128015153	-1.52678	-0.914993	0.0410881	0.221701	Down2NoFDR	.	ABHD18, LARP1B, MFSD8	LARP1B	Intron	chr4	128014782	128015153
chr20:5503360-5503723	-1.5264	-1.22839	0.0294607	0.188501	Down2NoFDR	LINC00654	.	LINC00654	Promoter.Down	chr20	5503360	5503723
chr18:14933974-14934523	-1.52594	-0.675638	0.0143	0.127931	Down2NoFDR	.	FGF7P1, LINC01443, LINC01444	LINC01443	Dis5 (5' distal regions)	chr18	14933974	14934523
chr13:28538040-28538345	-1.52587	-1.08571	0.0160527	0.135978	Down2NoFDR	.	FLT1	FLT1	Dis5 (5' distal regions)	chr13	28538040	28538345
chr10:101206371-101207431	-1.52583	-0.0290665	0.00255118	0.0541961	Down2NoFDR	.	LBX1, LBX1-AS1, LINC01514, SMARCE1P7	LBX1-AS1	Dis5 (5' distal regions)	chr10	101206371	101207431
chr8:94933623-94933946	-1.52568	-1.30998	0.0110923	0.111741	Down2NoFDR	.	CCNE2, NDUFAF6, TP53INP1	TP53INP1	Intron	chr8	94933623	94933946
chr2:88451713-88452098	-1.52498	-1.00261	0.012699	0.120088	Down2NoFDR	FOXI3	.	FOXI3	Promoter.Down	chr2	88451713	88452098
chr12:117853462-117858264	1.03549	5.27455	0.00131595	0.0442208	Up2	.	.	KSR2	Exon	chr12	117853462	117858264
chr19:23134309-23134734	-1.52471	-1.06203	0.036766	0.210305	Down2NoFDR	ZNF730	.	ZNF730	Promoter.Down	chr19	23134309	23134734
chr17:21773133-21774057	-1.5246	-0.19194	0.00243056	0.0532593	Down2NoFDR	.	.	KCNJ18	Exon	chr17	21773133	21774057
chr2:23743292-23743764	-1.5241	-0.840231	0.0111086	0.1118	Down2NoFDR	.	ATAD2B	ATAD2B	Dis3 (3' distal regions)	chr2	23743292	23743764
chr2:5866955-5867306	-1.52243	-1.03566	0.0373087	0.211879	Down2NoFDR	.	.	LINC01810	Intergenic	chr2	5866955	5867306
chr12:102957202-102958053	-1.52176	-0.116864	0.0306809	0.192449	Down2NoFDR	ASCL1, PAH	.	ASCL1	Promoter.Up	chr12	102957202	102958053
chr22:49238203-49238759	-1.52107	-0.830809	0.0340561	0.202598	Down2NoFDR	.	RPL35P8, Z82202.1	RPL35P8	Dis5 (5' distal regions)	chr22	49238203	49238759
chr10:79920474-79921262	-1.52079	-0.187379	0.0589313	0.263189	Other	MBL1P	.	MBL1P	Promoter.Down	chr10	79920474	79921262
chr2:15611426-15612212	-1.52064	-0.537816	0.0286071	0.185818	Down2NoFDR	.	DDX1	DDX1	Intron	chr2	15611426	15612212
chr16:70515250-70515643	-1.52025	-0.705447	0.00832205	0.095665	Down2NoFDR	.	COG4, FCSK, SF3B3	COG4	Intron	chr16	70515250	70515643
chrX:70439819-70440143	-1.51958	-1.22836	0.0455708	0.232952	Down2NoFDR	.	DLG3, DLG3-AS1, GDPD2, RNY4P23	DLG3	Dis5 (5' distal regions)	chrX	70439819	70440143
chr10:11641187-11641637	-1.51891	-0.901143	0.0176325	0.142866	Down2NoFDR	.	USP6NL	USP6NL	Dis5 (5' distal regions)	chr10	11641187	11641637
chr10:28879728-28880244	-1.51889	-0.522966	0.0145144	0.128876	Down2NoFDR	.	LINC01517, RPL21P93	LINC01517	Exon	chr10	28879728	28880244
chr3:140732049-140732337	-1.51879	-1.23798	0.013684	0.124949	Down2NoFDR	.	.	TRIM42	Dis3 (3' distal regions)	chr3	140732049	140732337
chr7:157559109-157559772	-1.51668	-0.58913	0.0157543	0.134506	Down2NoFDR	.	.	PTPRN2	Intron	chr7	157559109	157559772
chr13:98553168-98553522	-1.51596	-1.58715	0.094391	0.326994	Other	.	STK24, STK24-AS1	STK24	Promoter.Up	chr13	98553168	98553522
chr17:68462561-68466952	1.17821	5.25621	0.00131136	0.0442208	Up2	.	PRKAR1A, WIPI1	WIPI1	Intron	chr17	68462561	68466952
chr7:1667751-1668711	-1.51572	-0.438244	0.0176056	0.142763	Down2NoFDR	.	ELFN1	ELFN1	Dis5 (5' distal regions)	chr7	1667751	1668711
chr19:33528745-33529125	-1.51551	-1.24316	0.0139377	0.126172	Down2NoFDR	.	PEPD	PEPD	Dis5 (5' distal regions)	chr19	33528745	33529125
chr2:7919287-7919721	-1.51541	-0.753946	0.0113885	0.113216	Down2NoFDR	.	.	LINC00298	Dis5 (5' distal regions)	chr2	7919287	7919721
chr20:17327310-17327806	-1.51455	-0.834211	0.0264189	0.177872	Down2NoFDR	.	.	PCSK2	Intron	chr20	17327310	17327806
chr10:31700408-31700743	-1.51432	-1.01373	0.0323965	0.19788	Down2NoFDR	.	MACORIS	MACORIS	Intron	chr10	31700408	31700743
chr7:104709783-104710159	-1.51398	-1.05477	0.118652	0.3627	Other	.	EIF4BP6, LHFPL3-AS1	EIF4BP6	Intron	chr7	104709783	104710159
chr5:86220318-86220962	-1.51389	-0.370063	0.0205493	0.155343	Down2NoFDR	.	.	NBPF22P	Intergenic	chr5	86220318	86220962
chr14:36521496-36522059	-1.51361	-0.20023	0.00917357	0.100724	Down2NoFDR	NKX2-1, SFTA3	.	NKX2-1	Promoter.Up	chr14	36521496	36522059
chr10:129922143-129923066	-1.5136	-0.235128	0.0182957	0.145914	Down2NoFDR	.	EBF3	EBF3	Intron	chr10	129922143	129923066
chr7:98981769-98982153	-1.51283	-0.784522	0.0199784	0.152914	Down2NoFDR	.	TRRAP	TRRAP	Exon	chr7	98981769	98982153
chr1:24982316-24982910	-1.51192	-0.395426	0.00528364	0.0754596	Down2NoFDR	.	RUNX3	RUNX3	Dis5 (5' distal regions)	chr1	24982316	24982910
chr7:30656608-30657025	-1.51124	-1.13442	0.00912165	0.100374	Down2NoFDR	.	CRHR2, GARS, INMT	GARS	Intron	chr7	30656608	30657025
chr16:6019713-6021129	-1.51004	0.442893	0.00463609	0.070929	Down2NoFDR	RBFOX1	.	RBFOX1	Promoter.Down	chr16	6019713	6021129
chr20:58001465-58001863	-1.50982	-0.996788	0.0175414	0.142498	Down2NoFDR	.	LINC01742	LINC01742	Dis5 (5' distal regions)	chr20	58001465	58001863
chr2:120017804-120018182	-1.50908	-0.650367	0.0190741	0.149183	Down2NoFDR	EPB41L5	.	EPB41L5	Promoter.Up	chr2	120017804	120018182
chr11:119644885-119645617	-1.50872	-0.047941	0.00305203	0.0584409	Down2NoFDR	.	KRT8P7, NECTIN1	NECTIN1	Intron	chr11	119644885	119645617
chr10:97369873-97370479	-1.50813	-0.410939	0.00982749	0.104681	Down2NoFDR	.	FRAT1, FRAT2, RPL34P20, RRP12	RRP12	Exon	chr10	97369873	97370479
chr17:78927635-78927939	-1.5078	-1.46611	0.126669	0.373322	Other	.	CEP295NL, LGALS3BP, TIMP2	TIMP2	Dis5 (5' distal regions)	chr17	78927635	78927939
chr15:25528010-25528564	-1.50657	0.0265532	0.00858198	0.0971677	Down2NoFDR	.	.	LINC02250	Intron	chr15	25528010	25528564
chr16:29183127-29184075	-1.5065	-0.144364	0.0138048	0.125551	Down2NoFDR	.	.	RRN3P2	Intron	chr16	29183127	29184075
chr9:77456373-77461365	1.35369	5.24479	0.000479066	0.0404278	Up2	GNA14-AS1	.	GNA14-AS1	Promoter.Down	chr9	77456373	77461365
chr10:131620258-131621218	-1.50609	-0.0350763	0.0268675	0.179539	Down2NoFDR	.	.	LINC01164	Intergenic	chr10	131620258	131621218
chrX:80214488-80214768	-1.50597	-1.37379	0.0166414	0.138689	Down2NoFDR	.	.	CHMP1B2P	Dis3 (3' distal regions)	chrX	80214488	80214768
chr21:29136499-29136784	-1.50587	-1.29486	0.00890962	0.0991711	Down2NoFDR	.	MAP3K7CL, RF00012, RF00019, RPL12P9	RF00019	Intron	chr21	29136499	29136784
chr12:52291207-52291861	-1.50578	-0.337626	0.0185542	0.146919	Down2NoFDR	KRT81	.	KRT81	Promoter.Up	chr12	52291207	52291861
chr2:207832587-207832984	-1.50576	-0.946637	0.00911014	0.100323	Down2NoFDR	.	PLEKHM3	PLEKHM3	Intron	chr2	207832587	207832984
chr10:131845443-131845971	-1.50565	-0.949968	0.0386106	0.21529	Down2NoFDR	.	FP565171.1	FP565171.1	Dis5 (5' distal regions)	chr10	131845443	131845971
chr12:5915580-5916229	-1.50551	-0.703506	0.0509925	0.245567	Other	.	ANO2, VWF	ANO2	Intron	chr12	5915580	5916229
chr5:2748871-2749474	-1.50495	-0.7636	0.0154821	0.133275	Down2NoFDR	.	C5orf38, IRX2, LSINCT5	IRX2	Exon	chr5	2748871	2749474
chr8:87777919-87778929	-1.50483	0.00324402	0.0158417	0.134951	Down2NoFDR	.	AF121898.1, SOX5P1	SOX5P1	Dis5 (5' distal regions)	chr8	87777919	87778929
chr6:54669697-54670044	-1.50447	-1.26784	0.0419332	0.223996	Down2NoFDR	.	RPSAP44	RPSAP44	Dis3 (3' distal regions)	chr6	54669697	54670044
chr20:34137833-34138474	-1.50422	-0.198908	0.0238845	0.168415	Down2NoFDR	.	EIF2S2, RPS2P1	RPS2P1	TES (transcription end sites)	chr20	34137833	34138474
chr13:112767817-112768318	-1.50376	-1.00217	0.0602924	0.266013	Other	.	.	MCF2L	Intron	chr13	112767817	112768318
chr8:142358552-142359323	-1.50373	-0.306009	0.0237957	0.16801	Down2NoFDR	.	TSNARE1	TSNARE1	Intron	chr8	142358552	142359323
chr8:141991961-141992487	-1.50299	-0.845575	0.0177948	0.143642	Down2NoFDR	.	.	LINC00051	Dis5 (5' distal regions)	chr8	141991961	141992487
chr1:62192003-62192332	-1.50155	-1.23007	0.0119946	0.116439	Down2NoFDR	RPS15AP7	.	RPS15AP7	Promoter.Down	chr1	62192003	62192332
chr7:111609322-111609764	-1.50135	-0.96895	0.0290042	0.187035	Down2NoFDR	.	IMMP2L	IMMP2L	Dis5 (5' distal regions)	chr7	111609322	111609764
chr11:16782472-16782992	-1.50133	-0.489504	0.0215163	0.159107	Down2NoFDR	.	C11orf58, PLEKHA7, SOX6	PLEKHA7	Exon	chr11	16782472	16782992
chr2:74880137-74880662	-1.50104	-0.458919	0.0614741	0.268375	Other	.	HK2, LINC01291	HK2	Exon	chr2	74880137	74880662
chr8:117426165-117427593	-1.50085	0.771111	0.00312138	0.0590896	Down2NoFDR	.	.	MED30	Intergenic	chr8	117426165	117427593
chr1:3081973-3083242	-1.50079	0.118495	0.0134231	0.123746	Down2NoFDR	.	PRDM16, PRDM16-DT	PRDM16	Intron	chr1	3081973	3083242
chr15:29571093-29571486	-1.50051	-1.18615	0.0387068	0.215523	Down2NoFDR	FAM189A1	.	FAM189A1	Promoter.Up	chr15	29571093	29571486
chrX:14302661-14303131	-1.50034	-1.13998	0.0688164	0.282512	Other	.	.	GLRA2	Intergenic	chrX	14302661	14303131
chr17:5771018-5771713	-1.50032	-0.270925	0.00856425	0.0970481	Down2NoFDR	.	.	NLRP1	Promoter.Up	chr17	5771018	5771713
chr10:68616629-68617203	-1.49989	-0.227673	0.0302242	0.191058	Down2NoFDR	.	COX20P1	COX20P1	Intron	chr10	68616629	68617203
chr9:79499905-79500471	-1.49986	-0.511752	0.00735513	0.0896168	Down2NoFDR	.	LNCARSR	LNCARSR	Dis3 (3' distal regions)	chr9	79499905	79500471
chr18:33147771-33148575	-1.49973	-0.174284	0.0418556	0.223769	Down2NoFDR	.	CCDC178	CCDC178	Intron	chr18	33147771	33148575
chr10:133079274-133080794	-1.49951	0.783703	0.00295446	0.0576424	Down2NoFDR	.	ADGRA1, ADGRA1-AS1	ADGRA1-AS1	Exon	chr10	133079274	133080794
chr11:3463521-3463845	-1.49928	-1.17245	0.0349139	0.205161	Down2NoFDR	.	FAM86GP	FAM86GP	Intron	chr11	3463521	3463845
chr15:55021543-55021946	-1.49829	-0.835034	0.0239309	0.168601	Down2NoFDR	.	.	RSL24D1	Dis5 (5' distal regions)	chr15	55021543	55021946
chr9:122851401-122852019	-1.49818	-0.602707	0.0322888	0.197505	Down2NoFDR	RC3H2	.	RC3H2	Promoter.Up	chr9	122851401	122852019
chr7:2199406-2200193	-1.49817	-0.305039	0.00981663	0.104599	Down2NoFDR	.	MAD1L1, MRM2, NUDT1	MAD1L1	Intron	chr7	2199406	2200193
chr1:2759488-2759930	-1.49798	-0.896061	0.0232443	0.165903	Down2NoFDR	.	TTC34	TTC34	Intron	chr1	2759488	2759930
chr11:34488800-34489328	-1.49747	-0.781655	0.0109062	0.11065	Down2NoFDR	.	CAT, ELF5	CAT	Intron	chr11	34488800	34489328
chr4:19641411-19641779	-1.49727	-1.16513	0.0537845	0.251939	Other	.	.	LINC02438	Intron	chr4	19641411	19641779
chr11:113474036-113475162	-1.49697	0.157449	0.0173523	0.141754	Down2NoFDR	DRD2	.	DRD2	Promoter.Up	chr11	113474036	113475162
chrX:42430211-42430779	-1.49609	-0.597168	0.0176001	0.14274	Down2NoFDR	.	Z93403.1	Z93403.1	Intron	chrX	42430211	42430779
chr14:99742005-99742303	-1.49576	-1.40636	0.0156551	0.134002	Down2NoFDR	.	CYP46A1, EML1	EML1	Intron	chr14	99742005	99742303
chr7:57439160-57440081	-1.4956	-0.18686	0.00424935	0.0680412	Down2NoFDR	.	SAPCD2P2, VN1R28P, ZNF716	ZNF716	Dis5 (5' distal regions)	chr7	57439160	57440081
chr11:65145966-65146241	-1.49544	-1.37325	0.136629	0.386153	Other	HIGD1AP10	.	HIGD1AP10	Promoter.Up	chr11	65145966	65146241
chr5:179343321-179343887	-1.49533	-0.617239	0.0121247	0.117131	Down2NoFDR	ADAMTS2	.	ADAMTS2	Promoter.Down	chr5	179343321	179343887
chr8:142749746-142750574	-1.49344	-0.35184	0.00412761	0.0670372	Down2NoFDR	LYPD2	.	LYPD2	Promoter.Down	chr8	142749746	142750574
chr10:132203141-132204286	-1.49312	0.00623577	0.0450053	0.231423	Down2NoFDR	DPYSL4	.	DPYSL4	Promoter.Up	chr10	132203141	132204286
chr16:35574892-35575625	-1.49254	-0.548453	0.0462672	0.234659	Down2NoFDR	C1QL1P1	.	C1QL1P1	Promoter.Down	chr16	35574892	35575625
chr1:3315811-3316403	-1.48967	-0.675244	0.00827807	0.0954062	Down2NoFDR	.	.	PRDM16	Intron	chr1	3315811	3316403
chr11:132994074-132994662	-1.48931	-0.415493	0.0210323	0.15729	Down2NoFDR	.	.	OPCML	Intron	chr11	132994074	132994662
chr13:113064656-113065103	-1.48911	-1.17613	0.0318692	0.19615	Down2NoFDR	MCF2L	.	MCF2L	Promoter.Up	chr13	113064656	113065103
chr6:16830894-16831513	-1.48905	-0.666699	0.0450097	0.231431	Down2NoFDR	.	.	ATXN1	Intergenic	chr6	16830894	16831513
chr7:29806067-29806929	-1.489	-0.109893	0.0201681	0.153732	Down2NoFDR	WIPF3	.	WIPF3	Promoter.Up	chr7	29806067	29806929
chr16:20989393-20990237	-1.48895	-0.0251293	0.01369	0.124963	Down2NoFDR	.	DNAH3	DNAH3	Intron	chr16	20989393	20990237
chr7:5352297-5352620	-1.48857	-1.376	0.0453543	0.232324	Down2NoFDR	.	TNRC18	TNRC18	Intron	chr7	5352297	5352620
chr4:35302396-35302808	-1.4885	-1.04344	0.157467	0.41209	Other	.	.	SEC63P2	Intergenic	chr4	35302396	35302808
chr5:99950112-99950512	-1.48723	-1.15662	0.127653	0.374557	Other	.	EEF1A1P20	EEF1A1P20	Promoter.Up	chr5	99950112	99950512
chr7:44780876-44781216	-1.48598	-1.33733	0.0157154	0.134321	Down2NoFDR	.	PPIA, ZMIZ2	ZMIZ2	Dis5 (5' distal regions)	chr7	44780876	44781216
chr2:240537868-240538793	-1.48586	0.447009	0.00506028	0.0738884	Down2NoFDR	.	ANKMY1, CAPN10, CAPN10-DT, DUSP28, RNPEPL1	ANKMY1	Intron	chr2	240537868	240538793
chr9:81809011-81809504	-1.48548	-0.885632	0.00946372	0.102443	Down2NoFDR	.	.	RF00189	Dis3 (3' distal regions)	chr9	81809011	81809504
chr10:115143979-115144520	-1.48524	-0.216319	0.00373661	0.0640976	Down2NoFDR	.	ATRNL1	ATRNL1	Intron	chr10	115143979	115144520
chr1:144540171-144540602	-1.485	-1.08153	0.0286602	0.186026	Down2NoFDR	.	RF00003	RF00003	Dis5 (5' distal regions)	chr1	144540171	144540602
chr1:7484132-7484562	-1.48498	-1.31991	0.0462247	0.234543	Down2NoFDR	.	.	Z97987.1	Intron	chr1	7484132	7484562
chr2:82204649-82204934	-1.48386	-1.57609	0.0349845	0.205333	Down2NoFDR	.	.	LYARP1	Intergenic	chr2	82204649	82204934
chrX:6966753-6967262	-1.48374	-0.697641	0.0105141	0.108459	Down2NoFDR	.	RPS27AP17	RPS27AP17	Intron	chrX	6966753	6967262
chr20:61247215-61247548	-1.48261	-1.45306	0.00863214	0.0975065	Down2NoFDR	.	CDH4	CDH4	Dis5 (5' distal regions)	chr20	61247215	61247548
chr3:127563676-127564232	-1.48256	-0.525115	0.0198259	0.152377	Down2NoFDR	.	LINC01471, LINC02034, MCM2, TPRA1	TPRA1	Dis5 (5' distal regions)	chr3	127563676	127564232
chr9:129659606-129660602	-1.4823	0.138442	0.00206122	0.0503892	Down2NoFDR	.	ASB6, C9orf50, NTMT1, PRRX2	PRRX2	Dis5 (5' distal regions)	chr9	129659606	129660602
chr13:113628735-113629126	-1.4822	-1.18877	0.0129864	0.121607	Down2NoFDR	.	GRK1, TFDP1	TFDP1	Intron	chr13	113628735	113629126
chr7:44308471-44309126	-1.48204	-0.661963	0.0306112	0.192291	Down2NoFDR	.	CAMK2B	CAMK2B	Intron	chr7	44308471	44309126
chr2:130963086-130963570	-1.48181	-0.98786	0.0151611	0.131859	Down2NoFDR	ARHGEF4	.	ARHGEF4	Promoter.Up	chr2	130963086	130963570
chr7:126686388-126686914	-1.48176	-0.662917	0.00776	0.0923251	Down2NoFDR	.	.	GRM8	Intron	chr7	126686388	126686914
chr1:2972185-2972778	-1.48175	-0.703982	0.0171043	0.140628	Down2NoFDR	.	ACTRT2	ACTRT2	Dis5 (5' distal regions)	chr1	2972185	2972778
chr7:4204824-4205124	-1.48114	-1.58148	0.0975936	0.33234	Other	.	SDK1	SDK1	Intron	chr7	4204824	4205124
chr9:137098852-137100163	-1.48063	0.861991	0.00218928	0.0513962	Down2NoFDR	.	DPP7, ENTPD2, GRIN1, MAN1B1, MAN1B1-DT, RF00153, SAPCD2, UAP1L1	MAN1B1	Exon	chr9	137098852	137100163
chr8:119545054-119545584	-1.48046	-0.555779	0.0456327	0.233092	Down2NoFDR	.	ENPP2	ENPP2	Dis3 (3' distal regions)	chr8	119545054	119545584
chr19:4726211-4727131	-1.48018	0.0906625	0.0100463	0.105918	Down2NoFDR	DPP9	.	DPP9	Promoter.Up	chr19	4726211	4727131
chr16:85623261-85623889	-1.47979	-0.327429	0.0372012	0.211539	Down2NoFDR	.	GSE1	GSE1	Intron	chr16	85623261	85623889
chr3:195389857-195390195	-1.47957	-0.773624	0.0134914	0.124098	Down2NoFDR	.	ACAP2, RF00019	RF00019	Intron	chr3	195389857	195390195
chr13:18261104-18261845	-1.47939	-0.511773	0.00370669	0.0639066	Down2NoFDR	.	FAM230C, GGT4P, KMT5AP1	GGT4P	Exon	chr13	18261104	18261845
chr18:36386571-36386992	-1.47937	-0.989533	0.0269776	0.179868	Down2NoFDR	.	.	FHOD3	Intron	chr18	36386571	36386992
chr9:28147445-28147872	-1.47909	-1.01141	0.0463869	0.234955	Down2NoFDR	.	.	LINGO2	Promoter.Up	chr9	28147445	28147872
chr21:42775766-42776259	-1.47887	-0.892061	0.0251968	0.173456	Down2NoFDR	.	LINC01668, PDE9A	LINC01668	TES (transcription end sites)	chr21	42775766	42776259
chr17:75225495-75226032	-1.47833	-0.65618	0.0472791	0.237158	Down2NoFDR	NUP85	.	NUP85	Promoter.Up	chr17	75225495	75226032
chr16:64770066-64770826	-1.47833	0.0240162	0.0084929	0.096625	Down2NoFDR	.	PPIAP48	PPIAP48	Dis3 (3' distal regions)	chr16	64770066	64770826
chr1:189224997-189226306	-1.47799	0.427853	0.015845	0.134968	Down2NoFDR	.	.	GAPDHP75	Intergenic	chr1	189224997	189226306
chr7:128425404-128427941	1.16489	5.22936	0.000444536	0.0404278	Up2	.	HILPDA, IMPDH1, METTL2B	IMPDH1	Dis5 (5' distal regions)	chr7	128425404	128427941
chr2:120396002-120396553	-1.47767	-0.550934	0.0302269	0.191058	Down2NoFDR	.	INHBB	INHBB	Dis3 (3' distal regions)	chr2	120396002	120396553
chr10:126994817-126995771	-1.47728	0.314267	0.00492438	0.072905	Down2NoFDR	.	.	DOCK1	Intron	chr10	126994817	126995771
chr17:45989310-45989674	-1.47705	-0.982663	0.0133533	0.123445	Down2NoFDR	.	CR936218.1, KANSL1, MAPT, STH	MAPT	Intron	chr17	45989310	45989674
chr2:213718317-213718905	-1.47698	-0.32382	0.00416169	0.0673323	Down2NoFDR	.	.	SPAG16	Intron	chr2	213718317	213718905
chr3:180322893-180323227	-1.47659	-1.14375	0.018222	0.145531	Down2NoFDR	.	.	LINC02053	Promoter.Up	chr3	180322893	180323227
chr5:50908040-50908425	-1.47552	-0.94067	0.0421426	0.224319	Down2NoFDR	.	.	LINC02106	Dis5 (5' distal regions)	chr5	50908040	50908425
chr17:11641199-11641681	-1.4749	-0.926282	0.0159665	0.135603	Down2NoFDR	.	DNAH9	DNAH9	Intron	chr17	11641199	11641681
chr10:21508769-21509212	-1.47484	-0.762831	0.0158538	0.134999	Down2NoFDR	.	MLLT10, RF00019, SKIDA1	SKIDA1	Dis5 (5' distal regions)	chr10	21508769	21509212
chr11:2883706-2884491	-1.47429	0.315825	0.0251202	0.173151	Down2NoFDR	CDKN1C	.	CDKN1C	Promoter.Down	chr11	2883706	2884491
chr7:45189603-45189891	-1.47301	-1.45027	0.106129	0.344934	Other	.	RAMP3	RAMP3	Dis3 (3' distal regions)	chr7	45189603	45189891
chr11:1587343-1588003	-1.47219	-0.603927	0.00783969	0.0928277	Down2NoFDR	.	DUSP8, KRTAP5-1, KRTAP5-2, KRTAP5-3, KRTAP5-4, KRTAP5-5, KRTAP5-AS1	KRTAP5-1	Intron	chr11	1587343	1588003
chr4:148476737-148477064	-1.47188	-1.05541	0.00726976	0.0890471	Down2NoFDR	.	NR3C2	NR3C2	Intron	chr4	148476737	148477064
chr4:64017065-64017668	-1.47168	-0.593805	0.0494296	0.242218	Down2NoFDR	.	.	TECRL	Intergenic	chr4	64017065	64017668
chr6:88276777-88277165	-1.46967	-1.06842	0.0149239	0.130734	Down2NoFDR	ACTBP8	.	ACTBP8	Promoter.Up	chr6	88276777	88277165
chr7:55825760-55826075	-1.46917	-1.26586	0.0195551	0.151234	Down2NoFDR	.	CICP12, SEPT14	CICP12	Intron	chr7	55825760	55826075
chr16:14017070-14017377	-1.46901	-1.27051	0.011019	0.111301	Down2NoFDR	LINC02185	.	LINC02185	Promoter.Up	chr16	14017070	14017377
chr2:83877245-83877721	-1.469	-0.735473	0.0279988	0.183532	Down2NoFDR	.	.	ST6GALNAC2P1	Intergenic	chr2	83877245	83877721
chr12:131380324-131380790	-1.4686	-0.948812	0.0409482	0.221311	Down2NoFDR	.	LINC02370	LINC02370	Dis5 (5' distal regions)	chr12	131380324	131380790
chr16:70608483-70608931	-1.46845	-0.705383	0.0165809	0.13847	Down2NoFDR	.	IL34, SF3B3	IL34	Intron	chr16	70608483	70608931
chr2:73642296-73643108	-1.4672	-0.285204	0.0266174	0.1786	Down2NoFDR	ALMS1P1, NAT8	.	NAT8	Promoter.Up	chr2	73642296	73643108
chr7:152865242-152865830	-1.46697	-0.456784	0.00511351	0.0742984	Down2NoFDR	.	.	ACTR3B	Dis3 (3' distal regions)	chr7	152865242	152865830
chr2:122277536-122277901	-1.46679	-1.23211	0.0155525	0.133606	Down2NoFDR	.	.	LINC01823	Intron	chr2	122277536	122277901
chr6:27424569-27425364	-1.46632	0.0688556	0.00208031	0.050523	Down2NoFDR	.	MCFD2P1, ZNF184, ZNF391	MCFD2P1	Dis5 (5' distal regions)	chr6	27424569	27425364
chr1:152804967-152805532	-1.46613	-0.574575	0.0514598	0.246643	Other	LCE1C	.	LCE1C	Promoter.Up	chr1	152804967	152805532
chr8:142539852-142540875	-1.46603	0.0271403	0.0113148	0.112812	Down2NoFDR	.	ADGRB1, MROH4P	ADGRB1	Exon	chr8	142539852	142540875
chr7:6617025-6617471	-1.4658	-1.21331	0.0112523	0.112476	Down2NoFDR	ZNF853	.	ZNF853	Promoter.Down	chr7	6617025	6617471
chr1:28336398-28337224	-1.4656	0.349435	0.0204455	0.154885	Down2NoFDR	.	MED18, PHACTR4	MED18	TES (transcription end sites)	chr1	28336398	28337224
chr13:114116812-114117264	-1.46509	-1.26252	0.012031	0.116608	Down2NoFDR	.	CFAP97D2, RASA3, RASA3-IT1	RASA3-IT1	Intron	chr13	114116812	114117264
chr11:130778023-130778571	-1.46509	-0.563686	0.0172484	0.141278	Down2NoFDR	.	PPP1R10P1	PPP1R10P1	Intron	chr11	130778023	130778571
chr15:36046774-36047990	-1.465	0.524512	0.0138735	0.125861	Down2NoFDR	.	.	DPH6-DT	Promoter.Down	chr15	36046774	36047990
chr10:6206631-6207011	-1.46499	-1.38488	0.0469077	0.236245	Down2NoFDR	.	PFKFB3, RF00019	PFKFB3	Intron	chr10	6206631	6207011
chr6:33610650-33610995	-1.46496	-1.01835	0.0305816	0.1922	Down2NoFDR	.	BAK1, GGNBP1, ITPR3, LINC00336, RF00017	ITPR3	Dis5 (5' distal regions)	chr6	33610650	33610995
chr10:33468785-33469190	-1.46481	-1.01459	0.00914936	0.100561	Down2NoFDR	.	.	LINC02628	Intergenic	chr10	33468785	33469190
chr9:87725600-87726971	-1.46441	0.621402	0.0456259	0.23309	Down2NoFDR	CTSL	.	CTSL	Promoter.Up	chr9	87725600	87726971
chr1:237669522-237670420	-1.46416	-0.140484	0.0197575	0.152076	Down2NoFDR	.	RYR2	RYR2	Intron	chr1	237669522	237670420
chr1:172986733-172987285	-1.46403	-0.875889	0.0138377	0.125676	Down2NoFDR	.	.	TNFSF18	Intron	chr1	172986733	172987285
chr1:46497684-46498336	-1.46382	-0.383046	0.0286654	0.186026	Down2NoFDR	.	DMBX1, FAAHP1, LINC01398, MKNK1-AS1, TMEM275	DMBX1	Dis5 (5' distal regions)	chr1	46497684	46498336
chr5:141361301-141362435	-1.46369	0.778327	0.00382843	0.0647424	Down2NoFDR	PCDHGA5, PCDHGB2	.	PCDHGB2	Promoter.Up	chr5	141361301	141362435
chr7:99888349-99889360	-1.4634	0.25473	0.0114809	0.113767	Down2NoFDR	.	CYP3A43, CYP3A52P, GJC3, OR2AE1, RF00019, TRIM4	OR2AE1	Intron	chr7	99888349	99889360
chr16:10186871-10187606	-1.46284	-0.545162	0.0357096	0.207543	Down2NoFDR	.	GRIN2A	GRIN2A	Dis5 (5' distal regions)	chr16	10186871	10187606
chr1:34736550-34737161	-1.46234	-0.574847	0.018197	0.14545	Down2NoFDR	.	GJB3, GJB4, GJB5	GJB5	Intron	chr1	34736550	34737161
chr22:43395033-43396087	-1.46188	0.464363	0.00704965	0.0877517	Down2NoFDR	.	LINC01639, MPPED1	LINC01639	Dis5 (5' distal regions)	chr22	43395033	43396087
chr14:75360991-75361555	-1.46163	-0.543034	0.00884824	0.0988022	Down2NoFDR	.	.	AF111167.2	Intergenic	chr14	75360991	75361555
chr2:52581438-52582062	-1.46127	-0.51205	0.0203359	0.154418	Down2NoFDR	.	FTH1P6	FTH1P6	Dis5 (5' distal regions)	chr2	52581438	52582062
chr4:186714781-186715231	-1.46048	-0.954925	0.0494475	0.242259	Down2NoFDR	.	FAT1	FAT1	Intron	chr4	186714781	186715231
chr21:46039153-46039620	-1.45929	-1.02234	0.026397	0.177803	Down2NoFDR	.	COL6A1, PSMA6P3	PSMA6P3	Exon	chr21	46039153	46039620
chr12:130434469-130435318	-1.45926	-0.236108	0.00685243	0.0864027	Down2NoFDR	.	RIMBP2	RIMBP2	Exon	chr12	130434469	130435318
chr7:181926-182576	-1.45892	-0.704354	0.0150417	0.131313	Down2NoFDR	.	FAM20C	FAM20C	TES (transcription end sites)	chr7	181926	182576
chr18:71028245-71028886	-1.4585	-0.589901	0.0136594	0.124849	Down2NoFDR	.	.	GTSCR1	Promoter.Up	chr18	71028245	71028886
chr1:220587356-220587641	-1.45842	-1.63007	0.0190611	0.149109	Down2NoFDR	.	HDAC1P2	HDAC1P2	Intron	chr1	220587356	220587641
chr18:78816927-78817212	-1.45828	-1.42078	0.0270778	0.180274	Down2NoFDR	.	.	LINC01896	Dis5 (5' distal regions)	chr18	78816927	78817212
chr1:38328950-38329546	-1.45811	-0.819653	0.0152042	0.132011	Down2NoFDR	.	.	LINC01343	Intergenic	chr1	38328950	38329546
chr7:157902003-157902662	-1.45756	-0.473068	0.00696772	0.0871662	Down2NoFDR	.	.	PTPRN2	Intron	chr7	157902003	157902662
chr3:32615510-32615813	-1.45741	-1.27693	0.0685253	0.28203	Other	.	DYNC1LI1, IGBP1P3, RPL30P4	IGBP1P3	Dis5 (5' distal regions)	chr3	32615510	32615813
chr10:69493839-69494316	-1.45696	-0.792505	0.00945607	0.102404	Down2NoFDR	TSPAN15	.	TSPAN15	Promoter.Up	chr10	69493839	69494316
chr7:150341499-150342293	-1.45692	-0.360987	0.0215598	0.159306	Down2NoFDR	RARRES2	.	RARRES2	Promoter.Up	chr7	150341499	150342293
chr11:133971349-133971644	-1.45651	-1.30766	0.00839529	0.0961143	Down2NoFDR	.	IGSF9B	IGSF9B	Dis5 (5' distal regions)	chr11	133971349	133971644
chr17:27683529-27684346	-1.45646	-0.0691772	0.0112532	0.112476	Down2NoFDR	.	CPDP1, LGALS9, NOS2P1	CPDP1	Promoter.Up	chr17	27683529	27684346
chr18:22028551-22029036	-1.45645	-0.812776	0.0305263	0.191992	Down2NoFDR	.	LINC01900	LINC01900	Intron	chr18	22028551	22029036
chr1:213152801-213153354	-1.45551	-0.502683	0.0135852	0.124532	Down2NoFDR	.	RPS6KC1	RPS6KC1	Intron	chr1	213152801	213153354
chr1:85813465-85813972	-1.45545	-0.966405	0.054426	0.253344	Other	.	.	COL24A1	Intron	chr1	85813465	85813972
chr8:132249544-132250241	-1.45516	-0.272306	0.0136037	0.1246	Down2NoFDR	.	.	KCNQ3	Intron	chr8	132249544	132250241
chr2:235374500-235375297	-1.45509	-0.260697	0.0035873	0.062977	Down2NoFDR	.	.	AGAP1	Intergenic	chr2	235374500	235375297
chr11:1236528-1237641	-1.45473	0.0313021	0.0173003	0.141495	Down2NoFDR	.	MUC5B, MUC5B-AS1	MUC5B	Exon	chr11	1236528	1237641
chrX:75172242-75172975	-1.45431	-0.237302	0.00986848	0.104978	Down2NoFDR	.	ABCB7, BUD31P2, UPRT	ABCB7	Intron	chrX	75172242	75172975
chr5:131421164-131421671	-1.45394	-0.653225	0.0560031	0.256786	Other	.	CDC42SE2, RAPGEF6, RF02271	RF02271	Dis3 (3' distal regions)	chr5	131421164	131421671
chrX:22039138-22039441	-1.4538	-1.46773	0.0119515	0.116201	Down2NoFDR	.	PHEX	PHEX	Intron	chrX	22039138	22039441
chr12:24967089-24967631	-1.45377	-0.265155	0.00427156	0.0681872	Down2NoFDR	.	BCAT1, C12orf77, LRMP	BCAT1	Promoter.Up	chr12	24967089	24967631
chr19:13606093-13606482	-1.45366	-1.1184	0.01002	0.105795	Down2NoFDR	.	CACNA1A	CACNA1A	Intron	chr19	13606093	13606482
chr7:1101693-1102561	-1.4532	-0.215562	0.0123023	0.118054	Down2NoFDR	.	C7orf50, GPER1, GPR146	GPER1	Intron	chr7	1101693	1102561
chr16:48932044-48932508	-1.45317	-1.01056	0.167104	0.423279	Other	.	.	MTND4LP25	Intergenic	chr16	48932044	48932508
chr1:194000829-194001130	-1.45274	-1.22681	0.0345673	0.204172	Down2NoFDR	.	.	EEF1A1P14	Intron	chr1	194000829	194001130
chr5:175492995-175493373	-1.45255	-1.16449	0.0416331	0.223169	Down2NoFDR	SFXN1	.	SFXN1	Promoter.Down	chr5	175492995	175493373
chr1:2865429-2866679	-1.45187	0.137551	0.00550879	0.0771373	Down2NoFDR	.	.	TTC34	Dis3 (3' distal regions)	chr1	2865429	2866679
chr3:114238595-114238970	-1.45149	-1.21012	0.0564814	0.25792	Other	ZNF80	.	ZNF80	Promoter.Up	chr3	114238595	114238970
chr6:109761286-109761689	-1.4497	-0.843109	0.0346181	0.204315	Down2NoFDR	.	FIG4	FIG4	Intron	chr6	109761286	109761689
chr19:34937038-34937344	-1.44942	-1.37064	0.0357799	0.207775	Down2NoFDR	.	LINC01838, ZNF30, ZNF30-AS1, ZNF792	ZNF30	Intron	chr19	34937038	34937344
chr6:17206246-17207054	-1.44901	-0.285653	0.0184524	0.146542	Down2NoFDR	.	.	RBM24	Dis3 (3' distal regions)	chr6	17206246	17207054
chr19:33583309-33583845	-1.44868	-0.758896	0.00838448	0.0961045	Down2NoFDR	.	CHST8, RPL21P131	RPL21P131	Dis5 (5' distal regions)	chr19	33583309	33583845
chrX:37042891-37043970	-1.44754	0.332146	0.0121939	0.117492	Down2NoFDR	FTH1P18	.	FTH1P18	Promoter.Up	chrX	37042891	37043970
chr6:37229243-37229687	-1.44734	-0.817014	0.0249424	0.172475	Down2NoFDR	.	TBC1D22B, TMEM217	TMEM217	Intron	chr6	37229243	37229687
chr2:161918717-161919621	-1.44716	-0.0118818	0.00223243	0.051726	Down2NoFDR	.	RPEP5	RPEP5	Intron	chr2	161918717	161919621
chr4:112670374-112670884	-1.44698	-0.664448	0.0053435	0.0758851	Down2NoFDR	.	LARP7, OSTCP4, WRBP1, ZGRF1	OSTCP4	Dis5 (5' distal regions)	chr4	112670374	112670884
chrX:97312807-97313181	-1.44694	-1.03865	0.0443987	0.22981	Down2NoFDR	.	.	RF00017	Intron	chrX	97312807	97313181
chr7:157775116-157775800	-1.44611	-0.534008	0.0409507	0.221318	Down2NoFDR	.	.	PTPRN2	Intron	chr7	157775116	157775800
chrX:141178199-141178575	-1.44535	-1.26981	0.0131811	0.122706	Down2NoFDR	LDOC1, SPANXA2-OT1	.	SPANXA2-OT1	Promoter.Up	chrX	141178199	141178575
chr21:30520443-30520713	-1.44468	-1.26518	0.0172797	0.1414	Down2NoFDR	.	KRTAP19-1, KRTAP19-10P, KRTAP19-11P, KRTAP19-2, KRTAP19-3, KRTAP19-4, KRTAP19-5, KRTAP19-6, KRTAP19-7, KRTAP19-9P	KRTAP19-10P	Dis5 (5' distal regions)	chr21	30520443	30520713
chr2:128370658-128371573	-1.44399	0.140755	0.00215915	0.0511904	Down2NoFDR	.	RF00019	RF00019	Dis5 (5' distal regions)	chr2	128370658	128371573
chr7:153887731-153888681	-1.44398	0.0915434	0.035309	0.206413	Down2NoFDR	DPP6	.	DPP6	Promoter.Down	chr7	153887731	153888681
chr1:7455442-7456243	-1.44396	-0.319779	0.0248784	0.172214	Down2NoFDR	.	.	Z97987.1	Intron	chr1	7455442	7456243
chr3:51186589-51187313	-1.44348	-0.185195	0.0312816	0.194376	Down2NoFDR	.	.	MANF	Intron	chr3	51186589	51187313
chr10:55813207-55813894	-1.44344	-0.186547	0.00222032	0.051578	Down2NoFDR	.	.	GAPDHP21	Intergenic	chr10	55813207	55813894
chr18:39235177-39235742	-1.44273	-0.335075	0.0213455	0.158565	Down2NoFDR	.	.	RPL7AP66	Intron	chr18	39235177	39235742
chr1:2641210-2642304	-1.44172	0.362544	0.0112516	0.112476	Down2NoFDR	.	MMEL1	MMEL1	Exon	chr1	2641210	2642304
chr12:109648509-109649128	-1.44118	-0.507547	0.00565588	0.078164	Down2NoFDR	.	.	MVK	Dis3 (3' distal regions)	chr12	109648509	109649128
chr4:436763-437396	-1.44021	-0.157599	0.00521845	0.0750083	Down2NoFDR	.	ABCA11P, ZNF519P4, ZNF721	ABCA11P	Intron	chr4	436763	437396
chr12:45611069-45611503	-1.44012	-0.52288	0.083528	0.30886	Other	.	.	RF00026	Promoter.Up	chr12	45611069	45611503
chr19:56088548-56089096	-1.43991	-0.762156	0.0468251	0.236011	Down2NoFDR	.	LINC01864, RF00019, ZNF444, ZNF787	ZNF787	Exon	chr19	56088548	56089096
chr10:92270596-92271122	-1.43962	-0.554548	0.0170733	0.140497	Down2NoFDR	RF00019	.	RF00019	Promoter.Down	chr10	92270596	92271122
chr1:36755022-36755348	-1.4396	-1.29593	0.0301017	0.190741	Down2NoFDR	.	.	FTLP18	Dis5 (5' distal regions)	chr1	36755022	36755348
chr22:42884576-42884974	-1.43952	-1.01684	0.0277368	0.182687	Down2NoFDR	.	ARFGAP3, PACSIN2	PACSIN2	Intron	chr22	42884576	42884974
chr2:168662385-168662670	-1.43951	-1.46362	0.0105251	0.108528	Down2NoFDR	.	.	CERS6-AS1	Intron	chr2	168662385	168662670
chr2:236841533-236842035	-1.43931	-0.738301	0.0074136	0.0899913	Down2NoFDR	.	.	COPS8	Intergenic	chr2	236841533	236842035
chr10:78468386-78469174	-1.43931	-0.535312	0.00705365	0.0877798	Down2NoFDR	.	.	RF00056	Intron	chr10	78468386	78469174
chr9:134647365-134648067	-1.43928	-0.304747	0.010058	0.105977	Down2NoFDR	.	COL5A1, COL5A1-AS1	COL5A1-AS1	Intron	chr9	134647365	134648067
chr22:44825041-44825696	-1.43886	-0.816112	0.0325415	0.198253	Down2NoFDR	.	ARHGAP8	ARHGAP8	Exon	chr22	44825041	44825696
chr5:179321323-179321770	-1.43885	-0.684751	0.0269822	0.179868	Down2NoFDR	.	ADAMTS2	ADAMTS2	Intron	chr5	179321323	179321770
chr11:70711072-70712456	-1.43848	0.429144	0.00750096	0.0906334	Down2NoFDR	.	RF00019, SHANK2	SHANK2	Intron	chr11	70711072	70712456
chr12:120025013-120025474	-1.43846	-0.48783	0.0259943	0.176442	Down2NoFDR	.	BICDL1, RF00017	RF00017	Intron	chr12	120025013	120025474
chr9:135156196-135156999	-1.43815	-0.297593	0.0800527	0.302813	Other	.	.	OLFM1	Dis3 (3' distal regions)	chr9	135156196	135156999
chr18:46406129-46406845	-1.43811	-0.3193	0.00684167	0.0863473	Down2NoFDR	.	RNF165	RNF165	Intron	chr18	46406129	46406845
chr22:48901965-48902503	-1.4381	-1.03644	0.0122182	0.117649	Down2NoFDR	.	LINC01310	LINC01310	Dis3 (3' distal regions)	chr22	48901965	48902503
chr2:209307254-209308060	-1.43798	0.154872	0.00218828	0.051384	Down2NoFDR	.	.	MAP2	Dis3 (3' distal regions)	chr2	209307254	209308060
chr22:49202820-49204120	-1.43777	0.328828	0.0093006	0.101528	Down2NoFDR	.	RPL35P8, Z82202.2	RPL35P8	Dis5 (5' distal regions)	chr22	49202820	49204120
chr10:128059247-128059843	-1.43748	-0.437209	0.0140379	0.126567	Down2NoFDR	.	MKI67, PTPRE	PTPRE	Intron	chr10	128059247	128059843
chr9:88113033-88113516	-1.43669	-0.526413	0.00713416	0.0882738	Down2NoFDR	.	SPATA31C2	SPATA31C2	Dis5 (5' distal regions)	chr9	88113033	88113516
chr2:45008075-45009267	-1.43649	0.50596	0.00809875	0.0944323	Down2NoFDR	SIX2	.	SIX2	Promoter.Down	chr2	45008075	45009267
chr5:2282286-2282631	-1.43617	-1.19822	0.134942	0.384078	Other	.	.	RF00019	Dis3 (3' distal regions)	chr5	2282286	2282631
chr8:114585669-114586164	-1.43554	-0.803671	0.044234	0.229435	Down2NoFDR	.	.	CARSP2	Intergenic	chr8	114585669	114586164
chr12:100559208-100559847	-1.43498	-0.586879	0.00460777	0.0707376	Down2NoFDR	.	GAS2L3	GAS2L3	Intron	chr12	100559208	100559847
chr4:15516911-15517247	-1.43497	-1.30269	0.0289707	0.186944	Down2NoFDR	.	CC2D2A	CC2D2A	Intron	chr4	15516911	15517247
chr17:73516098-73516825	-1.43478	-0.254022	0.00722008	0.0887129	Down2NoFDR	.	SDK2	SDK2	Promoter.Up	chr17	73516098	73516825
chr7:158412675-158413197	-1.4347	-0.537051	0.00523012	0.0750879	Down2NoFDR	.	.	PTPRN2	Intron	chr7	158412675	158413197
chr1:239403841-239404331	-1.43465	-0.676671	0.0166108	0.138559	Down2NoFDR	.	CHRM3	CHRM3	Intron	chr1	239403841	239404331
chr2:2922099-2922505	-1.43465	-0.933629	0.012335	0.118236	Down2NoFDR	.	.	LINC01250	Intron	chr2	2922099	2922505
chr12:40819115-40819948	-1.43423	-0.118375	0.00700706	0.0875118	Down2NoFDR	.	CNTN1	CNTN1	Intron	chr12	40819115	40819948
chr1:29299624-29300034	-1.43417	-1.18555	0.0436882	0.227982	Down2NoFDR	.	PTPRU	PTPRU	Intron	chr1	29299624	29300034
chr12:130449076-130449980	-1.43289	-0.153792	0.00255089	0.0541955	Down2NoFDR	.	RIMBP2	RIMBP2	Intron	chr12	130449076	130449980
chrX:8466546-8467458	-1.43215	-0.0400593	0.0099237	0.105292	Down2NoFDR	VCX3B	.	VCX3B	Promoter.Down	chrX	8466546	8467458
chr7:158047375-158047968	-1.43186	-0.553426	0.00877208	0.0983071	Down2NoFDR	.	.	PTPRN2	Intron	chr7	158047375	158047968
chr16:84221937-84223077	-1.43184	0.592353	0.0274759	0.181713	Down2NoFDR	.	ADAD2, DNAAF1, KCNG4, TAF1C	KCNG4	Exon	chr16	84221937	84223077
chr6:33524918-33525203	-1.43162	-2.03412	0.0911036	0.321759	Other	.	GGNBP1, RF00017	GGNBP1	Dis5 (5' distal regions)	chr6	33524918	33525203
chrX:101191206-101191745	-1.43122	-0.197296	0.00586143	0.0797338	Down2NoFDR	Z70280.1	.	Z70280.1	Promoter.Up	chrX	101191206	101191745
chr9:135237899-135238382	-1.43074	-0.933799	0.0500017	0.243565	Other	.	.	C9orf62	Promoter.Up	chr9	135237899	135238382
chr22:22905292-22905628	-1.43069	-1.05935	0.015632	0.133918	Down2NoFDR	.	.	GNAZ	Promoter.Up	chr22	22905292	22905628
chr5:3272087-3272505	-1.43051	-1.15564	0.0461814	0.234413	Down2NoFDR	.	.	LINC02162	Intergenic	chr5	3272087	3272505
chr2:197974743-197975074	-1.43031	-1.23288	0.0374722	0.212361	Down2NoFDR	.	.	PLCL1	Intron	chr2	197974743	197975074
chrX:75178027-75178534	-1.42991	-0.910141	0.0317657	0.195869	Down2NoFDR	.	ABCB7, BUD31P2, UPRT	ABCB7	Intron	chrX	75178027	75178534
chr10:97403068-97403688	-1.4296	-0.400052	0.0148763	0.130506	Down2NoFDR	RRP12	.	RRP12	Promoter.Up	chr10	97403068	97403688
chrX:75194371-75195093	-1.42947	-0.662012	0.0156607	0.134025	Down2NoFDR	.	ABCB7, BUD31P2, UPRT	BUD31P2	Intron	chrX	75194371	75195093
chr1:4299873-4300467	-1.42946	-0.83532	0.0146983	0.129629	Down2NoFDR	.	.	LINC01777	Intergenic	chr1	4299873	4300467
chr16:1044821-1045986	-1.42938	0.342671	0.0114436	0.113546	Down2NoFDR	.	C1QTNF8, SSTR5, SSTR5-AS1	SSTR5-AS1	Dis5 (5' distal regions)	chr16	1044821	1045986
chr16:76103466-76103852	-1.42898	-1.01331	0.0288002	0.186494	Down2NoFDR	.	.	RPL18P13	Dis3 (3' distal regions)	chr16	76103466	76103852
chr5:157447119-157447723	-1.42843	-0.320005	0.00660844	0.0848113	Down2NoFDR	.	NIPAL4	NIPAL4	Intron	chr5	157447119	157447723
chr5:39333567-39334198	-1.42838	-0.77758	0.0359201	0.208185	Down2NoFDR	.	C9, DAB2	C9	Intron	chr5	39333567	39334198
chr8:1194134-1195335	-1.42835	0.333322	0.00263473	0.0548924	Down2NoFDR	.	.	DLGAP2	Intron	chr8	1194134	1195335
chr11:3639742-3640428	-1.42799	-0.517683	0.00737989	0.0897428	Down2NoFDR	ART5	.	ART5	Promoter.Up	chr11	3639742	3640428
chr8:76286428-76286891	-1.42777	-0.610462	0.0265389	0.178299	Down2NoFDR	.	.	LINC01109	Intron	chr8	76286428	76286891
chr11:61689605-61690194	-1.42761	-0.436849	0.0236535	0.167442	Down2NoFDR	.	DAGLA	DAGLA	Intron	chr11	61689605	61690194
chr20:47717356-47718025	-1.42753	-0.340069	0.0159032	0.135278	Down2NoFDR	.	SULF2	SULF2	Intron	chr20	47717356	47718025
chr21:36186632-36187424	-1.42674	0.0777834	0.0129872	0.121608	Down2NoFDR	.	CBR3-AS1, DOP1B, RPL3P1	CBR3-AS1	Intron	chr21	36186632	36187424
chr4:38807416-38808134	-1.42644	-0.332138	0.0100216	0.1058	Down2NoFDR	TLR1	.	TLR1	Promoter.Up	chr4	38807416	38808134
chr7:106543946-106544429	-1.42618	-0.706097	0.0504413	0.244492	Other	.	.	CCDC71L	Intron	chr7	106543946	106544429
chr11:65833221-65834257	-1.42596	0.633797	0.0244594	0.170658	Down2NoFDR	CFL1, SNX32	.	SNX32	Promoter.Up	chr11	65833221	65834257
chr9:93818870-93819486	-1.4258	-0.27786	0.0381472	0.214197	Down2NoFDR	.	.	BARX1	Promoter.Up	chr9	93818870	93819486
chr10:114045211-114045702	-1.42557	-0.715581	0.0267155	0.179017	Down2NoFDR	ADRB1	.	ADRB1	Promoter.Down	chr10	114045211	114045702
chr22:30550997-30551502	-1.42545	-0.719222	0.0147473	0.129898	Down2NoFDR	.	GAL3ST1, PES1, SEC14L4, SEC14L6, SIRPAP1	SEC14L6	Dis5 (5' distal regions)	chr22	30550997	30551502
chr7:72898501-72898902	-1.42534	-1.16524	0.0180387	0.144774	Down2NoFDR	.	POM121, SPDYE7P	POM121	Intron	chr7	72898501	72898902
chr2:128777426-128777982	-1.42534	-0.532317	0.0159351	0.135441	Down2NoFDR	.	.	ISCA1P6	Intergenic	chr2	128777426	128777982
chr6:46687519-46689274	-1.42504	0.969994	0.00651482	0.0842638	Down2NoFDR	TDRD6	.	TDRD6	Promoter.Up	chr6	46687519	46689274
chr11:58300258-58300760	-1.42466	-0.416995	0.0227958	0.16416	Down2NoFDR	.	OR10Q2P, OR10W1, OR5B10P, OR5B19P, OR5BC1P	OR10Q2P	Dis5 (5' distal regions)	chr11	58300258	58300760
chr18:73274387-73274685	-1.42439	-1.39012	0.0682543	0.281557	Other	.	.	LINC02582	Dis5 (5' distal regions)	chr18	73274387	73274685
chr4:1295783-1296068	-1.42422	-1.44032	0.0146769	0.129541	Down2NoFDR	.	CTBP1, CTBP1-DT, MAEA	MAEA	Intron	chr4	1295783	1296068
chr2:73721416-73721773	-1.42403	-1.56705	0.0281206	0.18394	Down2NoFDR	.	NAT8B, TPRKB	TPRKB	Dis5 (5' distal regions)	chr2	73721416	73721773
chr22:33921783-33922664	-1.42373	0.125388	0.0143807	0.128305	Down2NoFDR	LARGE1, Z73429.1	.	Z73429.1	Promoter.Up	chr22	33921783	33922664
chr9:123411621-123413201	-1.42372	1.04093	0.00202147	0.0500197	Down2NoFDR	.	CRB2, DENND1A	DENND1A	Exon	chr9	123411621	123413201
chr10:100688196-100688664	-1.42349	-1.00176	0.0204807	0.155041	Down2NoFDR	.	PAX2, RF00017	RF00017	Dis5 (5' distal regions)	chr10	100688196	100688664
chr5:1666167-1666642	-1.42349	-1.0687	0.0542393	0.252898	Other	.	.	SDHAP3	Dis5 (5' distal regions)	chr5	1666167	1666642
chr13:113876129-113876510	-1.42346	-1.17661	0.0346039	0.204255	Down2NoFDR	.	GAS6, GAS6-AS1, GAS6-DT, LINC00452, LINC00454	LINC00454	Promoter.Up	chr13	113876129	113876510
chr7:56174864-56175696	-1.42325	-0.0727996	0.0150853	0.131536	Down2NoFDR	.	.	CCNJP1	Promoter.Up	chr7	56174864	56175696
chr10:49608765-49609216	-1.42268	-1.16689	0.0164213	0.137816	Down2NoFDR	CHAT, SLC18A3	.	CHAT	Promoter.Up	chr10	49608765	49609216
chr9:38323955-38324674	-1.42186	-0.20961	0.00457067	0.0703913	Down2NoFDR	.	.	ALDH1B1	Dis5 (5' distal regions)	chr9	38323955	38324674
chr13:112492635-112493004	-1.42182	-1.30382	0.0286829	0.186052	Down2NoFDR	.	TUBGCP3	TUBGCP3	Intron	chr13	112492635	112493004
chr10:119794516-119795278	-1.42155	-0.159188	0.00496721	0.0732363	Down2NoFDR	.	INPP5F, PHACTR2P1	PHACTR2P1	Intron	chr10	119794516	119795278
chr10:74595550-74595847	-1.42133	-1.42641	0.0242428	0.169769	Down2NoFDR	.	NDUFA8P1, RF00019	RF00019	Intron	chr10	74595550	74595847
chr12:113566841-113567337	-1.42127	-0.619208	0.0203743	0.154576	Down2NoFDR	.	.	LHX5	Dis3 (3' distal regions)	chr12	113566841	113567337
chr10:128907138-128907609	-1.42124	-0.800894	0.0128549	0.120809	Down2NoFDR	.	LINC02667	LINC02667	Dis5 (5' distal regions)	chr10	128907138	128907609
chr8:47737341-47737846	-1.42103	-0.827691	0.0355844	0.20719	Down2NoFDR	CEBPD	.	CEBPD	Promoter.Down	chr8	47737341	47737846
chr14:76866564-76866989	-1.42099	-0.950052	0.01075	0.109795	Down2NoFDR	.	ANGEL1, LRRC74A, RPL22P2	RPL22P2	Intron	chr14	76866564	76866989
chr15:42406654-42407202	-1.4208	-0.818985	0.00720417	0.088652	Down2NoFDR	CAPN3	.	CAPN3	Promoter.Up	chr15	42406654	42407202
chr1:109795472-109795824	-1.42003	-0.846122	0.0433926	0.227283	Down2NoFDR	.	EPS8L3, LINC01768, NDUFA5P10	NDUFA5P10	Dis5 (5' distal regions)	chr1	109795472	109795824
chr5:78490329-78490653	-1.41977	-1.20649	0.013074	0.122067	Down2NoFDR	LHFPL2	.	LHFPL2	Promoter.Down	chr5	78490329	78490653
chr9:135381965-135382255	-1.41951	-1.53154	0.0145331	0.128949	Down2NoFDR	.	C9orf62	C9orf62	Dis3 (3' distal regions)	chr9	135381965	135382255
chr7:91790667-91791211	-1.41901	-0.60947	0.00771626	0.092072	Down2NoFDR	.	.	MTERF1	Intron	chr7	91790667	91791211
chr1:227915376-227915656	-1.41844	-1.64959	0.0361261	0.208778	Down2NoFDR	.	WNT9A	WNT9A	Dis3 (3' distal regions)	chr1	227915376	227915656
chr6:61868266-61869017	-1.41831	-0.547456	0.00456099	0.0703405	Down2NoFDR	.	.	KHDRBS2-OT	Promoter.Up	chr6	61868266	61869017
chr11:129847793-129848568	-1.41812	-0.264637	0.00511322	0.0742984	Down2NoFDR	TMEM45B	.	TMEM45B	Promoter.Up	chr11	129847793	129848568
chr9:135105026-135105521	-1.41776	-1.30682	0.0735472	0.291257	Other	OLFM1	.	OLFM1	Promoter.Up	chr9	135105026	135105521
chr5:37195014-37195453	-1.41714	-1.31197	0.173909	0.430989	Other	.	CPLANE1, OFD1P17	CPLANE1	Intron	chr5	37195014	37195453
chr7:158276783-158277499	-1.41666	-0.390344	0.0226627	0.163614	Down2NoFDR	.	.	PTPRN2	Intron	chr7	158276783	158277499
chr11:1106842-1108127	-1.41644	0.451341	0.0252654	0.173754	Down2NoFDR	.	MUC2, MUC5AC	MUC2	Exon	chr11	1106842	1108127
chr9:94141305-94142481	-1.41495	0.299323	0.00656073	0.0845499	Down2NoFDR	.	MIRLET7A1, MIRLET7D, MIRLET7F1, PTPDC1	MIRLET7A1	Intron	chr9	94141305	94142481
chr1:227710611-227711135	-1.41459	-0.674923	0.0426109	0.225496	Down2NoFDR	.	JMJD4, SNAP47, SNAP47-AS1, ZNF847P	ZNF847P	Dis5 (5' distal regions)	chr1	227710611	227711135
chr17:18326674-18327022	-1.41447	-1.01853	0.0319647	0.196475	Down2NoFDR	.	RPL21P121, RPL7AP65, SHMT1, SMCR8, TOP3A	SHMT1	Exon	chr17	18326674	18327022
chr6:4660489-4661722	-1.41398	0.533774	0.0061173	0.0815177	Down2NoFDR	.	CDYL, PSMC1P11	PSMC1P11	Dis5 (5' distal regions)	chr6	4660489	4661722
chr5:38372047-38372495	-1.41387	-0.751193	0.0541547	0.252718	Other	.	EGFLAM, EGFLAM-AS2, EGFLAM-AS3	EGFLAM-AS3	Intron	chr5	38372047	38372495
chr5:90847313-90848072	-1.41378	0.0683271	0.0116152	0.114445	Down2NoFDR	ADGRV1	.	ADGRV1	Promoter.Down	chr5	90847313	90848072
chr20:26149267-26149725	-1.4137	-0.915473	0.0150854	0.131536	Down2NoFDR	.	NCOR1P1	NCOR1P1	Intron	chr20	26149267	26149725
chr16:24444306-24445303	-1.41355	-0.113699	0.0746907	0.293262	Other	.	.	RBBP6	Dis5 (5' distal regions)	chr16	24444306	24445303
chr16:74940683-74941210	-1.41344	-0.544822	0.0181062	0.145068	Down2NoFDR	.	WDR59	WDR59	Intron	chr16	74940683	74941210
chr4:65195581-65195871	-1.41343	-1.57897	0.0114898	0.113791	Down2NoFDR	.	EFL1P2	EFL1P2	Dis5 (5' distal regions)	chr4	65195581	65195871
chr12:29910296-29910774	-1.41314	-0.821694	0.00880477	0.0985161	Down2NoFDR	.	.	TMTC1	Intergenic	chr12	29910296	29910774
chr13:24387329-24387756	-1.41294	-1.15655	0.0262527	0.177237	Down2NoFDR	.	CYCSP33, TPTE2P6	CYCSP33	Dis5 (5' distal regions)	chr13	24387329	24387756
chr8:142317944-142318797	-1.41284	-0.293341	0.0108401	0.11026	Down2NoFDR	.	TSNARE1	TSNARE1	Exon	chr8	142317944	142318797
chrX:17244739-17245497	-1.41266	-0.224685	0.0173721	0.141836	Down2NoFDR	.	CBX1P4	CBX1P4	Dis5 (5' distal regions)	chrX	17244739	17245497
chr14:76995389-76995977	-1.41263	-0.412049	0.068252	0.281555	Other	.	IRF2BPL, LINC01629, LINC02288	IRF2BPL	Intron	chr14	76995389	76995977
chr10:118760025-118760778	-1.4124	0.276803	0.00916214	0.100639	Down2NoFDR	.	CACUL1	CACUL1	Dis5 (5' distal regions)	chr10	118760025	118760778
chr17:46208347-46209219	-1.41226	0.234938	0.00375617	0.0642328	Down2NoFDR	.	KANSL1, KANSL1-AS1, MAPK8IP1P1, RF00019	RF00019	Intron	chr17	46208347	46209219
chr6:88047484-88048233	-1.41135	0.412445	0.0256164	0.174991	Down2NoFDR	SPACA1	.	SPACA1	Promoter.Up	chr6	88047484	88048233
chrX:48156519-48156866	-1.41111	-1.09492	0.0201235	0.153533	Down2NoFDR	SSXP3	.	SSXP3	Promoter.Up	chrX	48156519	48156866
chr5:2668054-2668979	-1.41088	-0.0365995	0.0263107	0.177452	Down2NoFDR	.	LSINCT5	LSINCT5	Dis5 (5' distal regions)	chr5	2668054	2668979
chr9:81866396-81866881	-1.41086	-0.680644	0.0134134	0.123722	Down2NoFDR	.	RF00189, SPATA31D5P	RF00189	Dis5 (5' distal regions)	chr9	81866396	81866881
chr2:25723194-25724068	-1.41085	-0.186318	0.0347131	0.204476	Down2NoFDR	.	DTNB, RF00019	RF00019	Dis5 (5' distal regions)	chr2	25723194	25724068
chr4:127068272-127068633	-1.41058	-1.18654	0.0295405	0.188759	Down2NoFDR	.	RF00019	RF00019	Intron	chr4	127068272	127068633
chr7:39586373-39586790	-1.41055	-1.12137	0.0288128	0.186552	Down2NoFDR	.	RALA, YAE1	YAE1	Intron	chr7	39586373	39586790
chrX:126551226-126553061	-1.41055	1.05643	0.00436574	0.0688253	Down2NoFDR	DCAF12L1	.	DCAF12L1	Promoter.Up	chrX	126551226	126553061
chr3:56691691-56692503	-1.41042	0.410478	0.0166965	0.138871	Down2NoFDR	.	TASOR	TASOR	Dis5 (5' distal regions)	chr3	56691691	56692503
chr20:32121681-32122533	-1.40867	-0.296191	0.0377319	0.212923	Down2NoFDR	.	RSL24D1P6, TM9SF4	TM9SF4	Intron	chr20	32121681	32122533
chr3:144806732-144807208	-1.408	-1.23163	0.015536	0.133534	Down2NoFDR	.	.	LARP7P4	Intergenic	chr3	144806732	144807208
chr2:194964778-194965184	-1.40784	-1.0383	0.0577929	0.260742	Other	.	.	LINC01790	Dis3 (3' distal regions)	chr2	194964778	194965184
chr15:32762806-32763123	-1.40714	-1.07181	0.0443404	0.229654	Down2NoFDR	.	GREM1	GREM1	Dis5 (5' distal regions)	chr15	32762806	32763123
chr13:33015758-33016456	-1.40669	-0.556847	0.0739337	0.29196	Other	KL	.	KL	Promoter.Up	chr13	33015758	33016456
chr14:104538810-104539394	-1.40643	-0.508961	0.0307246	0.192602	Down2NoFDR	.	C14orf180	C14orf180	Intron	chr14	104538810	104539394
chr4:114516503-114516971	-1.40602	-0.676983	0.0183839	0.146261	Down2NoFDR	.	.	UGT8	Intergenic	chr4	114516503	114516971
chr18:3024901-3025415	-1.40591	-0.890214	0.00852495	0.0967857	Down2NoFDR	RF00156	.	RF00156	Promoter.Up	chr18	3024901	3025415
chr18:70668962-70669737	-1.40563	-0.0224831	0.0108169	0.110157	Down2NoFDR	.	GTSCR1	GTSCR1	Dis5 (5' distal regions)	chr18	70668962	70669737
chr1:207027346-207027858	-1.40551	-0.449493	0.00669425	0.085316	Down2NoFDR	.	C1orf116, PFKFB2, YOD1	C1orf116	Exon	chr1	207027346	207027858
chr5:179018927-179019207	-1.40534	-1.34658	0.0623023	0.27005	Other	.	GRM6, ZNF354C, ZNF879	ZNF879	Dis5 (5' distal regions)	chr5	179018927	179019207
chr9:132054212-132054750	-1.40497	-0.405476	0.026221	0.177135	Down2NoFDR	.	MED27	MED27	Intron	chr9	132054212	132054750
chr20:37110820-37111240	-1.40471	-1.0466	0.151993	0.405191	Other	.	MROH8, RBL1	MROH8	Intron	chr20	37110820	37111240
chr13:110719038-110719534	-1.40456	-1.16564	0.107283	0.346649	Other	.	CARS2, ING1, RPL21P107	ING1	Exon	chr13	110719038	110719534
chr12:32626926-32627262	-1.40412	-1.28468	0.131725	0.380051	Other	.	FGD4	FGD4	Intron	chr12	32626926	32627262
chr3:42705250-42705746	-1.40408	-0.851086	0.021905	0.160666	Down2NoFDR	HHATL-AS1	.	HHATL-AS1	Promoter.Down	chr3	42705250	42705746
chr4:40175548-40176093	-1.40382	-0.149356	0.0082655	0.0953316	Down2NoFDR	.	RHOH	RHOH	Dis5 (5' distal regions)	chr4	40175548	40176093
chr12:128365876-128366562	-1.40279	-0.514196	0.02061	0.155534	Down2NoFDR	.	.	TMEM132C	Intron	chr12	128365876	128366562
chr11:42949693-42950457	-1.40245	-0.269071	0.00742352	0.0900669	Down2NoFDR	.	.	HNRNPKP3	Dis3 (3' distal regions)	chr11	42949693	42950457
chr1:209129199-209129684	-1.40224	-0.693758	0.0130534	0.12197	Down2NoFDR	.	.	LINC01774	Dis5 (5' distal regions)	chr1	209129199	209129684
chr2:9810535-9811186	-1.40201	-0.398546	0.0301974	0.191002	Down2NoFDR	.	TAF1B	TAF1B	Dis5 (5' distal regions)	chr2	9810535	9811186
chr11:77084371-77085334	-1.40171	0.251137	0.00844968	0.0964423	Down2NoFDR	CAPN5	.	CAPN5	Promoter.Up	chr11	77084371	77085334
chr10:27349961-27350396	-1.40151	-0.24091	0.0194561	0.150865	Down2NoFDR	FAM210CP	.	FAM210CP	Promoter.Up	chr10	27349961	27350396
chr8:74179335-74180085	-1.40068	0.217222	0.00269607	0.0554148	Down2NoFDR	.	.	JPH1	Intron	chr8	74179335	74180085
chr14:94633007-94633731	-1.40013	-0.395167	0.0227398	0.163955	Down2NoFDR	ADIPOR1P2	.	ADIPOR1P2	Promoter.Up	chr14	94633007	94633731
chr1:206724998-206727157	1.2966	5.22428	0.000418593	0.0404278	Up2	MAPKAPK2	.	MAPKAPK2	Promoter.Up	chr1	206724998	206727157
chr9:23913522-23913851	-1.39968	-1.21651	0.0656542	0.276648	Other	.	.	ELAVL2	Dis5 (5' distal regions)	chr9	23913522	23913851
chr18:78993127-78993422	-1.39946	-1.42314	0.0521831	0.248278	Other	SALL3	.	SALL3	Promoter.Up	chr18	78993127	78993422
chr14:31186604-31187218	-1.39846	-0.387729	0.0392795	0.217026	Down2NoFDR	.	HECTD1	HECTD1	Intron	chr14	31186604	31187218
chrX:74162296-74163215	-1.39797	0.179913	0.0110578	0.111526	Down2NoFDR	MKRN5P	.	MKRN5P	Promoter.Up	chrX	74162296	74163215
chrX:151912912-151913879	-1.39714	0.0229419	0.0102659	0.107133	Down2NoFDR	MAGEA4, MAGEA4-AS1	.	MAGEA4	Promoter.Up	chrX	151912912	151913879
chr3:75617654-75618287	-1.39711	-0.593045	0.0146439	0.129412	Down2NoFDR	.	AGGF1P3, CLUHP10, FRG2C, OR7E121P, RARRES2P1, RPL23AP49, UNC93B3	UNC93B3	TES (transcription end sites)	chr3	75617654	75618287
chr2:34493781-34494779	-1.39709	0.152441	0.00385917	0.064948	Down2NoFDR	.	.	LINC01320	Intron	chr2	34493781	34494779
chr2:222618906-222619283	-1.39708	-0.954568	0.0294044	0.188339	Down2NoFDR	.	FARSB	FARSB	Intron	chr2	222618906	222619283
chr2:201953745-201954470	-1.39695	0.172489	0.0112942	0.112693	Down2NoFDR	.	.	FZD7	Dis3 (3' distal regions)	chr2	201953745	201954470
chr1:2866804-2867458	-1.39692	-0.698772	0.01147	0.113709	Down2NoFDR	.	.	TTC34	Dis3 (3' distal regions)	chr1	2866804	2867458
chr14:43597975-43598402	-1.39662	-0.908395	0.0409435	0.221302	Down2NoFDR	.	.	KRT8P2	TES (transcription end sites)	chr14	43597975	43598402
chr16:23432616-23436273	1.19723	5.20934	0.00058429	0.0405292	Up2	.	COG7, GGA2, RF00072	RF00072	Exon	chr16	23432616	23436273
chr22:27613604-27614371	-1.39555	-0.761173	0.00961178	0.103339	Down2NoFDR	.	.	MN1	Dis5 (5' distal regions)	chr22	27613604	27614371
chr7:2129677-2130357	-1.39535	-0.379996	0.0181909	0.145438	Down2NoFDR	.	MAD1L1	MAD1L1	Intron	chr7	2129677	2130357
chr8:8381284-8381830	-1.3946	-0.0972887	0.0320258	0.196662	Down2NoFDR	PRAG1	.	PRAG1	Promoter.Up	chr8	8381284	8381830
chr1:240853609-240853906	-1.39445	-1.05316	0.0277429	0.182698	Down2NoFDR	.	RFKP1, RGS7	RGS7	Intron	chr1	240853609	240853906
chr1:115710495-115711378	-1.39424	0.0560827	0.0105487	0.108678	Down2NoFDR	.	CASQ2, VANGL1	CASQ2	Intron	chr1	115710495	115711378
chr20:36306732-36308645	-1.39402	1.5065	0.03361	0.201301	Down2NoFDR	DLGAP4	.	DLGAP4	Promoter.Down	chr20	36306732	36308645
chr19:6630945-6634307	1.00196	5.20269	0.0013481	0.0443636	Up2	.	C3, CD70, RPL7P50, TNFSF14	CD70	Dis5 (5' distal regions)	chr19	6630945	6634307
chr8:138684380-138684675	-1.39327	-1.66673	0.123202	0.368702	Other	.	COL22A1	COL22A1	Exon	chr8	138684380	138684675
chr3:163498848-163499481	-1.39285	-0.195571	0.0383391	0.214674	Down2NoFDR	.	.	LINC01192	Dis5 (5' distal regions)	chr3	163498848	163499481
chr10:103727415-103728182	-1.39245	0.130624	0.0039568	0.065625	Down2NoFDR	.	SH3PXD2A, SH3PXD2A-AS1	SH3PXD2A-AS1	Intron	chr10	103727415	103728182
chr6:37017197-37019722	1.031	5.19795	0.000678339	0.0407173	Up2	FGD2	.	FGD2	Promoter.Up	chr6	37017197	37019722
chr16:51650833-51651168	-1.3924	-1.40535	0.017274	0.141378	Down2NoFDR	.	HNRNPA1P48	HNRNPA1P48	Dis3 (3' distal regions)	chr16	51650833	51651168
chr17:74671053-74671761	-1.39188	0.229328	0.0707084	0.285901	Other	RAB37	.	RAB37	Promoter.Up	chr17	74671053	74671761
chr8:142507141-142507770	-1.39181	-0.25044	0.0207401	0.156075	Down2NoFDR	.	ADGRB1	ADGRB1	Intron	chr8	142507141	142507770
chr4:178742666-178743037	-1.39179	-1.07184	0.0423195	0.224746	Down2NoFDR	.	.	RF00571	Intergenic	chr4	178742666	178743037
chr2:234875369-234875832	-1.39169	-0.696983	0.0464039	0.234992	Down2NoFDR	.	.	SH3BP4	Intron	chr2	234875369	234875832
chr7:163945-164555	-1.39165	-0.464388	0.0157945	0.134701	Down2NoFDR	.	FAM20C	FAM20C	Promoter.Down	chr7	163945	164555
chr14:40345917-40346213	-1.39165	-1.3374	0.0283249	0.184711	Down2NoFDR	.	.	LINC02315	Intron	chr14	40345917	40346213
chr3:47575631-47576173	-1.39126	-0.733969	0.0515817	0.246968	Other	CSPG5	.	CSPG5	Promoter.Down	chr3	47575631	47576173
chrX:152736561-152737135	-1.39116	-0.700704	0.0490866	0.241317	Down2NoFDR	.	CSAG1, CSAG2, CSAG3, CSAG4, MAGEA12, MAGEA2, MAGEA2B, MAGEA3, MAGEA6	MAGEA12	Exon	chrX	152736561	152737135
chr12:120922894-120923224	-1.39073	-1.31141	0.0431031	0.226642	Down2NoFDR	.	CLIC1P1, HNF1A-AS1, RPL12P33, SPPL3	RPL12P33	Dis5 (5' distal regions)	chr12	120922894	120923224
chrX:12585066-12585470	-1.39069	-0.998595	0.164813	0.420632	Other	.	.	FRMPD4	Promoter.Up	chrX	12585066	12585470
chr16:70450558-70451375	-1.38956	0.241176	0.00750954	0.0906668	Down2NoFDR	.	COG4, FCSK, RPS27P26, ST3GAL2	FCSK	Dis5 (5' distal regions)	chr16	70450558	70451375
chr20:61656263-61657112	-1.38956	-0.351301	0.0157133	0.13432	Down2NoFDR	.	.	CDH4	Intron	chr20	61656263	61657112
chr1:7610539-7611040	-1.3895	-0.826872	0.00753107	0.0908187	Down2NoFDR	.	.	CAMTA1	Intron	chr1	7610539	7611040
chr11:133360938-133362323	-1.38944	0.541091	0.00731328	0.0893348	Down2NoFDR	.	OPCML-IT1	OPCML-IT1	Exon	chr11	133360938	133362323
chr22:44885813-44886250	-1.38937	-0.977161	0.0884359	0.317215	Other	.	ARHGAP8, Z83838.1	Z83838.1	Exon	chr22	44885813	44886250
chr2:203770260-203770564	-1.38928	-1.02617	0.0208394	0.156394	Down2NoFDR	.	KRT18P39, NPM1P33	NPM1P33	Dis5 (5' distal regions)	chr2	203770260	203770564
chr17:20571790-20572071	-1.38905	-1.46884	0.031267	0.194355	Down2NoFDR	.	CDRT15L2, COTL1P2, KRT17P7, MEIS3P2, TBC1D3P3, ZSWIM5P2	COTL1P2	Dis5 (5' distal regions)	chr17	20571790	20572071
chr1:4043752-4044296	-1.38901	-0.470848	0.0421104	0.224293	Down2NoFDR	.	.	LINC01345	Dis5 (5' distal regions)	chr1	4043752	4044296
chr1:96858790-96859299	-1.3887	-0.952613	0.0578881	0.260885	Other	.	.	PTBP2	Dis3 (3' distal regions)	chr1	96858790	96859299
chr10:96390382-96390773	-1.38839	-0.848071	0.011782	0.115306	Down2NoFDR	.	OPALIN, TLL2	TLL2	Intron	chr10	96390382	96390773
chr13:74388597-74389261	-1.38786	-0.0772546	0.0132115	0.12281	Down2NoFDR	.	LINC00381, RPL21P108	RPL21P108	Intron	chr13	74388597	74389261
chr12:107617976-107618717	-1.38778	-0.270201	0.0306038	0.192251	Down2NoFDR	.	BTBD11, RF00019	BTBD11	Promoter.Up	chr12	107617976	107618717
chr5:2917168-2917518	-1.38765	-1.13885	0.0370489	0.211198	Down2NoFDR	.	.	C5orf38	Dis5 (5' distal regions)	chr5	2917168	2917518
chr2:240589146-240589814	-1.38738	0.0822678	0.0100891	0.106171	Down2NoFDR	CAPN10	.	CAPN10	Promoter.Up	chr2	240589146	240589814
chr8:141735504-141736277	-1.38702	-0.0692494	0.00495411	0.0731538	Down2NoFDR	.	.	MROH5	Dis3 (3' distal regions)	chr8	141735504	141736277
chr1:29810189-29811008	-1.38667	-0.566858	0.0159264	0.135403	Down2NoFDR	.	.	LINC01648	Dis3 (3' distal regions)	chr1	29810189	29811008
chr2:113157055-113157413	-1.38648	-1.05853	0.0479671	0.238635	Down2NoFDR	PSD4	.	PSD4	Promoter.Up	chr2	113157055	113157413
chr22:48652772-48653642	-1.3859	-0.310868	0.0489007	0.240878	Down2NoFDR	.	TAFA5	TAFA5	Intron	chr22	48652772	48653642
chr22:48756506-48757043	-1.38542	-0.687287	0.0643748	0.27414	Other	.	.	TAFA5	Intron	chr22	48756506	48757043
chr20:61909936-61910508	-1.38539	-0.665361	0.0120729	0.116842	Down2NoFDR	.	.	TAF4	Exon	chr20	61909936	61910508
chr6:36209917-36210597	-1.38521	-0.599648	0.00435519	0.0687342	Down2NoFDR	BRPF3	.	BRPF3	Promoter.Up	chr6	36209917	36210597
chr9:72525624-72526041	-1.38514	-0.766347	0.0181632	0.145341	Down2NoFDR	.	TMC1	TMC1	Intron	chr9	72525624	72526041
chrX:153547953-153548527	-1.38512	-0.431786	0.00604909	0.0810606	Down2NoFDR	.	BGN, CCNQ	BGN	Exon	chrX	153547953	153548527
chr12:130673104-130673821	-1.38489	-0.124843	0.00456428	0.070357	Down2NoFDR	.	RIMBP2	RIMBP2	Intron	chr12	130673104	130673821
chr6:7456151-7456910	-1.38481	0.122306	0.0316241	0.195459	Down2NoFDR	.	HNRNPLP1, RIOK1	HNRNPLP1	Dis5 (5' distal regions)	chr6	7456151	7456910
chr13:20721044-20721334	-1.38476	-1.58076	0.0497252	0.242868	Down2NoFDR	.	IL17D, RANP8	IL17D	Intron	chr13	20721044	20721334
chr19:30063791-30064130	-1.38462	-1.418	0.0162176	0.136798	Down2NoFDR	.	TAF9P3	TAF9P3	Dis5 (5' distal regions)	chr19	30063791	30064130
chr22:37383990-37384382	-1.38448	-0.971409	0.0289657	0.186927	Down2NoFDR	FP325335.1	.	FP325335.1	Promoter.Down	chr22	37383990	37384382
chr22:49166818-49167158	-1.38426	-1.2899	0.0465045	0.235226	Down2NoFDR	.	RPL35P8, Z82202.2	Z82202.2	Intron	chr22	49166818	49167158
chr7:158401916-158403727	-1.38381	0.906255	0.0028535	0.056754	Down2NoFDR	.	.	PTPRN2	Intron	chr7	158401916	158403727
chr8:500773-501134	-1.38378	-1.09838	0.0105904	0.108886	Down2NoFDR	.	FBXO25, TDRP	TDRP	Intron	chr8	500773	501134
chr6:2496106-2496640	-1.38371	-0.70918	0.00786095	0.0929549	Down2NoFDR	.	GMDS-DT	GMDS-DT	Intron	chr6	2496106	2496640
chr12:47837236-47839781	1.10016	5.15793	0.00102059	0.0421457	Up2	.	HDAC7, LINC02354, VDR	HDAC7	Exon	chr12	47837236	47839781
chr7:158052430-158053126	-1.38306	0.0911113	0.0349904	0.205361	Down2NoFDR	.	.	PTPRN2	Intron	chr7	158052430	158053126
chr1:23474636-23475259	-1.38298	-0.296243	0.00413157	0.0670587	Down2NoFDR	.	ASAP3, E2F2, TCEA3	ASAP3	Intron	chr1	23474636	23475259
chr20:23991832-23992217	-1.38295	-1.12831	0.0154835	0.133276	Down2NoFDR	.	GGTLC1, POM121L3P	POM121L3P	TES (transcription end sites)	chr20	23991832	23992217
chr8:142304669-142305094	-1.38287	-1.0521	0.0642694	0.273911	Other	.	TSNARE1	TSNARE1	Intron	chr8	142304669	142305094
chr13:114002866-114003178	-1.38281	-1.37344	0.0426532	0.225577	Down2NoFDR	.	C13orf46, RASA3	C13orf46	Intron	chr13	114002866	114003178
chr2:82578092-82578545	-1.38246	-0.924611	0.0836957	0.309171	Other	.	.	MTND4P25	Dis5 (5' distal regions)	chr2	82578092	82578545
chr20:58374095-58374871	-1.38244	-0.462795	0.0149314	0.130782	Down2NoFDR	.	VAPB	VAPB	Dis5 (5' distal regions)	chr20	58374095	58374871
chr20:304131-304510	-1.38208	-1.01039	0.0115348	0.114018	Down2NoFDR	.	C20orf96, DEFB132, NRSN2, NRSN2-AS1, SOX12, ZCCHC3	ZCCHC3	Dis5 (5' distal regions)	chr20	304131	304510
chr1:3106022-3107136	-1.38186	0.126855	0.0264427	0.177982	Down2NoFDR	.	PRDM16, PRDM16-DT	PRDM16	Intron	chr1	3106022	3107136
chr16:86343112-86343704	-1.3818	-0.484458	0.0618649	0.269132	Other	LINC00917	.	LINC00917	Promoter.Down	chr16	86343112	86343704
chr3:126930926-126931608	-1.38173	-0.221452	0.00755691	0.0910386	Down2NoFDR	.	CHCHD6	CHCHD6	Intron	chr3	126930926	126931608
chr10:87364706-87365197	-1.38133	-0.81465	0.0692242	0.283212	Other	NUTM2D	.	NUTM2D	Promoter.Up	chr10	87364706	87365197
chr13:113437206-113437958	-1.38129	-0.20129	0.0272535	0.180911	Down2NoFDR	.	ADPRHL1, DCUN1D2, DCUN1D2-AS	ADPRHL1	Intron	chr13	113437206	113437958
chr2:15873388-15873803	-1.38124	-0.953537	0.017828	0.143777	Down2NoFDR	.	MYCNUT, RF01210	RF01210	Dis5 (5' distal regions)	chr2	15873388	15873803
chr16:12534992-12535453	-1.3808	-1.13545	0.0425541	0.225364	Down2NoFDR	.	.	SNX29	Intron	chr16	12534992	12535453
chrX:36963589-36964020	-1.38042	-1.19946	0.0492829	0.24182	Down2NoFDR	.	FAM47C	FAM47C	Promoter.Up	chrX	36963589	36964020
chr1:236642452-236642749	-1.38002	-1.04679	0.034181	0.202984	Down2NoFDR	.	ACTN2, HEATR1	ACTN2	Dis5 (5' distal regions)	chr1	236642452	236642749
chrX:57934402-57934776	-1.37992	-1.33635	0.146138	0.398136	Other	MYCLP2	.	MYCLP2	Promoter.Down	chrX	57934402	57934776
chr17:38539385-38540096	-1.3798	-0.341448	0.00613085	0.0816323	Down2NoFDR	.	ARHGAP23, SRCIN1	SRCIN1	Intron	chr17	38539385	38540096
chr7:47628573-47628978	-1.37977	-0.963527	0.047706	0.238092	Down2NoFDR	.	C7orf65, LINC01447, TNS3	LINC01447	Exon	chr7	47628573	47628978
chr2:94736739-94737106	-1.37969	-1.04528	0.036818	0.210484	Down2NoFDR	CNN2P8	.	CNN2P8	Promoter.Up	chr2	94736739	94737106
chr14:102966598-102967091	-1.37944	-0.416761	0.0195732	0.151322	Down2NoFDR	CDC42BPB	.	CDC42BPB	Promoter.Down	chr14	102966598	102967091
chr12:95540991-95541421	-1.3787	-0.672711	0.0796139	0.302019	Other	.	PGAM1P5, USP44	USP44	Intron	chr12	95540991	95541421
chr18:46431598-46431916	-1.37845	-1.29862	0.0487684	0.240584	Down2NoFDR	.	RNF165	RNF165	Intron	chr18	46431598	46431916
chr3:190473146-190473556	-1.37786	-1.22155	0.0208847	0.156612	Down2NoFDR	.	IL1RAP, TMEM207	TMEM207	Dis5 (5' distal regions)	chr3	190473146	190473556
chr1:176896417-176898699	1.27199	5.15072	0.000321533	0.0404278	Up2	.	.	PAPPA2	Intron	chr1	176896417	176898699
chrX:142298071-142298827	-1.37752	-0.131686	0.0197328	0.151973	Down2NoFDR	.	.	MAGEC2	Intron	chrX	142298071	142298827
chr4:4843849-4844381	-1.37738	-0.653258	0.0392197	0.216865	Down2NoFDR	LINC01396	.	LINC01396	Promoter.Up	chr4	4843849	4844381
chr1:189139620-189140539	-1.37735	0.274671	0.0366125	0.209933	Down2NoFDR	.	GAPDHP75	GAPDHP75	Dis5 (5' distal regions)	chr1	189139620	189140539
chr14:45634924-45635583	-1.37732	-0.287022	0.00848574	0.0966085	Down2NoFDR	.	.	LINC02303	Intergenic	chr14	45634924	45635583
chr7:142936029-142936714	-1.37714	-0.430449	0.0694379	0.283581	Other	.	KEL, LLCFC1, TRPV5	TRPV5	Dis5 (5' distal regions)	chr7	142936029	142936714
chr13:113006114-113006400	-1.37643	-1.325	0.033687	0.201498	Down2NoFDR	.	MCF2L, MCF2L-AS1	MCF2L	Intron	chr13	113006114	113006400
chr7:67887956-67889149	-1.37609	0.532592	0.00670294	0.085365	Down2NoFDR	.	.	MTCO1P57	Intergenic	chr7	67887956	67889149
chr1:18072666-18072976	-1.37586	-1.58103	0.0375656	0.212566	Down2NoFDR	.	IGSF21, LINC01654	LINC01654	Exon	chr1	18072666	18072976
chr12:82852044-82852357	-1.37575	-1.26828	0.046518	0.235255	Down2NoFDR	.	.	TMTC2	Intron	chr12	82852044	82852357
chr13:110624744-110625546	-1.37553	-0.57708	0.0081902	0.0948615	Down2NoFDR	.	CARS2, NAXD	NAXD	Exon	chr13	110624744	110625546
chr3:53098354-53098920	-1.37533	-0.106406	0.00272971	0.055675	Down2NoFDR	.	RFT1, SERBP1P3	RFT1	Promoter.Down	chr3	53098354	53098920
chr7:125181549-125182056	-1.3753	-0.618448	0.0111336	0.111895	Down2NoFDR	.	POT1-AS1	POT1-AS1	Intron	chr7	125181549	125182056
chrX:44892328-44893111	-1.37523	0.165132	0.0556094	0.255905	Other	.	DUSP21, KDM6A	KDM6A	Intron	chrX	44892328	44893111
chr8:48634142-48635020	-1.37516	0.100884	0.00993691	0.10537	Down2NoFDR	.	LINC02599	LINC02599	Intron	chr8	48634142	48635020
chr1:28431022-28431378	-1.3744	-0.844825	0.00757589	0.0911903	Down2NoFDR	.	CR391992.1, PHACTR4, RF00019	PHACTR4	Intron	chr1	28431022	28431378
chr7:100776436-100776765	-1.37408	-1.68696	0.0369578	0.210886	Down2NoFDR	.	EPHB4, ZAN	EPHB4	Exon	chr7	100776436	100776765
chr5:2515310-2515842	-1.37384	-0.830528	0.026526	0.178265	Down2NoFDR	.	.	LSINCT5	Intergenic	chr5	2515310	2515842
chr15:25212373-25212853	-1.37373	-0.990502	0.0710188	0.286491	Other	SNHG14	.	SNHG14	Promoter.Up	chr15	25212373	25212853
chr9:92655782-92656316	-1.37333	-0.37663	0.0245974	0.171179	Down2NoFDR	.	CENPP, IPPK	IPPK	Intron	chr9	92655782	92656316
chr10:101229513-101230471	-1.37328	0.227265	0.0139997	0.1264	Down2NoFDR	LBX1, LBX1-AS1	.	LBX1-AS1	Promoter.Up	chr10	101229513	101230471
chr12:19619201-19619637	-1.37314	-0.938301	0.00939435	0.102051	Down2NoFDR	.	.	AEBP2	Intron	chr12	19619201	19619637
chr8:142045367-142046068	-1.37312	-0.455299	0.0191241	0.149465	Down2NoFDR	.	.	LINC00051	Dis5 (5' distal regions)	chr8	142045367	142046068
chr16:71521123-71521480	-1.37294	-1.08738	0.0406805	0.22057	Down2NoFDR	.	CHST4, TAT, TAT-AS1, ZNF19	CHST4	Intron	chr16	71521123	71521480
chr12:126936489-126937000	-1.37282	-0.853023	0.0136353	0.124742	Down2NoFDR	LINC02405	.	LINC02405	Promoter.Up	chr12	126936489	126937000
chr2:94972391-94972776	-1.37232	-1.10177	0.0318229	0.196026	Down2NoFDR	.	.	MAL	Promoter.Up	chr2	94972391	94972776
chr21:39642987-39643546	-1.37189	-0.817788	0.0138002	0.125522	Down2NoFDR	.	AF064860.1, B3GALT5, B3GALT5-AS1	AF064860.1	Intron	chr21	39642987	39643546
chr12:88847027-88847599	-1.37176	-0.59261	0.00837292	0.0960311	Down2NoFDR	.	.	LINC02458	Intergenic	chr12	88847027	88847599
chr7:155911480-155912133	-1.3713	-0.582123	0.0118095	0.115513	Down2NoFDR	.	.	SHH	Intergenic	chr7	155911480	155912133
chr2:240235184-240235802	-1.37113	-0.396025	0.00372822	0.0640621	Down2NoFDR	.	.	RF00012	Intron	chr2	240235184	240235802
chr17:28770436-28770883	-1.37086	-0.562121	0.0159675	0.135603	Down2NoFDR	.	FAM222B, RPL23A, RPL31P58, TLCD1, TRAF4	FAM222B	Intron	chr17	28770436	28770883
chr20:57013792-57014179	-1.37086	-0.797919	0.0293356	0.188111	Down2NoFDR	.	.	BMP7	Intergenic	chr20	57013792	57014179
chr18:9529128-9529480	-1.37076	-1.16654	0.0414916	0.222778	Down2NoFDR	.	PPP4R1	PPP4R1	Intron	chr18	9529128	9529480
chr19:33734490-33735400	-1.37045	-0.202848	0.0139826	0.126337	Down2NoFDR	.	CHST8	CHST8	Intron	chr19	33734490	33735400
chr19:10183280-10183710	-1.36981	-0.584279	0.0339524	0.202242	Down2NoFDR	DNMT1	.	DNMT1	Promoter.Down	chr19	10183280	10183710
chr8:1904609-1905060	-1.36931	-0.879575	0.0534831	0.251441	Other	ARHGEF10	.	ARHGEF10	Promoter.Down	chr8	1904609	1905060
chrX:74925449-74926005	-1.36904	-0.575893	0.0143216	0.127978	Down2NoFDR	NEXMIF	.	NEXMIF	Promoter.Up	chrX	74925449	74926005
chr10:87325608-87325949	-1.3687	-1.01272	0.0582266	0.261524	Other	NUTM2A-AS1	.	NUTM2A-AS1	Promoter.Down	chr10	87325608	87325949
chr7:47651156-47651494	-1.36868	-1.35355	0.0276894	0.182481	Down2NoFDR	.	C7orf65, LINC01447	C7orf65	Dis5 (5' distal regions)	chr7	47651156	47651494
chr22:46615342-46615761	-1.36854	-0.983611	0.174439	0.431603	Other	.	GRAMD4	GRAMD4	Intron	chr22	46615342	46615761
chr18:58465273-58465970	-1.36853	-0.175601	0.00295837	0.057663	Down2NoFDR	.	.	ALPK2	Dis5 (5' distal regions)	chr18	58465273	58465970
chr5:2750623-2751142	-1.36822	-0.798287	0.026054	0.176653	Down2NoFDR	C5orf38, IRX2	.	IRX2	Promoter.Up	chr5	2750623	2751142
chr5:179221214-179222069	-1.36819	-0.180058	0.0148441	0.130393	Down2NoFDR	.	.	ADAMTS2	Intron	chr5	179221214	179222069
chr1:234816557-234816851	-1.3679	-1.25266	0.027347	0.181289	Down2NoFDR	.	RNY4P16	RNY4P16	Intron	chr1	234816557	234816851
chr3:195837668-195838175	-1.36774	-0.775342	0.0554321	0.255517	Other	LINC01983	.	LINC01983	Promoter.Up	chr3	195837668	195838175
chr10:34637040-34639851	1.50367	5.11776	0.000174399	0.0404278	Up2	.	RPL37P18, RPS12P16	RPL37P18	Intron	chr10	34637040	34639851
chrX:130125948-130126430	-1.36708	-0.75836	0.0157565	0.134519	Down2NoFDR	.	AIFM1, ELF4, RAB33A	AIFM1	Dis5 (5' distal regions)	chrX	130125948	130126430
chr2:218511298-218511643	-1.36684	-0.70235	0.0618714	0.26914	Other	.	USP37	USP37	Intron	chr2	218511298	218511643
chr7:56256128-56256493	-1.36684	-1.01603	0.0203648	0.154529	Down2NoFDR	.	CCNJP1	CCNJP1	Dis5 (5' distal regions)	chr7	56256128	56256493
chr16:14919824-14920605	-1.36666	-0.0288125	0.00388224	0.0651166	Down2NoFDR	.	NOMO1, NPIPA1, RF00019	NPIPA1	Promoter.Up	chr16	14919824	14920605
chr8:142596725-142597663	-1.36659	0.35052	0.0222554	0.162124	Down2NoFDR	.	ARC, MROH4P	ARC	Dis5 (5' distal regions)	chr8	142596725	142597663
chr15:56768361-56768656	-1.36579	-1.42852	0.0638368	0.273161	Other	.	ZNF280D	ZNF280D	Intron	chr15	56768361	56768656
chr7:158236173-158236748	-1.36578	-0.483311	0.0219646	0.16089	Down2NoFDR	.	PTPRN2	PTPRN2	Intron	chr7	158236173	158236748
chr12:68840217-68840551	-1.36556	-1.22226	0.0272577	0.180916	Down2NoFDR	MDM2	.	MDM2	Promoter.Up	chr12	68840217	68840551
chr14:99603657-99604001	-1.36541	-1.32704	0.181834	0.439912	Other	CCDC85C	.	CCDC85C	Promoter.Up	chr14	99603657	99604001
chr5:157419079-157420067	-1.36529	0.236062	0.0107213	0.109579	Down2NoFDR	.	CYFIP2, NIPAL4	CYFIP2	Intron	chr5	157419079	157420067
chr11:129460023-129460535	-1.36489	-0.762362	0.0133599	0.123466	Down2NoFDR	.	BARX2	BARX2	Dis3 (3' distal regions)	chr11	129460023	129460535
chr4:54117005-54117708	-1.36477	-0.427918	0.0666085	0.278448	Other	.	GSX2, MORF4L2P1	GSX2	Dis3 (3' distal regions)	chr4	54117005	54117708
chr15:71872889-71873167	-1.3647	-1.14769	0.0505817	0.2448	Other	.	MYO9A	MYO9A	Intron	chr15	71872889	71873167
chr6:7455707-7456137	-1.36439	-0.993549	0.0223397	0.162424	Down2NoFDR	.	HNRNPLP1, RIOK1	HNRNPLP1	Dis3 (3' distal regions)	chr6	7455707	7456137
chr18:77092093-77093357	-1.36427	0.785082	0.0527521	0.24964	Other	.	MBP	MBP	Promoter.Up	chr18	77092093	77093357
chrX:49083002-49083287	-1.36339	-1.28059	0.15367	0.407345	Other	.	CCDC120, GPKOW, PRAF2, TFE3, WDR45	WDR45	Promoter.Down	chrX	49083002	49083287
chr6:100509581-100509921	-1.36306	-1.20613	0.183793	0.442008	Other	ASCC3	.	ASCC3	Promoter.Down	chr6	100509581	100509921
chr3:142290242-142290964	-1.36267	-0.112712	0.00243947	0.0533702	Down2NoFDR	.	XRN1	XRN1	Dis3 (3' distal regions)	chr3	142290242	142290964
chr2:70744818-70745499	-1.36208	-0.446179	0.0143507	0.128142	Down2NoFDR	.	ADD2, FIGLA	ADD2	Intron	chr2	70744818	70745499
chr3:148985813-148986423	-1.36177	-0.714675	0.0134448	0.123856	Down2NoFDR	UBQLN4P1	.	UBQLN4P1	Promoter.Down	chr3	148985813	148986423
chr16:2118721-2120019	-1.36164	0.469619	0.00256013	0.0542734	Down2NoFDR	PKD1	.	PKD1	Promoter.Up	chr16	2118721	2120019
chr1:17550428-17550708	-1.3615	-1.39349	0.0507532	0.245152	Other	.	ARHGEF10L	ARHGEF10L	Intron	chr1	17550428	17550708
chr4:64432791-64433416	-1.36149	-0.644468	0.0109042	0.110635	Down2NoFDR	DPP3P1	.	DPP3P1	Promoter.Down	chr4	64432791	64433416
chr3:115128486-115129030	-1.36132	-0.451978	0.0273507	0.181301	Down2NoFDR	.	ZBTB20, ZBTB20-AS4	ZBTB20	Intron	chr3	115128486	115129030
chrX:48055452-48055857	-1.36081	-1.12344	0.160796	0.416176	Other	ZNF630-AS1	.	ZNF630-AS1	Promoter.Up	chrX	48055452	48055857
chr9:136905736-136906097	-1.36031	-1.01901	0.0830122	0.307871	Other	.	C8G, EDF1, FBXW5, LCN12, MAMDC4, TRAF2	TRAF2	Intron	chr9	136905736	136906097
chr16:1079734-1082544	-1.36007	1.56818	0.020733	0.156064	Down2NoFDR	SSTR5, SSTR5-AS1	.	SSTR5	Promoter.Up	chr16	1079734	1082544
chr11:117505266-117506217	-1.35977	-0.0386714	0.0110232	0.11131	Down2NoFDR	.	.	CEP164	Exon	chr11	117505266	117506217
chr16:14925174-14925454	-1.3597	-1.597	0.0464956	0.235208	Down2NoFDR	NPIPA1	.	NPIPA1	Promoter.Up	chr16	14925174	14925454
chr5:11931531-11932101	-1.35963	-0.172146	0.00500815	0.0734877	Down2NoFDR	.	CTNND2	CTNND2	Dis5 (5' distal regions)	chr5	11931531	11932101
chr14:50082586-50082911	-1.35929	-1.07743	0.0308847	0.193154	Down2NoFDR	.	LINC01588, PDLIM1P1, RF00019, VCPKMT	RF00019	Intron	chr14	50082586	50082911
chr3:58122834-58123815	-1.35912	0.530949	0.00338479	0.061225	Down2NoFDR	.	FLNB, FLNB-AS1	FLNB	Exon	chr3	58122834	58123815
chr7:98627466-98627770	-1.35883	-1.60469	0.0366032	0.209905	Down2NoFDR	.	NPTX2	NPTX2	Intron	chr7	98627466	98627770
chr12:50391124-50391646	-1.35883	-0.841682	0.0299387	0.190135	Down2NoFDR	LARP4	.	LARP4	Promoter.Up	chr12	50391124	50391646
chr2:105943812-105944410	-1.35827	-0.538376	0.0228042	0.164175	Down2NoFDR	.	.	NCK2	Intron	chr2	105943812	105944410
chr7:125777536-125777870	-1.35813	-0.99546	0.0108502	0.110324	Down2NoFDR	.	.	POT1-AS1	Intergenic	chr7	125777536	125777870
chr6:44213145-44213673	-1.35808	-0.691957	0.0110967	0.111754	Down2NoFDR	.	CAPN11, HSP90AB1, MYMX, NFKBIE, SLC29A1, SLC35B2	MYMX	Dis5 (5' distal regions)	chr6	44213145	44213673
chr1:22429065-22429448	-1.35807	-0.930808	0.00759057	0.0912688	Down2NoFDR	ZBTB40	.	ZBTB40	Promoter.Down	chr1	22429065	22429448
chr16:823116-823831	-1.35751	-0.179165	0.0150506	0.131324	Down2NoFDR	.	CHTF18, GNG13, LMF1, MSLNL, RPUSD1	GNG13	Intron	chr16	823116	823831
chrX:118294465-118294799	-1.35713	-1.36626	0.147341	0.399697	Other	.	.	WDR44	Dis3 (3' distal regions)	chrX	118294465	118294799
chr9:91832493-91833903	-1.35709	0.721528	0.00463279	0.0709182	Down2NoFDR	.	.	ROR2	Intron	chr9	91832493	91833903
chr11:117707320-117707896	-1.35702	-0.625698	0.0110035	0.111216	Down2NoFDR	.	.	DSCAML1	Intron	chr11	117707320	117707896
chr3:85133816-85134482	-1.35691	-0.172056	0.0119402	0.116166	Down2NoFDR	.	.	CADM2	Intron	chr3	85133816	85134482
chr11:48108379-48110922	1.14026	5.09791	0.00106323	0.0422429	Up2	.	PTPRJ	PTPRJ	Exon	chr11	48108379	48110922
chr19:41907075-41907643	-1.35671	-0.352025	0.0279161	0.183268	Down2NoFDR	ARHGEF1	.	ARHGEF1	Promoter.Down	chr19	41907075	41907643
chr8:93558593-93558878	-1.35632	-1.68185	0.0644772	0.274323	Other	.	.	ZNF317P1	Intron	chr8	93558593	93558878
chr15:56007151-56007509	-1.35614	-0.858452	0.0160089	0.135751	Down2NoFDR	CNOT6LP1	.	CNOT6LP1	Promoter.Up	chr15	56007151	56007509
chr2:293581-293911	-1.35607	-1.13262	0.0499611	0.243449	Down2NoFDR	.	ACP1, ALKAL2, LINC01865, SH3YL1	ALKAL2	Intron	chr2	293581	293911
chr9:93654360-93654989	-1.35601	-0.358987	0.0195847	0.151381	Down2NoFDR	.	.	PHF2	Exon	chr9	93654360	93654989
chr4:157819071-157820177	-1.35581	0.691096	0.0366791	0.210023	Down2NoFDR	.	.	RF00019	Promoter.Up	chr4	157819071	157820177
chr5:12216380-12216787	-1.35535	-1.18198	0.0427082	0.22572	Down2NoFDR	.	.	CTNND2	Intergenic	chr5	12216380	12216787
chr17:3176425-3177029	-1.35512	-0.543408	0.00921434	0.100959	Down2NoFDR	.	OR1A1, OR1A2, OR1G1, OR1P1	OR1A2	Promoter.Up	chr17	3176425	3177029
chr3:183901948-183902281	-1.355	-1.12791	0.016052	0.135978	Down2NoFDR	.	ABCC5, CYP2AB1P, PARL, RPSAP31	CYP2AB1P	Intron	chr3	183901948	183902281
chr14:51759912-51760438	-1.35473	-0.619321	0.0655763	0.276487	Other	.	FRMD6, OR7E105P, OR7E106P, OR7E159P	OR7E105P	Intron	chr14	51759912	51760438
chr2:4024369-4024907	-1.35455	-0.397832	0.00402781	0.0661916	Down2NoFDR	.	.	LINC01304	Intergenic	chr2	4024369	4024907
chrX:153625365-153626081	-1.35442	-0.275249	0.0135502	0.124365	Down2NoFDR	.	AF274858.1, CCNQ, DUSP9, KRT18P48, PNCK, RPL18AP16	AF274858.1	Dis5 (5' distal regions)	chrX	153625365	153626081
chr2:3471854-3472576	-1.35435	-0.356442	0.0044817	0.0698056	Down2NoFDR	TRAPPC12	.	TRAPPC12	Promoter.Up	chr2	3471854	3472576
chr2:11077017-11077849	-1.35434	-0.39403	0.0130325	0.121864	Down2NoFDR	.	.	C2orf50	Dis5 (5' distal regions)	chr2	11077017	11077849
chr2:118842708-118843634	-1.35433	0.128466	0.0160582	0.135988	Down2NoFDR	EN1	.	EN1	Promoter.Down	chr2	118842708	118843634
chr17:39935140-39935565	-1.35376	-0.753361	0.0128531	0.1208	Down2NoFDR	.	GSDMA, GSDMB, LRRC3C, ORMDL3, PSMD3	LRRC3C	Intron	chr17	39935140	39935565
chr2:2765949-2766613	-1.3536	-0.30846	0.00565693	0.0781657	Down2NoFDR	.	.	LINC01250	Intron	chr2	2765949	2766613
chr7:467329-467618	-1.35319	-1.30198	0.0286406	0.185971	Down2NoFDR	.	PDGFA	PDGFA	Dis3 (3' distal regions)	chr7	467329	467618
chr9:75207914-75208627	-1.35123	-0.237865	0.0127596	0.120359	Down2NoFDR	.	RF00019	RF00019	Dis5 (5' distal regions)	chr9	75207914	75208627
chr13:113003063-113003618	-1.3508	-0.603386	0.0340102	0.202426	Down2NoFDR	MCF2L	.	MCF2L	Promoter.Down	chr13	113003063	113003618
chrX:35053365-35053705	-1.35075	-0.921493	0.028925	0.186791	Down2NoFDR	.	.	FAM47B	Dis5 (5' distal regions)	chrX	35053365	35053705
chr2:130050993-130051538	-1.35061	-0.769835	0.0395135	0.217595	Down2NoFDR	CYP4F27P	.	CYP4F27P	Promoter.Up	chr2	130050993	130051538
chr7:1493357-1494063	-1.35059	-0.708508	0.0674339	0.280056	Other	INTS1	.	INTS1	Promoter.Up	chr7	1493357	1494063
chr3:9569764-9570183	-1.35045	-1.01272	0.0338318	0.201934	Down2NoFDR	.	DUSP5P2, LHFPL4	LHFPL4	Dis5 (5' distal regions)	chr3	9569764	9570183
chr20:23508504-23509007	-1.35035	-0.896433	0.0578489	0.260848	Other	.	CST12P, CST13P, CST8, CST9LP1	CST13P	Intron	chr20	23508504	23509007
chrX:30721392-30721702	-1.34986	-1.11531	0.0257091	0.175331	Down2NoFDR	GK	.	GK	Promoter.Down	chrX	30721392	30721702
chr2:111696596-111697118	-1.34952	-0.449637	0.0120383	0.11665	Down2NoFDR	.	.	ANAPC1	Promoter.Down	chr2	111696596	111697118
chr9:72725566-72725926	-1.34915	-0.956453	0.0283494	0.1848	Down2NoFDR	.	RPS27AP15	RPS27AP15	Intron	chr9	72725566	72725926
chr22:34133782-34134069	-1.34907	-1.48537	0.0482288	0.239294	Down2NoFDR	.	.	Z68323.1	Intron	chr22	34133782	34134069
chr11:49048736-49049308	-1.34899	-0.600497	0.0149658	0.130948	Down2NoFDR	.	TRIM49B, TRIM64C, UBTFL7	TRIM64C	Dis5 (5' distal regions)	chr11	49048736	49049308
chr6:120102077-120102403	-1.34891	-0.936305	0.0439399	0.228634	Down2NoFDR	.	.	COX6A1P3	Intergenic	chr6	120102077	120102403
chr14:105886589-105886976	-1.34867	-1.28656	0.0617738	0.268957	Other	.	FAM30A	FAM30A	Promoter.Up	chr14	105886589	105886976
chr4:6298732-6299543	-1.34854	0.142881	0.0188045	0.147985	Down2NoFDR	.	WFS1	WFS1	Intron	chr4	6298732	6299543
chr22:27622569-27622941	-1.34809	-1.16788	0.0823717	0.306881	Other	.	.	MN1	Dis5 (5' distal regions)	chr22	27622569	27622941
chr5:1922781-1923164	-1.34789	-0.952482	0.0112149	0.112292	Down2NoFDR	.	IRX4	IRX4	Dis5 (5' distal regions)	chr5	1922781	1923164
chr7:150799645-150800225	-1.3477	-0.592474	0.0343376	0.203469	Down2NoFDR	TMEM176A, TMEM176B	.	TMEM176B	Promoter.Up	chr7	150799645	150800225
chr6:66096579-66097644	-1.34737	0.408585	0.00418907	0.0675694	Down2NoFDR	NUFIP1P1	.	NUFIP1P1	Promoter.Up	chr6	66096579	66097644
chr7:112440853-112441415	-1.34713	-0.337474	0.0140162	0.126469	Down2NoFDR	.	IFRD1, LSMEM1	IFRD1	Intron	chr7	112440853	112441415
chr3:29524448-29524945	-1.34706	-0.892175	0.0200955	0.153453	Down2NoFDR	.	.	RBMS3	Intron	chr3	29524448	29524945
chr14:81244287-81245184	-1.34697	0.342859	0.0116984	0.114893	Down2NoFDR	DYNLL1P1	.	DYNLL1P1	Promoter.Down	chr14	81244287	81245184
chr4:6270761-6272598	-1.34696	0.831895	0.00233906	0.0524612	Down2NoFDR	WFS1	.	WFS1	Promoter.Down	chr4	6270761	6272598
chr18:78787932-78788566	-1.34667	-0.310658	0.00933232	0.101725	Down2NoFDR	.	.	LINC01896	Dis3 (3' distal regions)	chr18	78787932	78788566
chr19:38412744-38413629	-1.34646	0.488571	0.032043	0.1967	Down2NoFDR	RASGRP4	.	RASGRP4	Promoter.Up	chr19	38412744	38413629
chr5:175397501-175398119	-1.34591	-0.537841	0.00737213	0.0897314	Down2NoFDR	.	DRD1	DRD1	Dis3 (3' distal regions)	chr5	175397501	175398119
chr11:71058572-71059067	-1.34522	-0.674883	0.00856417	0.0970481	Down2NoFDR	.	SHANK2	SHANK2	Intron	chr11	71058572	71059067
chr2:31451016-31451735	-1.34517	-0.616169	0.0562745	0.257456	Other	.	XDH	XDH	Dis5 (5' distal regions)	chr2	31451016	31451735
chr22:44983196-44983605	-1.34511	-0.841608	0.0298516	0.189816	Down2NoFDR	.	PHF21B	PHF21B	Intron	chr22	44983196	44983605
chr4:151031439-151031823	-1.34457	-0.982619	0.0380663	0.21395	Down2NoFDR	.	AK4P6, LRBA	AK4P6	Dis5 (5' distal regions)	chr4	151031439	151031823
chr9:20501392-20501950	-1.34423	-0.447412	0.00665472	0.0850655	Down2NoFDR	.	.	MLLT3	Promoter.Down	chr9	20501392	20501950
chr20:34584726-34585346	-1.34416	-0.22321	0.0194367	0.150812	Down2NoFDR	.	MAP1LC3A, PIGU	MAP1LC3A	Intron	chr20	34584726	34585346
chr9:135192968-135193591	-1.34397	-0.371719	0.0471239	0.236751	Down2NoFDR	.	.	OLFM1	Dis3 (3' distal regions)	chr9	135192968	135193591
chr3:194801812-194802473	-1.34362	-0.249386	0.0142795	0.127843	Down2NoFDR	.	LINC01968, LINC01972	LINC01968	Exon	chr3	194801812	194802473
chr1:21428992-21429631	-1.34341	-0.534862	0.0144168	0.128456	Down2NoFDR	HS6ST1P1, NBPF2P	.	HS6ST1P1	Promoter.Up	chr1	21428992	21429631
chr13:114050665-114051303	-1.3432	-0.888076	0.0693733	0.283454	Other	.	RASA3	RASA3	Intron	chr13	114050665	114051303
chr1:3014038-3014323	-1.34306	-1.56463	0.0381927	0.214297	Down2NoFDR	.	ACTRT2, PRDM16-DT	ACTRT2	Dis5 (5' distal regions)	chr1	3014038	3014323
chr5:118973547-118973876	-1.34218	-1.21167	0.0813743	0.305032	Other	PTMAP2	.	PTMAP2	Promoter.Up	chr5	118973547	118973876
chr21:36911475-36911949	-1.3419	-0.82139	0.0623339	0.270102	Other	.	DPRXP5, HLCS	HLCS	Intron	chr21	36911475	36911949
chr1:46506737-46507301	-1.34142	-0.408277	0.0478576	0.23833	Down2NoFDR	DMBX1	.	DMBX1	Promoter.Up	chr1	46506737	46507301
chrX:67545946-67546414	-1.34114	-0.85495	0.00806069	0.0942272	Down2NoFDR	AR	.	AR	Promoter.Down	chrX	67545946	67546414
chr11:2137336-2138145	-1.34112	-0.155596	0.00217945	0.0513256	Down2NoFDR	IGF2	.	IGF2	Promoter.Up	chr11	2137336	2138145
chr6:60621975-60622345	-1.34087	-0.983067	0.0295699	0.188834	Down2NoFDR	.	.	GAPDHP41	Intergenic	chr6	60621975	60622345
chr8:30976228-30976647	-1.34044	-0.746431	0.0254242	0.174295	Down2NoFDR	.	.	PURG	Dis3 (3' distal regions)	chr8	30976228	30976647
chr1:36668494-36670073	-1.34018	0.540431	0.0123593	0.118379	Down2NoFDR	.	FTLP18	FTLP18	Dis5 (5' distal regions)	chr1	36668494	36670073
chr15:69384610-69384980	-1.33941	-1.41245	0.0451764	0.231846	Down2NoFDR	.	PAQR5, RF00019	RF00019	Exon	chr15	69384610	69384980
chr8:11680056-11680465	-1.33936	-0.894825	0.0763856	0.296326	Other	.	GATA4	GATA4	Intron	chr8	11680056	11680465
chr9:130428830-130429866	-1.33908	0.172238	0.00455186	0.0703113	Down2NoFDR	HMCN2	.	HMCN2	Promoter.Up	chr9	130428830	130429866
chr9:90174838-90175476	-1.33888	-0.670715	0.0400859	0.218995	Down2NoFDR	.	OR7E31P	OR7E31P	Dis5 (5' distal regions)	chr9	90174838	90175476
chr14:74440045-74440618	-1.33839	-0.660213	0.0412621	0.222121	Down2NoFDR	.	RAP1AP, SYNDIG1L	SYNDIG1L	Dis5 (5' distal regions)	chr14	74440045	74440618
chr18:37550458-37551176	-1.33808	-0.343863	0.00971053	0.103925	Down2NoFDR	.	CELF4	CELF4	Intron	chr18	37550458	37551176
chr7:5576276-5576716	-1.33753	-0.954128	0.0443504	0.229674	Down2NoFDR	.	ACTB, FSCN1	ACTB	Dis5 (5' distal regions)	chr7	5576276	5576716
chr5:29191527-29191829	-1.33745	-1.30908	0.0766992	0.29684	Other	LINC02109	.	LINC02109	Promoter.Up	chr5	29191527	29191829
chr17:20317446-20318045	-1.3374	-0.748026	0.05395	0.2523	Other	.	CCDC144CP, RF00017, SPECC1	CCDC144CP	Exon	chr17	20317446	20318045
chr1:37047606-37048073	-1.3373	-0.836261	0.0119687	0.11627	Down2NoFDR	.	.	RPS29P6	Dis5 (5' distal regions)	chr1	37047606	37048073
chr16:13583145-13583554	-1.33722	-1.08185	0.0306301	0.192359	Down2NoFDR	.	.	TMF1P1	Dis3 (3' distal regions)	chr16	13583145	13583554
chr8:119848752-119849323	-1.33695	-0.556342	0.0191565	0.149598	Down2NoFDR	.	DEPTOR, DSCC1, TAF2	DSCC1	Intron	chr8	119848752	119849323
chr4:129854034-129854458	-1.33688	-1.17942	0.0229967	0.164956	Down2NoFDR	.	EEF1GP8, LINC02465	LINC02465	Intron	chr4	129854034	129854458
chr7:51028230-51028651	-1.3365	-0.859911	0.0164974	0.138118	Down2NoFDR	.	COBL	COBL	Exon	chr7	51028230	51028651
chr1:29506761-29507373	-1.33617	-0.595337	0.0386101	0.21529	Down2NoFDR	.	.	LINC01756	Dis5 (5' distal regions)	chr1	29506761	29507373
chr7:967416-967909	-1.33604	-1.01707	0.0299387	0.190135	Down2NoFDR	.	ADAP1, COX19, CYP2W1	COX19	Exon	chr7	967416	967909
chr4:757137-757492	-1.33574	-0.790562	0.0238491	0.168253	Down2NoFDR	.	CPLX1, PCGF3	PCGF3	Promoter.Down	chr4	757137	757492
chr6:165747643-165747948	-1.33523	-1.12758	0.033625	0.201318	Down2NoFDR	.	.	PDE10A	Intron	chr6	165747643	165747948
chr3:135132612-135133279	-1.33516	-0.441853	0.0152793	0.132392	Down2NoFDR	EPHB1	.	EPHB1	Promoter.Up	chr3	135132612	135133279
chr7:44533424-44533933	-1.3351	-0.65079	0.0286664	0.186026	Down2NoFDR	.	DDX56, NPC1L1, NUDCD3, TMED4	NPC1L1	Exon	chr7	44533424	44533933
chr13:46162139-46163189	-1.33506	0.147117	0.00548971	0.0770014	Down2NoFDR	.	LCP1, LRRC63	LCP1	Intron	chr13	46162139	46163189
chr12:125427-126407	-1.33464	0.441558	0.00727701	0.0890816	Down2NoFDR	.	IQSEC3	IQSEC3	Exon	chr12	125427	126407
chr12:23076219-23076600	-1.33458	-0.895584	0.0490733	0.241292	Down2NoFDR	.	.	RPS27P22	Intron	chr12	23076219	23076600
chr13:114102269-114103294	-1.33442	0.19085	0.00909035	0.100184	Down2NoFDR	.	RASA3, RASA3-IT1	RASA3-IT1	Intron	chr13	114102269	114103294
chr9:135415546-135415820	-1.33405	-1.28369	0.050764	0.245157	Other	.	SOCS5P2	SOCS5P2	Dis5 (5' distal regions)	chr9	135415546	135415820
chr9:6612458-6612902	-1.33307	-0.684509	0.0154013	0.132933	Down2NoFDR	.	GLDC, RPL23AP57, RPS3AP54	GLDC	Intron	chr9	6612458	6612902
chr13:113332155-113332579	-1.33271	-1.15156	0.0172527	0.141293	Down2NoFDR	.	GRTP1, GRTP1-AS1, LAMP1	LAMP1	Intron	chr13	113332155	113332579
chr11:17883798-17884579	-1.33257	0.0973508	0.00241252	0.0530466	Down2NoFDR	.	SERGEF	SERGEF	Intron	chr11	17883798	17884579
chr2:101084045-101084553	-1.33218	-0.682327	0.0791164	0.301176	Other	.	BBIP1P1, TBC1D8	BBIP1P1	Intron	chr2	101084045	101084553
chr9:33600683-33601339	-1.33194	-0.302014	0.0114242	0.113404	Down2NoFDR	CYP4F26P	.	CYP4F26P	Promoter.Up	chr9	33600683	33601339
chr5:159648075-159648567	-1.33152	-0.64282	0.0124948	0.119043	Down2NoFDR	.	.	LINC01847	Intron	chr5	159648075	159648567
chr8:729047-729468	-1.33151	-1.03082	0.0199638	0.152859	Down2NoFDR	ERICH1	.	ERICH1	Promoter.Down	chr8	729047	729468
chr10:7860933-7861306	-1.33142	-1.0354	0.0523069	0.248608	Other	.	TAF3	TAF3	Intron	chr10	7860933	7861306
chr9:134470544-134472137	-1.33141	0.747076	0.00741587	0.0900009	Down2NoFDR	.	.	RXRA	Dis5 (5' distal regions)	chr9	134470544	134472137
chr10:7641539-7641820	-1.3308	-1.53186	0.0256612	0.175146	Down2NoFDR	ITIH5	.	ITIH5	Promoter.Up	chr10	7641539	7641820
chr2:70310475-70310774	-1.3308	-1.23002	0.0227726	0.164046	Down2NoFDR	.	BRD7P6, FAM136A, PCYOX1, SNRPG	FAM136A	Dis5 (5' distal regions)	chr2	70310475	70310774
chr1:75134945-75135701	-1.33078	-0.0901074	0.0149701	0.130969	Down2NoFDR	LHX8	.	LHX8	Promoter.Up	chr1	75134945	75135701
chr6:65627394-65628140	-1.33058	0.0646178	0.0027168	0.0555789	Down2NoFDR	.	.	EYS	Intron	chr6	65627394	65628140
chr15:37550278-37550992	-1.33031	-0.153921	0.0154596	0.133204	Down2NoFDR	.	.	RF00017	Intergenic	chr15	37550278	37550992
chr7:1865152-1865443	-1.33023	-1.32364	0.0193564	0.15048	Down2NoFDR	.	MAD1L1	MAD1L1	Intron	chr7	1865152	1865443
chr5:32561250-32561786	-1.32968	-0.61063	0.0119736	0.116302	Down2NoFDR	.	SUB1	SUB1	Intron	chr5	32561250	32561786
chr7:44294074-44294497	-1.32935	-0.985926	0.0252489	0.173697	Down2NoFDR	.	CAMK2B	CAMK2B	Intron	chr7	44294074	44294497
chr1:34781163-34781637	-1.32919	-0.698723	0.0425144	0.225253	Down2NoFDR	GJB3	.	GJB3	Promoter.Up	chr1	34781163	34781637
chr14:101199115-101199644	-1.32914	-0.945572	0.0222694	0.162148	Down2NoFDR	.	.	RF00012	Dis5 (5' distal regions)	chr14	101199115	101199644
chr6:157374241-157374673	-1.32902	-0.644714	0.00827214	0.0953688	Down2NoFDR	.	ZDHHC14	ZDHHC14	Promoter.Up	chr6	157374241	157374673
chr12:130444690-130445185	-1.32891	-0.792598	0.0740778	0.292148	Other	.	RIMBP2	RIMBP2	Exon	chr12	130444690	130445185
chr12:9309872-9311007	-1.32882	0.30662	0.00552689	0.0772511	Down2NoFDR	.	A2MP1, LINC02367, RF00072	RF00072	Exon	chr12	9309872	9311007
chr4:76125093-76125623	-1.32861	-0.756642	0.0133968	0.123661	Down2NoFDR	.	ART3, NUP54, SCARB2	NUP54	Intron	chr4	76125093	76125623
chr11:117795815-117797974	-1.3282	1.58512	0.00567723	0.0783343	Down2NoFDR	DSCAML1	.	DSCAML1	Promoter.Up	chr11	117795815	117797974
chr3:127894887-127895304	-1.32806	-0.74271	0.0204511	0.154898	Down2NoFDR	.	KBTBD12	KBTBD12	Intron	chr3	127894887	127895304
chr3:95744693-95745524	-1.3279	0.0615084	0.0227576	0.16403	Down2NoFDR	.	.	MTHFD2P1	Intergenic	chr3	95744693	95745524
chr1:52907087-52907357	-1.32768	-1.38723	0.0494912	0.242304	Down2NoFDR	ECHDC2	.	ECHDC2	Promoter.Up	chr1	52907087	52907357
chr1:13530815-13531125	-1.32754	-1.45179	0.0317259	0.195754	Down2NoFDR	.	BRWD1P1, LRRC38	LRRC38	Dis5 (5' distal regions)	chr1	13530815	13531125
chr2:236565808-236566382	-1.32745	-0.627355	0.0410114	0.221508	Down2NoFDR	ACKR3	.	ACKR3	Promoter.Up	chr2	236565808	236566382
chr10:22278085-22278516	-1.32744	-0.911433	0.0111596	0.112042	Down2NoFDR	.	BMI1, COMMD3, COMMD3-BMI1, RPL31P45	RPL31P45	Dis5 (5' distal regions)	chr10	22278085	22278516
chr2:119263138-119263431	-1.3274	-1.44612	0.147272	0.399604	Other	.	STEAP3, STEAP3-AS1	STEAP3-AS1	Exon	chr2	119263138	119263431
chr20:33069684-33070122	-1.32718	-0.95115	0.0721241	0.288572	Other	.	BPIFB3, BPIFB4, BPIFB6, PUDPP3	BPIFB4	Exon	chr20	33069684	33070122
chr15:67819387-67820083	-1.32676	-0.316015	0.0970717	0.331429	Other	SKOR1	.	SKOR1	Promoter.Up	chr15	67819387	67820083
chr1:4268530-4269666	-1.3261	0.153263	0.00919708	0.100863	Down2NoFDR	.	.	EEF1DP6	Intergenic	chr1	4268530	4269666
chr2:232486937-232487816	-1.32592	-0.205436	0.0471764	0.236899	Down2NoFDR	ECEL1	.	ECEL1	Promoter.Up	chr2	232486937	232487816
chr11:66960575-66961012	-1.32549	-0.861027	0.0677178	0.280538	Other	.	C11orf86, PC, SYT12	PC	Dis5 (5' distal regions)	chr11	66960575	66961012
chr9:42921980-42922413	-1.32522	-1.42157	0.0286055	0.185817	Down2NoFDR	CR848007.2, SNX18P5	.	CR848007.2	Promoter.Up	chr9	42921980	42922413
chr6:53170927-53172715	1.02812	5.0848	0.00166885	0.0468648	Up2	.	GCM1, SOD1P1	GCM1	Dis5 (5' distal regions)	chr6	53170927	53172715
chr6:104940251-104941674	-1.32416	0.66824	0.00379869	0.0645743	Down2NoFDR	LIN28B, LIN28B-AS1	.	LIN28B-AS1	Promoter.Up	chr6	104940251	104941674
chr6:55368637-55369433	-1.32409	-0.197387	0.0181796	0.145401	Down2NoFDR	.	GFRAL	GFRAL	Intron	chr6	55368637	55369433
chr11:49797962-49799233	-1.324	0.322588	0.0193931	0.150611	Down2NoFDR	.	TRIM51FP	TRIM51FP	Intron	chr11	49797962	49799233
chr11:79864635-79865552	-1.32385	-0.113666	0.113158	0.354925	Other	.	.	TENM4	Intergenic	chr11	79864635	79865552
chr2:120854133-120854623	-1.32365	-0.681359	0.00880608	0.0985161	Down2NoFDR	.	.	GLI2	Intron	chr2	120854133	120854623
chr4:88512573-88512874	-1.32359	-1.45243	0.145263	0.39723	Other	.	HERC5, NCOA4P2, PIGY, PIGY-DT, PYURF	NCOA4P2	Dis5 (5' distal regions)	chr4	88512573	88512874
chr11:115659079-115659925	-1.32347	0.0291112	0.00539701	0.0763545	Down2NoFDR	.	RF01210	RF01210	Promoter.Up	chr11	115659079	115659925
chr2:157419068-157419407	-1.32333	-0.909421	0.0187984	0.147977	Down2NoFDR	.	CYTIP, FAM133DP	CYTIP	Intron	chr2	157419068	157419407
chr14:91189032-91189700	-1.32298	-0.302448	0.0432859	0.227127	Down2NoFDR	DGLUCY	.	DGLUCY	Promoter.Up	chr14	91189032	91189700
chr10:100978534-100979312	-1.32286	-0.0311855	0.0511152	0.245823	Other	SEMA4G	.	SEMA4G	Promoter.Up	chr10	100978534	100979312
chr10:3516829-3517292	-1.32247	-0.501115	0.0124606	0.118845	Down2NoFDR	.	LINC02669	LINC02669	Dis5 (5' distal regions)	chr10	3516829	3517292
chr10:117783360-117783653	-1.32246	-1.29741	0.0425937	0.225474	Down2NoFDR	.	LINC02674	LINC02674	Dis3 (3' distal regions)	chr10	117783360	117783653
chr20:11275268-11275739	-1.32233	-0.652084	0.0110395	0.111414	Down2NoFDR	.	.	RPS11P1	Promoter.Up	chr20	11275268	11275739
chr7:1886391-1887180	-1.32231	-0.339177	0.0117708	0.115255	Down2NoFDR	.	MAD1L1	MAD1L1	Intron	chr7	1886391	1887180
chr2:16607602-16609680	1.12146	5.02812	0.000914222	0.0413762	Up2	.	FAM49A	FAM49A	Intron	chr2	16607602	16609680
chr17:43567863-43568516	-1.32192	-0.13171	0.0125185	0.119186	Down2NoFDR	.	DHX8, ETV4, RF00017	ETV4	Intron	chr17	43567863	43568516
chr10:131532845-131533580	-1.32189	-0.280594	0.00709259	0.0880114	Down2NoFDR	.	.	TCERG1L	Intergenic	chr10	131532845	131533580
chr7:56124704-56125296	-1.32183	-0.598604	0.0146803	0.129548	Down2NoFDR	.	CHCHD2, NUPR2, PHKG1, SUMF2	NUPR2	Dis5 (5' distal regions)	chr7	56124704	56125296
chr10:131831528-131832498	-1.32155	0.0283982	0.00370408	0.063885	Down2NoFDR	.	LINC01164	LINC01164	Promoter.Down	chr10	131831528	131832498
chr3:193897502-193898194	-1.32139	-0.471147	0.0135235	0.124227	Down2NoFDR	.	.	LINC02038	Intergenic	chr3	193897502	193898194
chr8:47853082-47853693	-1.32032	-0.236663	0.0104942	0.108345	Down2NoFDR	.	PRKDC, RF00019	PRKDC	Intron	chr8	47853082	47853693
chr8:142574240-142574704	-1.31974	-1.00455	0.0722636	0.288877	Other	MROH4P	.	MROH4P	Promoter.Down	chr8	142574240	142574704
chr20:38511713-38512094	-1.31969	-0.592737	0.034824	0.204852	Down2NoFDR	.	RALGAPB, RPS3P2	RALGAPB	Intron	chr20	38511713	38512094
chr1:1669367-1670006	-1.31958	0.113557	0.0095051	0.102628	Down2NoFDR	SLC35E2B	.	SLC35E2B	Promoter.Up	chr1	1669367	1670006
chr17:6308500-6308950	-1.31924	-0.788582	0.0188242	0.148077	Down2NoFDR	.	BTF3P14	BTF3P14	Dis3 (3' distal regions)	chr17	6308500	6308950
chr22:48715344-48715843	-1.319	-0.824061	0.0269246	0.179733	Down2NoFDR	.	TAFA5	TAFA5	Intron	chr22	48715344	48715843
chr7:154205519-154206094	-1.31898	-0.76708	0.0443543	0.229674	Down2NoFDR	.	.	DPP6	Intron	chr7	154205519	154206094
chr18:1636040-1636333	-1.31897	-1.46851	0.0653133	0.276117	Other	.	.	LINC00470	Intron	chr18	1636040	1636333
chr5:174729344-174729667	-1.31895	-1.39045	0.183666	0.441854	Other	.	MSX2	MSX2	Exon	chr5	174729344	174729667
chr1:29800096-29801059	-1.31884	0.0210023	0.025247	0.173695	Down2NoFDR	.	.	LINC01648	Dis3 (3' distal regions)	chr1	29800096	29801059
chr22:48606755-48607460	-1.3188	-0.411158	0.0164758	0.138043	Down2NoFDR	.	TAFA5	TAFA5	Intron	chr22	48606755	48607460
chr1:49005818-49006346	-1.31855	-0.83648	0.0671968	0.279636	Other	.	AGBL4	AGBL4	Intron	chr1	49005818	49006346
chr19:5191463-5192190	-1.31846	-0.180207	0.0430715	0.226561	Down2NoFDR	.	PTPRS	PTPRS	Intron	chr19	5191463	5192190
chr14:101173857-101174685	-1.3184	-0.0898745	0.0308279	0.192945	Down2NoFDR	.	RF00012	RF00012	Dis5 (5' distal regions)	chr14	101173857	101174685
chr15:64506181-64506657	-1.31786	-0.358413	0.0100171	0.105786	Down2NoFDR	.	GAPDHP61, ZNF609	ZNF609	Intron	chr15	64506181	64506657
chr8:92230534-92231288	-1.31776	0.10056	0.0104266	0.108003	Down2NoFDR	.	.	RUNX1T1	Intergenic	chr8	92230534	92231288
chr16:88083572-88084004	-1.31757	-0.751678	0.0289953	0.187004	Down2NoFDR	.	BANP	BANP	Intron	chr16	88083572	88084004
chr12:56783183-56784801	-1.31753	0.825761	0.0114343	0.113471	Down2NoFDR	HSD17B6	.	HSD17B6	Promoter.Up	chr12	56783183	56784801
chr11:65656644-65657030	-1.31708	-0.657003	0.0198768	0.152531	Down2NoFDR	.	MAP3K11, PCNX3, RELA, RELA-DT, SIPA1	RELA	Intron	chr11	65656644	65657030
chr12:79710649-79711595	-1.31695	0.433937	0.00675667	0.0857285	Down2NoFDR	.	PAWR	PAWR	Intron	chr12	79710649	79711595
chr1:240024590-240024903	-1.31694	-1.30073	0.0447411	0.23074	Down2NoFDR	.	FMN2, RPS7P5	FMN2	Intron	chr1	240024590	240024903
chr5:164870-165421	-1.31687	-0.984425	0.0629796	0.271526	Other	.	LRRC14B, PLEKHG4B, RF00019	PLEKHG4B	Intron	chr5	164870	165421
chr19:29323125-29323959	-1.31662	-0.0675808	0.00353796	0.0625266	Down2NoFDR	.	.	UQCRFS1	Intron	chr19	29323125	29323959
chr9:134758553-134759034	-1.31647	-1.07475	0.0531389	0.250537	Other	.	COL5A1	COL5A1	Intron	chr9	134758553	134759034
chr1:22635013-22635813	-1.31628	0.0320904	0.00561171	0.0779169	Down2NoFDR	C1QA	.	C1QA	Promoter.Up	chr1	22635013	22635813
chr3:28059246-28059843	-1.31623	-0.400103	0.0133814	0.123583	Down2NoFDR	LINC01967	.	LINC01967	Promoter.Up	chr3	28059246	28059843
chr17:73564488-73564883	-1.31614	-1.10469	0.0482783	0.239417	Down2NoFDR	.	.	SDK2	Intron	chr17	73564488	73564883
chr10:35858707-35859275	-1.31601	-0.589495	0.00640814	0.0835814	Down2NoFDR	.	LINC02630	LINC02630	Dis3 (3' distal regions)	chr10	35858707	35859275
chr5:81985850-81986272	-1.31574	-0.557797	0.0110969	0.111754	Down2NoFDR	ATG10	.	ATG10	Promoter.Up	chr5	81985850	81986272
chr4:184308323-184308593	-1.31564	-1.26425	0.0466695	0.235597	Down2NoFDR	.	LINC02363, MYL12BP2	MYL12BP2	Dis5 (5' distal regions)	chr4	184308323	184308593
chr11:29237625-29237929	-1.3156	-1.17407	0.0332381	0.200371	Down2NoFDR	.	.	OR2BH1P	Intron	chr11	29237625	29237929
chr1:2864617-2864986	-1.31547	-0.942276	0.0352338	0.206215	Down2NoFDR	.	.	TTC34	Dis5 (5' distal regions)	chr1	2864617	2864986
chr12:12485585-12486119	-1.31509	-0.350958	0.0224583	0.162878	Down2NoFDR	.	DUSP16	DUSP16	Promoter.Down	chr12	12485585	12486119
chr11:2868589-2869212	-1.31483	-0.340954	0.00486179	0.0725655	Down2NoFDR	KCNQ1DN	.	KCNQ1DN	Promoter.Up	chr11	2868589	2869212
chr2:41919157-41919474	-1.31462	-1.1917	0.172698	0.429674	Other	.	C2orf91, LINC01913, LINC01914	LINC01914	Dis3 (3' distal regions)	chr2	41919157	41919474
chr14:105712551-105713838	-1.31461	0.680706	0.00576103	0.0789833	Down2NoFDR	.	ELK2AP	ELK2AP	Dis5 (5' distal regions)	chr14	105712551	105713838
chr9:16978027-16978395	-1.31456	-1.1403	0.0575576	0.260272	Other	.	.	BNC2	Intron	chr9	16978027	16978395
chr1:116897432-116897808	-1.31448	-1.10725	0.0174466	0.142133	Down2NoFDR	.	PTGFRN	PTGFRN	Dis5 (5' distal regions)	chr1	116897432	116897808
chr14:94998758-94999219	-1.31418	-0.598605	0.01626	0.136994	Down2NoFDR	.	LINC02279	LINC02279	Dis5 (5' distal regions)	chr14	94998758	94999219
chr22:47778373-47778694	-1.31399	-1.23038	0.0491011	0.241353	Down2NoFDR	.	.	FP325330.3	Exon	chr22	47778373	47778694
chr12:112542208-112542830	-1.31387	-0.514697	0.00626582	0.0825873	Down2NoFDR	.	RPH3A	RPH3A	Dis5 (5' distal regions)	chr12	112542208	112542830
chr17:48526940-48527980	-1.31386	0.654402	0.00291292	0.0572644	Down2NoFDR	.	HOXB-AS1, HOXB-AS2, HOXB-AS3, HOXB1, HOXB2, HOXB3, RF00019	HOXB1	TES (transcription end sites)	chr17	48526940	48527980
chr1:18283012-18283566	-1.31384	-0.774802	0.0548287	0.254345	Other	.	IGSF21	IGSF21	Intron	chr1	18283012	18283566
chr9:135273059-135273510	-1.3138	-0.756903	0.0431885	0.22688	Down2NoFDR	.	.	C9orf62	Dis5 (5' distal regions)	chr9	135273059	135273510
chr17:76966939-76967421	-1.31359	-0.167998	0.0061949	0.0820933	Down2NoFDR	.	MGAT5B, RF00017	MGAT5B	Promoter.Down	chr17	76966939	76967421
chr1:10491613-10492011	-1.31347	-0.771592	0.0159535	0.135518	Down2NoFDR	.	CORT, DFFA, PEX14	PEX14	Intron	chr1	10491613	10492011
chr4:154838728-154839083	-1.31303	-0.884193	0.049569	0.24251	Down2NoFDR	.	.	RBM46	Dis3 (3' distal regions)	chr4	154838728	154839083
chr1:4709094-4709374	-1.31288	-1.40529	0.051945	0.24783	Other	AJAP1	.	AJAP1	Promoter.Up	chr1	4709094	4709374
chr16:35235520-35235966	-1.31281	-1.2403	0.0364955	0.209642	Down2NoFDR	FGFR3P5	.	FGFR3P5	Promoter.Down	chr16	35235520	35235966
chr11:126520967-126521585	-1.3124	-0.190332	0.0429271	0.226231	Down2NoFDR	.	KIRREL3-AS1	KIRREL3-AS1	Exon	chr11	126520967	126521585
chr9:134624835-134625236	-1.31204	-1.06355	0.0200574	0.153272	Down2NoFDR	.	COL5A1, COL5A1-AS1	COL5A1	Dis5 (5' distal regions)	chr9	134624835	134625236
chr9:134421967-134422775	-1.31163	0.0855836	0.0155696	0.133659	Down2NoFDR	.	RXRA	RXRA	Intron	chr9	134421967	134422775
chr16:88220600-88221763	-1.31162	0.482055	0.00363678	0.0633315	Down2NoFDR	.	LINC02182	LINC02182	Dis5 (5' distal regions)	chr16	88220600	88221763
chr12:71166043-71166810	-1.31155	0.166833	0.00492328	0.072905	Down2NoFDR	.	TSPAN8	TSPAN8	Intron	chr12	71166043	71166810
chr10:131547589-131548431	-1.31149	-0.171744	0.00926195	0.10129	Down2NoFDR	.	.	LINC01164	Intergenic	chr10	131547589	131548431
chr17:54616348-54616840	-1.31139	-0.587094	0.0427663	0.225858	Down2NoFDR	.	.	ARL2BPP8	Intron	chr17	54616348	54616840
chr1:121008444-121009048	-1.31133	-0.481289	0.0742596	0.292454	Other	RF00003	.	RF00003	Promoter.Up	chr1	121008444	121009048
chr17:18090546-18090961	-1.31104	-0.899047	0.0249074	0.17235	Down2NoFDR	.	DRG2, GID4, MYO15A	DRG2	Intron	chr17	18090546	18090961
chr5:39334222-39334893	-1.31101	-0.442432	0.0197173	0.151922	Down2NoFDR	.	C9, DAB2	C9	Intron	chr5	39334222	39334893
chr12:22565694-22565980	-1.31095	-1.33998	0.0442279	0.229422	Down2NoFDR	.	C2CD5, LRRC34P1	LRRC34P1	Dis5 (5' distal regions)	chr12	22565694	22565980
chr15:79183898-79186031	1.03068	5.01715	0.000771089	0.0408802	Up2	.	.	HNRNPCP3	Intron	chr15	79183898	79186031
chr11:62451832-62452117	-1.31071	-1.31319	0.0428966	0.226131	Down2NoFDR	.	SCGB1A1	SCGB1A1	Intron	chr11	62451832	62452117
chr11:70647371-70647756	-1.31065	-1.10962	0.0509922	0.245567	Other	SHANK2-AS2	.	SHANK2-AS2	Promoter.Down	chr11	70647371	70647756
chrX:41458518-41459129	-1.31059	-0.799811	0.0765339	0.296544	Other	.	NYX, Z93015.1	NYX	Intron	chrX	41458518	41459129
chr8:1202837-1203408	-1.31044	-0.696973	0.0464997	0.235221	Down2NoFDR	.	DLGAP2	DLGAP2	Intron	chr8	1202837	1203408
chr6:29722174-29722519	-1.31033	-1.24512	0.0607876	0.26709	Other	HLA-F	.	HLA-F	Promoter.Up	chr6	29722174	29722519
chr11:57136532-57136976	-1.31025	-0.927073	0.0217053	0.159887	Down2NoFDR	.	LRRC55	LRRC55	Dis5 (5' distal regions)	chr11	57136532	57136976
chr5:136444031-136444707	-1.3097	-0.0619427	0.00788468	0.0931054	Down2NoFDR	.	HNRNPA1P13	HNRNPA1P13	Dis5 (5' distal regions)	chr5	136444031	136444707
chr14:78798466-78799036	-1.3097	-0.552621	0.0341673	0.202929	Down2NoFDR	.	.	NRXN3	Intron	chr14	78798466	78799036
chr1:181045344-181046484	-1.30959	0.875076	0.00896819	0.0994399	Down2NoFDR	.	IER5, MR1, STX6	MR1	Intron	chr1	181045344	181046484
chrX:115968411-115969242	-1.30949	-0.166863	0.00471367	0.0714217	Down2NoFDR	DANT2	.	DANT2	Promoter.Up	chrX	115968411	115969242
chr4:48185691-48186949	-1.30924	0.906523	0.00897944	0.0995093	Down2NoFDR	.	RF00019, TEC	TEC	Intron	chr4	48185691	48186949
chr9:134773328-134774465	-1.30893	-0.11178	0.0172167	0.141151	Down2NoFDR	.	COL5A1	COL5A1	Promoter.Down	chr9	134773328	134774465
chr12:31999994-32000399	-1.30805	-1.02692	0.0305869	0.192204	Down2NoFDR	.	LINC02422, RESF1	RESF1	Promoter.Up	chr12	31999994	32000399
chr16:88032976-88033999	-1.30794	0.487338	0.0234725	0.166763	Down2NoFDR	BANP	.	BANP	Promoter.Up	chr16	88032976	88033999
chr6:120705773-120706178	-1.30781	-1.04371	0.0132405	0.122912	Down2NoFDR	.	.	COX6A1P3	Intron	chr6	120705773	120706178
chr2:21908714-21909275	-1.30777	-0.35301	0.012389	0.118513	Down2NoFDR	.	.	LINC01822	Intron	chr2	21908714	21909275
chr7:139959630-139960234	-1.3077	-0.44692	0.0459254	0.233847	Down2NoFDR	.	TBXAS1	TBXAS1	Intron	chr7	139959630	139960234
chr6:72450499-72450769	-1.30766	-1.31727	0.0317744	0.195897	Down2NoFDR	.	.	FO393414.2	Dis3 (3' distal regions)	chr6	72450499	72450769
chr10:128747249-128747562	-1.3076	-1.23915	0.079138	0.301203	Other	.	.	LINC02667	Intergenic	chr10	128747249	128747562
chr7:100736625-100736905	-1.30758	-1.4601	0.159834	0.415033	Other	.	EPO, GIGYF1, POP7, ZAN	ZAN	Exon	chr7	100736625	100736905
chr1:2882333-2883297	-1.30735	-0.160137	0.00659041	0.08468	Down2NoFDR	.	.	TTC34	Intergenic	chr1	2882333	2883297
chr17:14023963-14025173	-1.3073	0.333277	0.00888516	0.0990337	Down2NoFDR	CDRT15P1	.	CDRT15P1	Promoter.Up	chr17	14023963	14025173
chr12:79561383-79562142	-1.30726	0.331534	0.0167295	0.139004	Down2NoFDR	.	NOP56P3, PAWR	NOP56P3	Dis3 (3' distal regions)	chr12	79561383	79562142
chr10:4253586-4253902	-1.30714	-1.29714	0.0432619	0.227071	Down2NoFDR	.	LINC00702	LINC00702	Dis5 (5' distal regions)	chr10	4253586	4253902
chr5:178305141-178305541	-1.30711	-1.13126	0.0358006	0.207854	Down2NoFDR	COL23A1	.	COL23A1	Promoter.Down	chr5	178305141	178305541
chr7:47965556-47966016	-1.30691	-0.882129	0.00974026	0.104101	Down2NoFDR	.	HUS1, PKD1L1, SUN3	HUS1	Intron	chr7	47965556	47966016
chrX:69509022-69509418	-1.30671	-1.41047	0.0566806	0.258326	Other	.	CYCSP43, FAM155B	FAM155B	Intron	chrX	69509022	69509418
chr5:25823200-25823773	-1.3065	-0.110868	0.0234725	0.166763	Down2NoFDR	.	.	MSNP1	Intergenic	chr5	25823200	25823773
chr4:75587639-75588181	-1.30616	-0.623882	0.0159236	0.135394	Down2NoFDR	.	CDKL2, ODAPH	CDKL2	Intron	chr4	75587639	75588181
chr7:151822074-151823200	-1.30613	0.731435	0.0119473	0.116186	Down2NoFDR	.	PRKAG2	PRKAG2	Intron	chr7	151822074	151823200
chr8:17657200-17657656	-1.30604	-1.03177	0.052875	0.249884	Other	.	MTUS1, PDGFRL	MTUS1	Intron	chr8	17657200	17657656
chr5:100785103-100785944	-1.30604	0.324381	0.00932801	0.1017	Down2NoFDR	.	.	ST8SIA4	Dis3 (3' distal regions)	chr5	100785103	100785944
chr1:167119100-167119403	-1.30586	-1.08276	0.0420221	0.22418	Down2NoFDR	.	DUSP27, GPA33	DUSP27	Exon	chr1	167119100	167119403
chr16:61841879-61842198	-1.30585	-1.16015	0.0478499	0.23832	Down2NoFDR	.	CDH8	CDH8	Intron	chr16	61841879	61842198
chr10:114362983-114363420	-1.30581	-0.537841	0.118546	0.362512	Other	.	AFAP1L2	AFAP1L2	Intron	chr10	114362983	114363420
chr4:6304526-6305321	-1.30576	-0.311401	0.013118	0.122343	Down2NoFDR	.	WFS1	WFS1	Intron	chr4	6304526	6305321
chr6:105179234-105180010	-1.30566	0.0808741	0.0085288	0.0968083	Down2NoFDR	POPDC3	.	POPDC3	Promoter.Up	chr6	105179234	105180010
chr12:13390392-13390833	-1.30548	-0.676202	0.0491337	0.241432	Down2NoFDR	.	LINC01559	LINC01559	Dis5 (5' distal regions)	chr12	13390392	13390833
chr1:7050747-7051156	-1.30525	-0.920093	0.0286343	0.185947	Down2NoFDR	.	.	CAMTA1	Intron	chr1	7050747	7051156
chr17:30576349-30576994	-1.30512	0.0758484	0.00445422	0.0695883	Down2NoFDR	.	ALOX12P1, KRT17P3, SH3GL1P2, SMURF2P1, TBC1D29P	KRT17P3	Promoter.Up	chr17	30576349	30576994
chr9:88347454-88347798	-1.30508	-1.16178	0.0532543	0.250862	Other	.	RPSAP49, SPIN1	RPSAP49	Dis5 (5' distal regions)	chr9	88347454	88347798
chr5:19142668-19143281	-1.30457	-0.33113	0.0299847	0.190285	Down2NoFDR	.	.	HSPD1P15	Promoter.Up	chr5	19142668	19143281
chr2:95376814-95377592	-1.30441	-0.0899998	0.0124797	0.11895	Down2NoFDR	.	FABP7P2, FAHD2A, KCNIP3	FABP7P2	Intron	chr2	95376814	95377592
chr5:6682006-6682650	-1.30428	-0.415281	0.0294184	0.188364	Down2NoFDR	.	LINC02102, NSUN2, SRD5A1, TENT4A	LINC02102	Dis5 (5' distal regions)	chr5	6682006	6682650
chr18:78362245-78362670	-1.30427	-0.589897	0.0294091	0.188348	Down2NoFDR	.	.	RF00019	Intergenic	chr18	78362245	78362670
chr10:130211743-130212826	-1.30401	0.3493	0.0514048	0.246507	Other	LINC02646	.	LINC02646	Promoter.Up	chr10	130211743	130212826
chr22:44598986-44599921	-1.30399	0.0154805	0.0275446	0.18194	Down2NoFDR	.	KRT18P23, LINC00207, LINC00229	LINC00229	Dis3 (3' distal regions)	chr22	44598986	44599921
chr16:1084334-1084916	-1.30382	-0.708691	0.0763444	0.296251	Other	.	C1QTNF8, SSTR5, SSTR5-AS1	SSTR5	Dis5 (5' distal regions)	chr16	1084334	1084916
chr7:63566976-63567312	-1.30372	-1.14248	0.0635311	0.272567	Other	.	SLC29A4P2, TNRC18P2	SLC29A4P2	TES (transcription end sites)	chr7	63566976	63567312
chr22:49600656-49602173	-1.30332	0.896057	0.0201581	0.153688	Down2NoFDR	.	C22orf34, Z97192.2, Z97192.3	Z97192.3	Intron	chr22	49600656	49602173
chr2:227700994-227701522	-1.30325	-0.732071	0.0347011	0.204476	Down2NoFDR	SLC19A3	.	SLC19A3	Promoter.Up	chr2	227700994	227701522
chr18:74212082-74212782	-1.3024	-0.392196	0.0127396	0.120287	Down2NoFDR	.	CYB5A	CYB5A	Promoter.Up	chr18	74212082	74212782
chr4:162739382-162740136	-1.30211	-0.243528	0.00628732	0.0826871	Down2NoFDR	.	.	TOMM22P4	Promoter.Up	chr4	162739382	162740136
chr11:24274123-24274765	-1.3019	-0.258707	0.00422795	0.067891	Down2NoFDR	.	LINC02686	LINC02686	Dis5 (5' distal regions)	chr11	24274123	24274765
chr14:100780705-100781445	-1.30183	-0.243701	0.0693564	0.283444	Other	MEG3	.	MEG3	Promoter.Down	chr14	100780705	100781445
chr7:23097141-23097421	-1.30182	-1.51829	0.158517	0.413355	Other	.	AK3P3, KLHL7, KLHL7-DT	KLHL7-DT	Dis5 (5' distal regions)	chr7	23097141	23097421
chr7:150329566-150331319	-1.30025	1.03523	0.00372721	0.0640617	Down2NoFDR	.	ACTR3C, LRRC61, RARRES2, REPIN1, ZBED6CL, ZNF775	ACTR3C	Exon	chr7	150329566	150331319
chr13:113090274-113090809	-1.30015	-0.437606	0.0890689	0.318373	Other	MCF2L	.	MCF2L	Promoter.Up	chr13	113090274	113090809
chr15:76160451-76161071	-1.29984	-0.177783	0.0325682	0.198297	Down2NoFDR	.	TMEM266	TMEM266	Intron	chr15	76160451	76161071
chr19:28350238-28350912	-1.2996	-0.356727	0.022919	0.164627	Down2NoFDR	.	.	MAN1A2P1	Intron	chr19	28350238	28350912
chr5:2328994-2329534	-1.29936	-0.614976	0.0244868	0.170719	Down2NoFDR	.	.	RF00019	Intergenic	chr5	2328994	2329534
chr3:127985541-127986169	-1.29882	-0.250766	0.0258001	0.175707	Down2NoFDR	.	.	KBTBD12	Exon	chr3	127985541	127986169
chr20:24978612-24978891	-1.2985	-1.23944	0.0389385	0.216133	Down2NoFDR	.	ACSS1, APMAP, CST7	APMAP	Exon	chr20	24978612	24978891
chr9:134772897-134773211	-1.29847	-1.26698	0.0354348	0.206734	Down2NoFDR	.	COL5A1	COL5A1	Intron	chr9	134772897	134773211
chr12:131665652-131666093	-1.29837	-1.08325	0.0131087	0.122284	Down2NoFDR	RPS6P21	.	RPS6P21	Promoter.Up	chr12	131665652	131666093
chr5:115815303-115817055	-1.29811	1.53154	0.00242535	0.0532021	Down2NoFDR	CDO1	.	CDO1	Promoter.Up	chr5	115815303	115817055
chr5:356260-356703	-1.298	-0.339836	0.032379	0.197803	Down2NoFDR	.	AHRR, PDCD6	AHRR	Intron	chr5	356260	356703
chr3:48142291-48142900	-1.29792	-0.0142838	0.0305074	0.191948	Down2NoFDR	.	CDC25A, NDUFB1P1, SNRPFP4	SNRPFP4	Dis5 (5' distal regions)	chr3	48142291	48142900
chr15:92655049-92655901	-1.29758	0.381498	0.00499891	0.0734437	Down2NoFDR	FAM174B	.	FAM174B	Promoter.Up	chr15	92655049	92655901
chr19:11918854-11919243	-1.29733	-0.951952	0.0359109	0.20815	Down2NoFDR	.	ZNF69, ZNF700, ZNF763	ZNF700	Dis5 (5' distal regions)	chr19	11918854	11919243
chr11:131447750-131448063	-1.29718	-1.39428	0.0731079	0.290484	Other	.	NTM	NTM	Intron	chr11	131447750	131448063
chr4:186144946-186145430	-1.29715	-0.732557	0.0553485	0.255348	Other	FAM149A	.	FAM149A	Promoter.Down	chr4	186144946	186145430
chrX:50514707-50515339	-1.29704	-0.318744	0.0140941	0.126876	Down2NoFDR	.	DGKK	DGKK	Dis5 (5' distal regions)	chrX	50514707	50515339
chr15:29013260-29013583	-1.29695	-1.11412	0.0158919	0.135213	Down2NoFDR	.	APBA2	APBA2	Intron	chr15	29013260	29013583
chr20:57110051-57110784	-1.29671	-0.122664	0.0163553	0.137477	Down2NoFDR	.	.	BMP7	Promoter.Up	chr20	57110051	57110784
chr21:43308098-43308773	-1.29666	-0.256496	0.0169202	0.139832	Down2NoFDR	.	LINC00322	LINC00322	Dis3 (3' distal regions)	chr21	43308098	43308773
chrX:44835255-44835543	-1.29637	-1.26919	0.0687158	0.28233	Other	.	DUSP21, KDM6A	DUSP21	Dis5 (5' distal regions)	chrX	44835255	44835543
chr5:3503957-3504681	-1.2958	-0.094374	0.00307695	0.0586829	Down2NoFDR	LINC01017	.	LINC01017	Promoter.Up	chr5	3503957	3504681
chr22:16183832-16184463	-1.29572	-0.412708	0.00702497	0.0875893	Down2NoFDR	.	RF00026	RF00026	Dis3 (3' distal regions)	chr22	16183832	16184463
chr6:168270624-168271145	-1.29555	-0.456704	0.00706699	0.0878371	Down2NoFDR	.	CTAGE13P, DACT2	CTAGE13P	Dis5 (5' distal regions)	chr6	168270624	168271145
chr6:117014560-117015255	-1.29551	0.187694	0.0315477	0.195246	Down2NoFDR	.	RPS29P13	RPS29P13	Dis5 (5' distal regions)	chr6	117014560	117015255
chrX:105822121-105823407	-1.2954	0.745595	0.0055523	0.077409	Down2NoFDR	NRK	.	NRK	Promoter.Up	chrX	105822121	105823407
chr21:34757707-34758097	-1.29534	-0.89533	0.0355405	0.20703	Down2NoFDR	.	LINC00160, LINC01426	LINC01426	Intron	chr21	34757707	34758097
chr2:73107296-73108014	-1.29526	-0.133489	0.00341753	0.0614399	Down2NoFDR	.	RAB11FIP5, SFXN5	RAB11FIP5	Intron	chr2	73107296	73108014
chr2:172315193-172315473	-1.29506	-1.56998	0.0672627	0.279716	Other	.	.	ITGA6	Promoter.Up	chr2	172315193	172315473
chr19:22104804-22105635	-1.29498	-0.0319	0.0146217	0.129323	Down2NoFDR	.	BNIP3P29, MTDHP5, PCGF7P, ZNF92P2	ZNF92P2	Dis5 (5' distal regions)	chr19	22104804	22105635
chr2:100612276-100613209	-1.29488	0.547506	0.0042219	0.0678421	Down2NoFDR	.	HMGN2P22, LINC01849, NANOGNBP1, PDCL3	LINC01849	TES (transcription end sites)	chr2	100612276	100613209
chr15:88094049-88094584	-1.2946	-0.786038	0.0407456	0.22073	Down2NoFDR	.	MED28P6, NTRK3	NTRK3	Intron	chr15	88094049	88094584
chr20:24625841-24626746	-1.29429	-0.045806	0.0262966	0.177386	Down2NoFDR	.	SYNDIG1	SYNDIG1	Intron	chr20	24625841	24626746
chr12:104656350-104656768	-1.29421	-0.904972	0.0189333	0.148608	Down2NoFDR	.	.	CHST11	Intron	chr12	104656350	104656768
chr17:64301827-64302274	-1.29394	-0.417161	0.00938727	0.102008	Down2NoFDR	.	RPL31P57, TEX2	RPL31P57	Dis5 (5' distal regions)	chr17	64301827	64302274
chr18:78313011-78313546	-1.29392	-0.676625	0.0144535	0.128613	Down2NoFDR	.	.	RF00019	Intergenic	chr18	78313011	78313546
chr7:157756832-157757564	-1.2939	-0.37675	0.0426478	0.225567	Down2NoFDR	.	.	PTPRN2	Intron	chr7	157756832	157757564
chr1:2899234-2900182	-1.29354	-0.204047	0.0275101	0.18183	Down2NoFDR	.	.	TTC34	Intergenic	chr1	2899234	2900182
chr15:94650870-94651490	-1.29349	-0.380263	0.0370276	0.211124	Down2NoFDR	.	.	MCTP2	Intergenic	chr15	94650870	94651490
chr9:138174761-138176162	-1.29344	0.520658	0.0131594	0.122583	Down2NoFDR	TUBBP5	.	TUBBP5	Promoter.Up	chr9	138174761	138176162
chr20:63429060-63431415	-1.29339	1.49836	0.00919003	0.100824	Down2NoFDR	KCNQ2	.	KCNQ2	Promoter.Up	chr20	63429060	63431415
chr22:47176243-47176535	-1.29335	-1.44862	0.0820237	0.306228	Other	.	.	FP325331.1	TES (transcription end sites)	chr22	47176243	47176535
chr12:113637653-113638516	-1.29314	-0.162696	0.0160441	0.135947	Down2NoFDR	.	.	LINC01234	Intron	chr12	113637653	113638516
chr22:49547778-49548293	-1.29311	-0.618189	0.0174754	0.142251	Down2NoFDR	Z97192.1	.	Z97192.1	Promoter.Up	chr22	49547778	49548293
chr19:52183513-52183990	-1.29308	-0.685743	0.0222476	0.16209	Down2NoFDR	.	PPP2R1A, RPL37P23, ZNF616, ZNF836	PPP2R1A	Dis5 (5' distal regions)	chr19	52183513	52183990
chr7:157703145-157704017	-1.29293	0.0144239	0.00863944	0.0975575	Down2NoFDR	.	.	PTPRN2	Intron	chr7	157703145	157704017
chr2:203793390-203793665	-1.2926	-1.36598	0.191457	0.450943	Other	.	KRT18P39, NPM1P33	NPM1P33	Dis5 (5' distal regions)	chr2	203793390	203793665
chr2:186172619-186173250	-1.29248	-0.420312	0.0244699	0.170692	Down2NoFDR	.	LINC01473	LINC01473	Intron	chr2	186172619	186173250
chr22:49461395-49462282	-1.29184	0.0202826	0.00762749	0.0914929	Down2NoFDR	.	C22orf34	C22orf34	Intron	chr22	49461395	49462282
chr5:32207191-32207843	-1.29179	-0.376925	0.00694013	0.0869797	Down2NoFDR	.	GOLPH3, MTMR12	MTMR12	Dis5 (5' distal regions)	chr5	32207191	32207843
chr4:148502436-148503233	-1.29163	0.026175	0.018268	0.14579	Down2NoFDR	.	ASS1P8	ASS1P8	Intron	chr4	148502436	148503233
chr3:40130416-40130728	-1.29155	-1.07578	0.0730113	0.290309	Other	.	MYRIP	MYRIP	Intron	chr3	40130416	40130728
chr11:71345482-71345820	-1.29154	-1.08593	0.0458622	0.233683	Down2NoFDR	.	.	SHANK2	Dis3 (3' distal regions)	chr11	71345482	71345820
chr10:130899822-130900973	-1.29152	0.10741	0.00706584	0.0878371	Down2NoFDR	.	.	TCERG1L-AS1	Intergenic	chr10	130899822	130900973
chr1:38059869-38060485	-1.29113	-0.099682	0.00907975	0.10011	Down2NoFDR	.	POU3F1, UTP11	POU3F1	Intron	chr1	38059869	38060485
chr21:16400444-16400909	-1.29111	-1.0602	0.03763	0.212676	Down2NoFDR	.	.	MIRLET7C	Dis5 (5' distal regions)	chr21	16400444	16400909
chr19:29617297-29618011	-1.29106	-0.44702	0.0102651	0.107133	Down2NoFDR	.	PLEKHF1, POP4	POP4	TES (transcription end sites)	chr19	29617297	29618011
chr5:2181533-2182255	-1.29091	-0.0740251	0.051222	0.24606	Other	.	RF00019	RF00019	Dis5 (5' distal regions)	chr5	2181533	2182255
chr8:48715859-48716526	-1.29084	-0.363135	0.0539709	0.252329	Other	.	EFCAB1	EFCAB1	Exon	chr8	48715859	48716526
chr9:104817044-104817625	-1.29052	-0.213031	0.0130227	0.121812	Down2NoFDR	.	ABCA1	ABCA1	Exon	chr9	104817044	104817625
chr12:15399859-15400417	-1.29028	-0.59827	0.0160963	0.136162	Down2NoFDR	.	.	RERG	Intron	chr12	15399859	15400417
chr2:98138649-98139514	-1.29006	0.217205	0.0152553	0.132263	Down2NoFDR	.	VWA3B	VWA3B	Intron	chr2	98138649	98139514
chr22:48302642-48303311	-1.28992	-0.386079	0.0297286	0.189435	Down2NoFDR	.	.	Z72006.1	Dis5 (5' distal regions)	chr22	48302642	48303311
chr14:94569435-94570554	-1.28937	0.301898	0.0232832	0.16601	Down2NoFDR	.	SERPINA3, SERPINA4, SERPINA5	SERPINA4	Exon	chr14	94569435	94570554
chr7:149037723-149038311	-1.28924	-0.572964	0.0929338	0.324782	Other	.	COX6B1P1, PDIA4	PDIA4	Dis5 (5' distal regions)	chr7	149037723	149038311
chr4:182876185-182876700	-1.28876	-0.920754	0.0227009	0.16379	Down2NoFDR	.	DCTD	DCTD	Dis3 (3' distal regions)	chr4	182876185	182876700
chrX:107937029-107937353	-1.28869	-1.36076	0.065276	0.276007	Other	.	MID2, NLRP3P1, RF00019, TEX13B	MID2	Promoter.Up	chrX	107937029	107937353
chr15:73714137-73714475	-1.28819	-1.28703	0.17821	0.435855	Other	.	CD276, INSYN1, INSYN1-AS1	CD276	Exon	chr15	73714137	73714475
chr6:4098100-4098486	-1.28804	-1.14503	0.0488626	0.240775	Down2NoFDR	.	C6orf201, ECI2, FAM217A, PRPF4B	C6orf201	Intron	chr6	4098100	4098486
chr8:143256238-143256597	-1.28777	-1.20269	0.0239774	0.168754	Down2NoFDR	.	GLI4, GPIHBP1, MINCR, ZFP41, ZNF696	ZFP41	Intron	chr8	143256238	143256597
chr5:1849751-1850711	-1.28774	0.0402147	0.00337987	0.0612096	Down2NoFDR	.	IRX4, LINC02116, MRPL36, NDUFS6	LINC02116	Promoter.Up	chr5	1849751	1850711
chr11:78207280-78207960	-1.28745	-0.30936	0.0108338	0.11024	Down2NoFDR	USP35	.	USP35	Promoter.Down	chr11	78207280	78207960
chr1:191751614-191752061	-1.28744	-0.61248	0.0444034	0.229828	Down2NoFDR	.	.	RGS18	Intergenic	chr1	191751614	191752061
chr2:96397508-96398133	-1.28719	0.0722478	0.00770037	0.0920034	Down2NoFDR	.	NCAPH	NCAPH	Dis3 (3' distal regions)	chr2	96397508	96398133
chr11:114211602-114212132	-1.2871	-0.79015	0.0728173	0.289913	Other	.	NNMT, ZBTB16	ZBTB16	Intron	chr11	114211602	114212132
chrX:68783321-68783850	-1.28709	-0.40944	0.0148818	0.130526	Down2NoFDR	SERBP1P1	.	SERBP1P1	Promoter.Up	chrX	68783321	68783850
chr8:15923497-15923832	-1.28699	-1.21086	0.0663003	0.277869	Other	.	.	PPM1AP1	Intron	chr8	15923497	15923832
chr16:89982958-89984298	-1.28698	0.582539	0.012322	0.118133	Down2NoFDR	.	AFG3L1P, CENPBD1, DBNDD1, DEF8, GAS8, GAS8-AS1	AFG3L1P	Intron	chr16	89982958	89984298
chr12:110380392-110380942	-1.28693	-0.685776	0.0780007	0.299194	Other	ANAPC7	.	ANAPC7	Promoter.Up	chr12	110380392	110380942
chr14:34345688-34346380	-1.28692	0.223069	0.0199668	0.15287	Down2NoFDR	.	.	SPTSSA	Intron	chr14	34345688	34346380
chrX:80574373-80575066	-1.28667	-0.202422	0.00951216	0.102667	Down2NoFDR	HK2P1	.	HK2P1	Promoter.Up	chrX	80574373	80575066
chr3:105966029-105966532	-1.28648	-0.773807	0.0232707	0.165946	Down2NoFDR	.	.	CBLB	Intergenic	chr3	105966029	105966532
chr16:71813443-71813749	-1.28637	-1.05013	0.0147425	0.129873	Down2NoFDR	.	AP1G1, ATXN1L, IST1	AP1G1	Dis5 (5' distal regions)	chr16	71813443	71813749
chr15:55790361-55790740	-1.28573	-0.534364	0.0140217	0.126505	Down2NoFDR	.	PRTG	PRTG	Dis5 (5' distal regions)	chr15	55790361	55790740
chr15:27870962-27871615	-1.28524	0.0467966	0.0269465	0.179783	Down2NoFDR	.	RPL5P32	RPL5P32	Exon	chr15	27870962	27871615
chr7:157691119-157692104	-1.28523	-0.0155283	0.00534441	0.0758851	Down2NoFDR	.	.	PTPRN2	Intron	chr7	157691119	157692104
chr7:157673476-157673971	-1.28496	-0.522102	0.00927624	0.101369	Down2NoFDR	.	.	PTPRN2	Intron	chr7	157673476	157673971
chrX:70066947-70067667	-1.28489	-0.354938	0.0120684	0.116827	Down2NoFDR	.	AWAT2, OTUD6A	OTUD6A	Dis5 (5' distal regions)	chrX	70066947	70067667
chr2:38955486-38955916	-1.28473	-0.700185	0.0322798	0.197481	Down2NoFDR	ARHGEF33	.	ARHGEF33	Promoter.Up	chr2	38955486	38955916
chr2:24201961-24202395	-1.28447	-1.09377	0.0467915	0.235948	Down2NoFDR	.	FAM228A, FAM228B, ITSN2	ITSN2	Promoter.Up	chr2	24201961	24202395
chr8:141742452-141742960	-1.28439	-0.683866	0.0789768	0.300957	Other	.	.	MROH5	Dis3 (3' distal regions)	chr8	141742452	141742960
chr7:157590544-157590935	-1.28417	-0.665578	0.0126682	0.119941	Down2NoFDR	.	PTPRN2	PTPRN2	Intron	chr7	157590544	157590935
chr19:36757584-36757922	-1.28413	-0.890123	0.0654138	0.276266	Other	.	ZNF567, ZNF790-AS1, ZNF850	ZNF850	Intron	chr19	36757584	36757922
chr20:18193975-18194467	-1.28402	-0.99554	0.0829366	0.307776	Other	.	KAT14	KAT14	Dis5 (5' distal regions)	chr20	18193975	18194467
chr11:17687857-17688512	-1.28398	-0.41407	0.0208189	0.156326	Down2NoFDR	.	KCNC1, MYOD1	MYOD1	Dis5 (5' distal regions)	chr11	17687857	17688512
chr4:6065056-6065490	-1.28382	-0.951938	0.0150897	0.131556	Down2NoFDR	.	JAKMIP1	JAKMIP1	Intron	chr4	6065056	6065490
chr2:239526337-239527407	-1.28368	0.345698	0.00771463	0.092072	Down2NoFDR	.	.	HDAC4-AS1	Intron	chr2	239526337	239527407
chr19:37011313-37013008	-1.28344	0.960536	0.00766873	0.0917603	Down2NoFDR	.	ZNF420, ZNF568	ZNF420	Intron	chr19	37011313	37013008
chrX:90713181-90713894	-1.28333	-0.00937725	0.0106337	0.109111	Down2NoFDR	.	.	UBE2V1P9	Intergenic	chrX	90713181	90713894
chr14:105744336-105744768	-1.28328	-0.436948	0.0171044	0.140628	Down2NoFDR	.	.	ELK2AP	Promoter.Up	chr14	105744336	105744768
chr4:3613806-3614911	-1.28308	0.808279	0.00944639	0.102335	Down2NoFDR	.	LINC00955	LINC00955	Dis5 (5' distal regions)	chr4	3613806	3614911
chr1:15689722-15690205	-1.28281	-0.625093	0.0125382	0.119306	Down2NoFDR	.	DDI2, PLEKHM2, RSC1A1, SLC25A34	PLEKHM2	Intron	chr1	15689722	15690205
chrX:54226177-54226816	-1.28266	-0.466554	0.00719441	0.0885963	Down2NoFDR	.	FAM120C, RPL7AP71	RPL7AP71	Intron	chrX	54226177	54226816
chr21:33730577-33730997	-1.28257	-0.871829	0.017597	0.142733	Down2NoFDR	.	ITSN1	ITSN1	Dis5 (5' distal regions)	chr21	33730577	33730997
chr16:28103698-28104241	-1.28248	-0.641614	0.026366	0.177701	Down2NoFDR	XPO6	.	XPO6	Promoter.Up	chr16	28103698	28104241
chr7:56273389-56273749	-1.28242	-1.10536	0.0397009	0.218031	Down2NoFDR	.	CCNJP1	CCNJP1	Dis5 (5' distal regions)	chr7	56273389	56273749
chr7:4871370-4872236	-1.28241	-0.182352	0.0108271	0.110206	Down2NoFDR	.	PAPOLB, RADIL, RPL22P16	RPL22P16	Intron	chr7	4871370	4872236
chr8:142329849-142330335	-1.28229	-0.657633	0.0247336	0.171669	Down2NoFDR	.	TSNARE1	TSNARE1	Intron	chr8	142329849	142330335
chr17:15786092-15786829	-1.28203	-0.116157	0.0162272	0.136821	Down2NoFDR	MEIS3P1	.	MEIS3P1	Promoter.Up	chr17	15786092	15786829
chr22:47137277-47137849	-1.28178	-0.408714	0.0159933	0.135715	Down2NoFDR	.	FP325331.1	FP325331.1	Intron	chr22	47137277	47137849
chr3:176213428-176213919	-1.28158	-0.62551	0.0373949	0.212144	Down2NoFDR	.	.	EI24P1	Intergenic	chr3	176213428	176213919
chr16:84737345-84739607	1.13051	5.01704	0.00114102	0.0430202	Up2	.	USP10	USP10	Intron	chr16	84737345	84739607
chr4:8553183-8553765	-1.28152	-0.440028	0.0144803	0.128762	Down2NoFDR	.	CPZ, GPR78	GPR78	Dis5 (5' distal regions)	chr4	8553183	8553765
chr2:237359449-237360711	-1.28134	0.851089	0.00376092	0.0642709	Down2NoFDR	COL6A3	.	COL6A3	Promoter.Up	chr2	237359449	237360711
chr7:5243119-5243687	-1.28127	-0.536209	0.022333	0.162402	Down2NoFDR	.	SLC29A4, WIPI2	WIPI2	Dis5 (5' distal regions)	chr7	5243119	5243687
chr2:120449073-120449678	-1.28099	-0.348027	0.00791275	0.0932819	Down2NoFDR	.	LINC01101	LINC01101	Dis3 (3' distal regions)	chr2	120449073	120449678
chr10:638800-639631	-1.28086	0.381505	0.00832085	0.095665	Down2NoFDR	.	PRR26	PRR26	Intron	chr10	638800	639631
chrX:84356645-84356915	-1.2808	-1.22836	0.0376355	0.212684	Down2NoFDR	.	.	HDX	Intron	chrX	84356645	84356915
chr7:75586830-75587243	-1.28065	-0.9113	0.0290073	0.187037	Down2NoFDR	.	HIP1	HIP1	Exon	chr7	75586830	75587243
chrX:52239770-52240061	-1.28063	-1.32603	0.0580533	0.261171	Other	.	MAGED4	MAGED4	Intron	chrX	52239770	52240061
chr9:135106203-135107160	-1.28054	0.170352	0.00693001	0.0869065	Down2NoFDR	OLFM1	.	OLFM1	Promoter.Down	chr9	135106203	135107160
chr10:1598527-1598931	-1.28053	-0.917972	0.073063	0.290403	Other	.	.	ADARB2-AS1	Intron	chr10	1598527	1598931
chr12:95612569-95613075	-1.28031	-0.535954	0.0140171	0.126469	Down2NoFDR	.	PGAM1P5, RF00019	RF00019	Intron	chr12	95612569	95613075
chr17:76257415-76258259	-1.28028	0.204188	0.0143332	0.128031	Down2NoFDR	.	ATF4P3, QRICH2, RNF157, UBALD2	UBALD2	Dis5 (5' distal regions)	chr17	76257415	76258259
chr1:29619784-29620185	-1.28023	-0.954218	0.0148703	0.130494	Down2NoFDR	.	.	LINC01756	Intergenic	chr1	29619784	29620185
chr19:9972659-9973302	-1.27995	-0.324355	0.0256589	0.175144	Down2NoFDR	.	COL5A3, OLFM2, RDH8	COL5A3	Exon	chr19	9972659	9973302
chr8:141557692-141558079	-1.27987	-0.887811	0.038798	0.215748	Down2NoFDR	.	.	MROH5	Dis5 (5' distal regions)	chr8	141557692	141558079
chr14:99209380-99210060	-1.27947	-0.512223	0.0206083	0.155526	Down2NoFDR	.	.	BCL11B	Intron	chr14	99209380	99210060
chr2:1476427-1478114	-1.27937	0.837104	0.0124042	0.118597	Down2NoFDR	.	TPO	TPO	Exon	chr2	1476427	1478114
chr20:21742574-21743105	-1.27925	-0.647435	0.0168865	0.139684	Down2NoFDR	SLC25A6P1	.	SLC25A6P1	Promoter.Up	chr20	21742574	21743105
chr2:170142036-170142395	-1.2792	-1.08661	0.0551671	0.255048	Other	.	MYO3B	MYO3B	Dis5 (5' distal regions)	chr2	170142036	170142395
chr10:131457336-131457938	-1.27911	-0.65612	0.03262	0.198402	Down2NoFDR	.	.	TCERG1L	Intergenic	chr10	131457336	131457938
chrX:51407623-51408207	-1.27906	-0.391837	0.0474491	0.237549	Down2NoFDR	EZHIP	.	EZHIP	Promoter.Down	chrX	51407623	51408207
chr2:131482436-131483126	-1.27893	-0.0966478	0.0617886	0.268969	Other	.	CCDC74A, MZT2A, NOC2LP2, RHOQP2, TUBA3D	TUBA3D	Exon	chr2	131482436	131483126
chr14:70015469-70015789	-1.27892	-0.993225	0.0763841	0.296326	Other	.	SLC8A3, SMOC1	SMOC1	Intron	chr14	70015469	70015789
chr10:14088429-14089485	-1.2789	0.294201	0.00811292	0.0944924	Down2NoFDR	.	.	FRMD4A	Intron	chr10	14088429	14089485
chr4:158927432-158928273	-1.27864	0.406584	0.00742985	0.0900943	Down2NoFDR	.	C4orf45, RF00157	RF00157	Intron	chr4	158927432	158928273
chr13:33699957-33700365	-1.27847	-1.00296	0.0317074	0.195694	Down2NoFDR	.	.	RFC3	Dis5 (5' distal regions)	chr13	33699957	33700365
chr17:10275437-10276031	-1.27846	-0.231146	0.0263513	0.177619	Down2NoFDR	.	RPS27AP1	RPS27AP1	Dis5 (5' distal regions)	chr17	10275437	10276031
chr1:3222021-3222963	-1.27822	-0.00567632	0.00467235	0.0711662	Down2NoFDR	.	PRDM16	PRDM16	Intron	chr1	3222021	3222963
chr20:46894523-46895631	-1.2782	0.397833	0.00510626	0.074264	Down2NoFDR	EYA2	.	EYA2	Promoter.Up	chr20	46894523	46895631
chrX:70635246-70636854	-1.27791	0.866593	0.00233393	0.0524188	Down2NoFDR	.	.	TEX11	Intron	chrX	70635246	70636854
chr5:10332798-10334132	-1.27769	1.08926	0.0118269	0.1156	Down2NoFDR	.	CMBL, MARCH6, RF00019	RF00019	Dis5 (5' distal regions)	chr5	10332798	10334132
chr12:130133892-130134462	-1.27766	-0.642665	0.0188222	0.148067	Down2NoFDR	.	FZD10, FZD10-AS1	FZD10-AS1	Dis5 (5' distal regions)	chr12	130133892	130134462
chr2:44275569-44275933	-1.27752	-0.828389	0.0349949	0.20538	Down2NoFDR	SLC3A1	.	SLC3A1	Promoter.Down	chr2	44275569	44275933
chr16:57954817-57955363	-1.27746	-0.82221	0.0397023	0.218032	Down2NoFDR	.	CNGB1, TEPP, USB1, ZNF319	CNGB1	Exon	chr16	57954817	57955363
chr12:195842-196905	-1.27742	0.622143	0.00429036	0.0683425	Down2NoFDR	.	IQSEC3, SLC6A12, SLC6A13	SLC6A12	Exon	chr12	195842	196905
chr10:107475500-107475816	-1.27724	-1.19561	0.0315832	0.195325	Down2NoFDR	.	.	SORCS1	Dis3 (3' distal regions)	chr10	107475500	107475816
chr3:45795894-45797314	-1.27718	0.950849	0.00392968	0.0654627	Down2NoFDR	SLC6A20	.	SLC6A20	Promoter.Up	chr3	45795894	45797314
chr3:96702995-96703362	-1.27709	-0.94188	0.0143911	0.128329	Down2NoFDR	.	RCC2P5	RCC2P5	Dis5 (5' distal regions)	chr3	96702995	96703362
chr6:130292256-130292877	-1.27708	0.100941	0.0145038	0.128864	Down2NoFDR	.	SAMD3	SAMD3	Intron	chr6	130292256	130292877
chr1:3089008-3089714	-1.27684	-0.174546	0.0287479	0.186285	Down2NoFDR	.	PRDM16, PRDM16-DT	PRDM16	Intron	chr1	3089008	3089714
chr2:6813024-6813504	-1.27672	-0.563746	0.0183119	0.145975	Down2NoFDR	.	CMPK2, LINC00487, NRIR	NRIR	Dis5 (5' distal regions)	chr2	6813024	6813504
chr7:691509-691929	-1.27667	-1.00626	0.0353193	0.206453	Down2NoFDR	PRKAR1B	.	PRKAR1B	Promoter.Up	chr7	691509	691929
chr18:58280094-58280553	-1.27661	-0.486097	0.0411952	0.221973	Down2NoFDR	.	NEDD4L	NEDD4L	Dis5 (5' distal regions)	chr18	58280094	58280553
chr20:57169483-57170140	-1.27631	-0.500986	0.0275889	0.18212	Down2NoFDR	.	BMP7, BMP7-AS1	BMP7	Exon	chr20	57169483	57170140
chr21:34753365-34753727	-1.27628	-1.20468	0.0642113	0.273795	Other	.	LINC00160, LINC01426	LINC01426	Intron	chr21	34753365	34753727
chr7:142944327-142944871	-1.27602	-0.798056	0.0350324	0.205532	Down2NoFDR	KEL	.	KEL	Promoter.Up	chr7	142944327	142944871
chr10:28897609-28898038	-1.27587	-0.633309	0.0517705	0.247396	Other	RPL21P93	.	RPL21P93	Promoter.Down	chr10	28897609	28898038
chr16:6483626-6484076	-1.27581	-0.877633	0.0319621	0.196475	Down2NoFDR	RBFOX1	.	RBFOX1	Promoter.Up	chr16	6483626	6484076
chr17:73548351-73548983	-1.27573	-0.675101	0.0100542	0.10597	Down2NoFDR	.	SDK2	SDK2	Intron	chr17	73548351	73548983
chr8:8669334-8671128	1.34516	5.01227	0.000839319	0.0409514	Up2	.	CLDN23	CLDN23	Exon	chr8	8669334	8671128
chr8:130353692-130354194	-1.27531	-0.560843	0.0136153	0.124645	Down2NoFDR	.	ASAP1	ASAP1	Intron	chr8	130353692	130354194
chr4:48923184-48923938	-1.27523	-0.36327	0.0137946	0.12552	Down2NoFDR	.	OCIAD2	OCIAD2	Dis5 (5' distal regions)	chr4	48923184	48923938
chr10:9407304-9407757	-1.2749	-0.6763	0.0167657	0.139155	Down2NoFDR	.	.	LINC00709	Intergenic	chr10	9407304	9407757
chr19:51157664-51159873	1.29924	5.0048	0.000505255	0.0404278	Up2	.	CTU1, SIGLEC17P, SIGLEC18P, SIGLEC20P, SIGLEC21P, SIGLEC7, SIGLEC9	SIGLEC17P	Intron	chr19	51157664	51159873
chr6:28927220-28927674	-1.27429	-0.812178	0.0288582	0.186643	Down2NoFDR	.	HCG14, KRT18P1, LINC01556, TRIM27, ZNF90P2	TRIM27	Dis5 (5' distal regions)	chr6	28927220	28927674
chr5:4207492-4207887	-1.27377	-0.630231	0.012998	0.121653	Down2NoFDR	.	.	LINC02063	Intergenic	chr5	4207492	4207887
chr20:57197354-57197627	-1.27348	-1.60582	0.0575007	0.260144	Other	.	BMP7, BMP7-AS1	BMP7	Intron	chr20	57197354	57197627
chr12:83803326-83803632	-1.27342	-1.12313	0.0591646	0.263738	Other	.	.	RF00334	Intergenic	chr12	83803326	83803632
chr12:111507204-111507688	-1.27322	-0.593752	0.03587	0.208055	Down2NoFDR	.	ATXN2	ATXN2	Intron	chr12	111507204	111507688
chr3:30672029-30672370	-1.2732	-1.25146	0.0219562	0.160855	Down2NoFDR	.	.	TGFBR2	Exon	chr3	30672029	30672370
chr13:113502564-113502948	-1.27315	-1.02267	0.0647153	0.274885	Other	.	ADPRHL1, DCUN1D2, DCUN1D2-AS, TMCO3	TMCO3	Intron	chr13	113502564	113502948
chr19:5243118-5243489	-1.27306	-0.981007	0.0612602	0.268127	Other	.	PTPRS, RPL32P34	PTPRS	Intron	chr19	5243118	5243489
chr20:16368063-16368804	-1.27301	0.241473	0.0135252	0.124231	Down2NoFDR	KIF16B	.	KIF16B	Promoter.Down	chr20	16368063	16368804
chrX:10182424-10182740	-1.27298	-1.16295	0.0270997	0.180373	Down2NoFDR	.	CLCN4	CLCN4	Intron	chrX	10182424	10182740
chr2:32995379-32995761	-1.27296	-0.954925	0.0172489	0.141278	Down2NoFDR	.	LTBP1, RF00019	LTBP1	Intron	chr2	32995379	32995761
chr4:97453105-97453549	-1.27291	-0.599319	0.0149593	0.130907	Down2NoFDR	.	.	STPG2-AS1	Intron	chr4	97453105	97453549
chr3:9706854-9707344	-1.27274	-0.793654	0.0457312	0.233367	Down2NoFDR	.	BRPF1, CPNE9, MTMR14, OGG1	CPNE9	Intron	chr3	9706854	9707344
chr2:19000868-19001219	-1.27263	-1.03178	0.0639078	0.27329	Other	.	LINC01376	LINC01376	Intron	chr2	19000868	19001219
chr12:71968135-71968708	-1.27256	-0.600891	0.0116568	0.114699	Down2NoFDR	.	TPH2	TPH2	Intron	chr12	71968135	71968708
chr2:173121320-173121745	-1.27218	-0.81305	0.0149238	0.130734	Down2NoFDR	.	MAP3K20	MAP3K20	Intron	chr2	173121320	173121745
chr15:87952488-87953205	-1.27207	-0.246225	0.0510682	0.245716	Other	.	NTRK3	NTRK3	Intron	chr15	87952488	87953205
chr2:126976996-126977999	-1.27207	0.190418	0.0579108	0.260901	Other	.	.	TEX51	Dis5 (5' distal regions)	chr2	126976996	126977999
chr22:48138945-48139476	-1.272	-0.624965	0.0071832	0.0885559	Down2NoFDR	.	.	FP325330.2	Promoter.Down	chr22	48138945	48139476
chr15:69837324-69838125	-1.27197	0.279943	0.00318479	0.0596949	Down2NoFDR	.	DRAIC	DRAIC	Exon	chr15	69837324	69838125
chr9:73675969-73676364	-1.27195	-0.440353	0.0151103	0.131623	Down2NoFDR	.	.	DPP3P2	Dis3 (3' distal regions)	chr9	73675969	73676364
chr1:228215515-228216198	-1.27177	-0.435859	0.00625184	0.0824726	Down2NoFDR	OBSCN, OBSCN-AS1	.	OBSCN	Promoter.Up	chr1	228215515	228216198
chr7:45598945-45599496	-1.27147	-0.855752	0.0296448	0.18916	Down2NoFDR	.	ADCY1	ADCY1	Intron	chr7	45598945	45599496
chr3:9170378-9171382	-1.27146	0.527636	0.00607396	0.0812249	Down2NoFDR	.	SRGAP3, SRGAP3-AS2, SRGAP3-AS3	SRGAP3-AS2	Intron	chr3	9170378	9171382
chr9:134757682-134758147	-1.27145	-0.991932	0.0229945	0.164956	Down2NoFDR	.	COL5A1	COL5A1	Intron	chr9	134757682	134758147
chr6:72068626-72068896	-1.27143	-1.25189	0.0295774	0.18885	Down2NoFDR	.	.	RIMS1	Intron	chr6	72068626	72068896
chr1:99455449-99455896	-1.27116	-0.627748	0.0145067	0.128864	Down2NoFDR	.	LINC01708	LINC01708	Dis5 (5' distal regions)	chr1	99455449	99455896
chr2:12853996-12854653	-1.27115	-0.00382918	0.018281	0.145836	Down2NoFDR	.	.	TRIB2	Intron	chr2	12853996	12854653
chr5:181031948-181032694	-1.27114	-0.135793	0.00310595	0.0589513	Down2NoFDR	.	BTNL3, BTNL9	BTNL9	Dis5 (5' distal regions)	chr5	181031948	181032694
chr1:248306108-248307102	-1.27108	0.582297	0.00210543	0.0506769	Down2NoFDR	.	OR14C36, OR2M7, OR2T12, OR2T33	OR2T12	Dis5 (5' distal regions)	chr1	248306108	248307102
chr2:206314921-206315368	-1.27099	-0.749011	0.0198526	0.152456	Down2NoFDR	.	ZDBF2	ZDBF2	TES (transcription end sites)	chr2	206314921	206315368
chr6:38161029-38161670	-1.27088	-0.26941	0.0470394	0.236562	Down2NoFDR	.	RF00279, ZFAND3	ZFAND3	Dis5 (5' distal regions)	chr6	38161029	38161670
chr5:64507026-64507361	-1.27051	-1.04233	0.136071	0.385441	Other	RGS7BP	.	RGS7BP	Promoter.Down	chr5	64507026	64507361
chr15:62218856-62219181	-1.27041	-0.929946	0.0236258	0.167339	Down2NoFDR	.	GOLGA2P11, RF00017	RF00017	Intron	chr15	62218856	62219181
chr14:70234004-70235036	-1.27007	0.473411	0.0323699	0.197772	Down2NoFDR	.	ADAM21P1, SLC8A3	ADAM21P1	Promoter.Up	chr14	70234004	70235036
chr6:167203349-167203843	-1.2698	-0.435729	0.0214978	0.159086	Down2NoFDR	.	GPR31, TCP10L2	TCP10L2	Dis5 (5' distal regions)	chr6	167203349	167203843
chr7:157931143-157931547	-1.2697	-0.926934	0.0187761	0.147876	Down2NoFDR	.	.	PTPRN2	Intron	chr7	157931143	157931547
chrX:3798155-3798593	-1.26921	-1.19758	0.0711446	0.286737	Other	.	.	PRKX	Dis5 (5' distal regions)	chrX	3798155	3798593
chr10:64170794-64171199	-1.26916	-0.421943	0.01122	0.11232	Down2NoFDR	DBF4P1	.	DBF4P1	Promoter.Up	chr10	64170794	64171199
chrX:153588040-153588362	-1.26893	-1.30413	0.0526734	0.249488	Other	.	AF274858.1, CCNQ, KRT18P48	CCNQ	Exon	chrX	153588040	153588362
chr3:14386214-14387074	-1.26887	-0.0498465	0.00877946	0.0983464	Down2NoFDR	.	LINC01267, SLC6A6	SLC6A6	Dis5 (5' distal regions)	chr3	14386214	14387074
chr17:11192065-11192573	-1.26883	-0.47405	0.0168224	0.139381	Down2NoFDR	.	SHISA6	SHISA6	Dis5 (5' distal regions)	chr17	11192065	11192573
chr1:28224400-28224833	-1.26841	-0.533611	0.035859	0.208031	Down2NoFDR	.	DNAJC8, PTAFR, SESN2	DNAJC8	Intron	chr1	28224400	28224833
chr9:93870396-93870919	-1.2684	-0.82571	0.0460782	0.234168	Down2NoFDR	.	.	BARX1	Dis3 (3' distal regions)	chr9	93870396	93870919
chr4:32742626-32743280	-1.26839	0.359601	0.00635605	0.0831831	Down2NoFDR	.	.	LINC02353	Intron	chr4	32742626	32743280
chr14:106276329-106279169	1.14797	4.99011	0.000438395	0.0404278	Up2	.	HOMER2P2, LINC00226	HOMER2P2	Promoter.Up	chr14	106276329	106279169
chr19:54219140-54220335	-1.26792	0.515367	0.0101083	0.106274	Down2NoFDR	LILRB3	.	LILRB3	Promoter.Up	chr19	54219140	54220335
chrX:79655837-79656410	-1.26791	-0.381306	0.0244474	0.170626	Down2NoFDR	.	.	ITM2A	Intergenic	chrX	79655837	79656410
chr12:2139474-2140146	-1.26776	-0.142008	0.0261282	0.176857	Down2NoFDR	.	.	CACNA1C-AS4	Intron	chr12	2139474	2140146
chr5:160224832-160225600	-1.26775	0.118664	0.00684126	0.0863473	Down2NoFDR	.	FABP6	FABP6	Intron	chr5	160224832	160225600
chr6:143900908-143901385	-1.26757	-0.613798	0.0269817	0.179868	Down2NoFDR	.	ZC2HC1B	ZC2HC1B	Intron	chr6	143900908	143901385
chr6:74255024-74256036	-1.26753	0.524904	0.0402756	0.219577	Down2NoFDR	.	.	TXNP7	Intron	chr6	74255024	74256036
chr22:44887872-44888593	-1.26752	-0.168663	0.0749099	0.293661	Other	.	ARHGAP8, Z83838.1	Z83838.1	Exon	chr22	44887872	44888593
chr8:143232405-143233130	-1.26748	0.0748007	0.00353941	0.0625358	Down2NoFDR	.	GLI4, GPIHBP1, MINCR, ZFP41	ZFP41	Dis5 (5' distal regions)	chr8	143232405	143233130
chr1:3199133-3200255	-1.26737	0.192268	0.00360367	0.0630877	Down2NoFDR	.	PRDM16	PRDM16	Intron	chr1	3199133	3200255
chr2:207818223-207818583	-1.26733	-0.957339	0.0274148	0.181478	Down2NoFDR	.	FZD5, PLEKHM3	PLEKHM3	Dis5 (5' distal regions)	chr2	207818223	207818583
chr1:30175011-30175308	-1.26714	-1.20938	0.0351898	0.206045	Down2NoFDR	.	.	LINC01648	Dis3 (3' distal regions)	chr1	30175011	30175308
chr18:80041229-80041608	-1.26708	-1.39524	0.132262	0.380697	Other	RBFA	.	RBFA	Promoter.Up	chr18	80041229	80041608
chr21:41486372-41486728	-1.26703	-1.02556	0.0324674	0.198079	Down2NoFDR	.	MX1, TMPRSS2	TMPRSS2	Intron	chr21	41486372	41486728
chr8:57141660-57142127	-1.26696	-0.790928	0.08206	0.30631	Other	LINC01606	.	LINC01606	Promoter.Up	chr8	57141660	57142127
chr21:8773066-8773441	-1.26674	-1.07688	0.0501213	0.243856	Other	.	LINC01666, SNX18P10	LINC01666	Intron	chr21	8773066	8773441
chr19:53222152-53223056	-1.26665	-0.147633	0.00516743	0.0746657	Down2NoFDR	NDUFV2P1	.	NDUFV2P1	Promoter.Down	chr19	53222152	53223056
chr3:134070340-134070876	-1.26663	-0.759557	0.0779657	0.29915	Other	.	LINC02000, SLCO2A1	LINC02000	Intron	chr3	134070340	134070876
chr11:1398351-1398866	-1.26661	-0.601211	0.0761813	0.295963	Other	.	BRSK2, LINC02689	BRSK2	Intron	chr11	1398351	1398866
chr9:135272583-135273005	-1.26632	-0.935032	0.0165927	0.138504	Down2NoFDR	.	.	C9orf62	Dis5 (5' distal regions)	chr9	135272583	135273005
chr7:1301286-1301862	-1.26629	-1.01816	0.0960787	0.329889	Other	.	.	UNCX	Dis3 (3' distal regions)	chr7	1301286	1301862
chr10:132888694-132889898	-1.26617	0.606113	0.0101531	0.106516	Down2NoFDR	.	CFAP46	CFAP46	Intron	chr10	132888694	132889898
chr10:111297075-111297478	-1.26605	-1.07189	0.0420429	0.224197	Down2NoFDR	.	BTBD7P2	BTBD7P2	Dis5 (5' distal regions)	chr10	111297075	111297478
chr4:150250349-150250693	-1.26603	-0.964667	0.102991	0.340375	Other	.	DCLK2	DCLK2	Intron	chr4	150250349	150250693
chr2:241619975-241620550	-1.26536	-0.590602	0.104145	0.342037	Other	.	ATG4B, THAP4	THAP4	Intron	chr2	241619975	241620550
chr9:95292291-95292703	-1.26533	-0.943988	0.088424	0.317214	Other	.	FANCC	FANCC	Promoter.Up	chr9	95292291	95292703
chr1:22152149-22152685	-1.26521	-0.828171	0.0309219	0.193263	Down2NoFDR	.	WNT4	WNT4	Intron	chr1	22152149	22152685
chr7:152895862-152896501	-1.26517	-0.718058	0.0270019	0.17995	Down2NoFDR	.	.	ACTR3B	Dis5 (5' distal regions)	chr7	152895862	152896501
chr7:156487989-156488397	-1.26513	-0.674666	0.00903361	0.0998289	Down2NoFDR	.	LINC01006	LINC01006	Intron	chr7	156487989	156488397
chr3:195473881-195474166	-1.26502	-1.45435	0.0310387	0.193588	Down2NoFDR	.	ACAP2, PPP1R2	ACAP2	Dis5 (5' distal regions)	chr3	195473881	195474166
chr5:16277440-16277779	-1.26496	-1.2518	0.0491087	0.241367	Down2NoFDR	.	.	NACAP6	Intergenic	chr5	16277440	16277779
chr20:34292089-34292619	-1.26477	-0.533308	0.0368513	0.21059	Down2NoFDR	.	AHCY, ASIP	AHCY	Exon	chr20	34292089	34292619
chr10:114767676-114768345	-1.26433	0.305431	0.0100478	0.105928	Down2NoFDR	ABLIM1	.	ABLIM1	Promoter.Up	chr10	114767676	114768345
chr4:184009718-184010012	-1.26427	-1.44253	0.0284643	0.185262	Down2NoFDR	STOX2	.	STOX2	Promoter.Up	chr4	184009718	184010012
chr10:737742-738443	-1.26346	-0.45834	0.00887611	0.0989763	Down2NoFDR	.	DIP2C	DIP2C	Dis5 (5' distal regions)	chr10	737742	738443
chr10:100493027-100493402	-1.26326	-0.675606	0.015865	0.135066	Down2NoFDR	.	HIF1AN, NDUFB8, SEC31B, WNT8B	SEC31B	Intron	chr10	100493027	100493402
chr10:130381452-130382359	-1.26321	-0.0325367	0.00825834	0.0952815	Down2NoFDR	.	.	LINC02646	Intron	chr10	130381452	130382359
chr15:23450467-23450883	-1.26318	-1.09132	0.0538342	0.252055	Other	.	GOLGA6L2	GOLGA6L2	Dis5 (5' distal regions)	chr15	23450467	23450883
chr11:69746825-69748312	-1.26301	0.681792	0.00257726	0.0544275	Down2NoFDR	.	FGF19, FGF4	FGF4	Dis5 (5' distal regions)	chr11	69746825	69748312
chr17:45826504-45827522	-1.26287	0.31306	0.015589	0.133724	Down2NoFDR	.	CRHR1, MAPT-AS1, SPPL2C	CRHR1	Exon	chr17	45826504	45827522
chr16:86336099-86337366	-1.2626	0.382319	0.00427897	0.0682841	Down2NoFDR	LINC00917	.	LINC00917	Promoter.Up	chr16	86336099	86337366
chr8:42757028-42757978	-1.26242	0.29519	0.00260642	0.0546528	Down2NoFDR	.	CHRNA6	CHRNA6	Exon	chr8	42757028	42757978
chr20:47641300-47641859	-1.26233	-0.41837	0.0205941	0.155461	Down2NoFDR	.	NCOA3, SULF2	NCOA3	Intron	chr20	47641300	47641859
chr7:1105905-1106617	-1.26208	-0.538436	0.0156096	0.133816	Down2NoFDR	.	C7orf50, GPER1, GPR146, ZFAND2A	GPER1	Intron	chr7	1105905	1106617
chr8:9827970-9832610	1.54841	4.98591	0.00101803	0.0421247	Up2	.	.	TNKS	Dis3 (3' distal regions)	chr8	9827970	9832610
chr22:37158124-37158542	-1.26193	-0.96223	0.081131	0.304685	Other	.	C1QTNF6, IL2RB, TMPRSS6, Z82188.2	IL2RB	Intron	chr22	37158124	37158542
chr7:90320834-90321460	-1.26178	0.0748816	0.0166364	0.138665	Down2NoFDR	FAM237B	.	FAM237B	Promoter.Up	chr7	90320834	90321460
chr5:84583215-84583633	-1.26161	-0.628521	0.0105811	0.108828	Down2NoFDR	.	.	EDIL3	Intergenic	chr5	84583215	84583633
chr10:102242322-102242894	-1.2614	-0.492281	0.0178989	0.144071	Down2NoFDR	PITX3	.	PITX3	Promoter.Up	chr10	102242322	102242894
chr11:69974913-69976168	-1.26125	0.268321	0.102024	0.338876	Other	.	.	LINC02584	Dis5 (5' distal regions)	chr11	69974913	69976168
chr15:23630994-23631466	-1.26116	-0.764692	0.0119112	0.116001	Down2NoFDR	.	MAGEL2	MAGEL2	TES (transcription end sites)	chr15	23630994	23631466
chrX:75173585-75173997	-1.26116	-1.06801	0.0754797	0.294782	Other	.	ABCB7, BUD31P2, UPRT	ABCB7	Intron	chrX	75173585	75173997
chr16:70595601-70596140	-1.26114	-0.661985	0.0939149	0.326257	Other	.	IL34, SF3B3	IL34	Intron	chr16	70595601	70596140
chr9:111560220-111560809	-1.26111	-0.331165	0.0246448	0.171364	Down2NoFDR	.	LRRC37A5P, PTGR1, ZNF483	ZNF483	Intron	chr9	111560220	111560809
chr19:34167132-34167455	-1.26109	-1.13224	0.042318	0.224746	Down2NoFDR	.	CHCHD2P3, LSM14A	LSM14A	Dis5 (5' distal regions)	chr19	34167132	34167455
chr7:95941362-95941819	-1.26021	-0.642513	0.00828016	0.0954195	Down2NoFDR	.	.	DYNC1I1	Intron	chr7	95941362	95941819
chr6:18127180-18127615	-1.25996	-0.908633	0.0108314	0.110225	Down2NoFDR	.	KDM1B, NHLRC1, TPMT	NHLRC1	TES (transcription end sites)	chr6	18127180	18127615
chr5:2705897-2706359	-1.25978	-0.788403	0.0311234	0.193899	Down2NoFDR	.	C5orf38, IRX2, LSINCT5	LSINCT5	Dis5 (5' distal regions)	chr5	2705897	2706359
chr13:22736188-22736829	-1.25977	0.784326	0.00426693	0.0681723	Down2NoFDR	.	DDX39AP1, FTH1P7	DDX39AP1	Dis5 (5' distal regions)	chr13	22736188	22736829
chr11:134451967-134452787	-1.25971	-0.0769809	0.0757717	0.295235	Other	.	B3GAT1	B3GAT1	Intron	chr11	134451967	134452787
chr8:141760537-141760966	-1.25955	-0.9002	0.0370513	0.211204	Down2NoFDR	.	.	MROH5	Dis3 (3' distal regions)	chr8	141760537	141760966
chr19:7520473-7521116	-1.25903	-0.0578281	0.0140811	0.126826	Down2NoFDR	MCOLN1	.	MCOLN1	Promoter.Up	chr19	7520473	7521116
chr9:75005478-75005759	-1.25888	-1.21137	0.0396887	0.217993	Down2NoFDR	.	CARNMT1, RF02271	RF02271	Intron	chr9	75005478	75005759
chr3:81865032-81865412	-1.25883	-0.983067	0.0347408	0.204576	Down2NoFDR	.	.	GBE1	Intron	chr3	81865032	81865412
chr1:77605851-77606594	-1.25856	-0.394967	0.0657478	0.276843	Other	.	AK5	AK5	Intron	chr1	77605851	77606594
chr7:8011762-8012120	-1.25851	-0.912321	0.0471356	0.236776	Down2NoFDR	.	GLCCI1	GLCCI1	Intron	chr7	8011762	8012120
chr13:35256422-35257087	-1.25839	-0.130914	0.0149162	0.130699	Down2NoFDR	.	PHBP13	PHBP13	Intron	chr13	35256422	35257087
chr4:1519915-1520680	-1.25817	-0.277421	0.0220668	0.161336	Down2NoFDR	.	.	NKX1-1	Dis5 (5' distal regions)	chr4	1519915	1520680
chr9:72395008-72395630	-1.25775	-0.439014	0.0414078	0.222619	Down2NoFDR	.	ZFAND5	ZFAND5	Dis5 (5' distal regions)	chr9	72395008	72395630
chr1:3915814-3916176	-1.25762	-1.24273	0.182397	0.440545	Other	.	C1orf174, DFFB, LINC01134, LINC01345, LINC01346	LINC01134	Exon	chr1	3915814	3916176
chr7:5324811-5325622	-1.25754	-0.133668	0.00468854	0.0712608	Down2NoFDR	TNRC18	.	TNRC18	Promoter.Up	chr7	5324811	5325622
chr12:44521237-44521541	-1.25735	-1.22099	0.0224564	0.162878	Down2NoFDR	.	NELL2	NELL2	Intron	chr12	44521237	44521541
chr3:113797023-113797421	-1.2573	-0.77178	0.0379221	0.213523	Down2NoFDR	.	GRAMD1C	GRAMD1C	Intron	chr3	113797023	113797421
chr8:1254839-1255171	-1.25729	-1.2232	0.0599329	0.265382	Other	.	AF067845.2, DLGAP2	DLGAP2	Intron	chr8	1254839	1255171
chr17:27741331-27741900	-1.257	-0.507354	0.00869598	0.0978969	Down2NoFDR	.	LGALS9DP	LGALS9DP	Dis5 (5' distal regions)	chr17	27741331	27741900
chr3:13572925-13573319	-1.25674	-0.895787	0.0254763	0.174452	Down2NoFDR	.	FBLN2	FBLN2	Intron	chr3	13572925	13573319
chr12:57508411-57508738	-1.25653	-1.27774	0.067954	0.28101	Other	.	ARHGAP9, DCTN2, DDIT3, GLI1, KIF5A, MARS, MBD6	MARS	Intron	chr12	57508411	57508738
chrX:70150995-70151294	-1.25652	-1.08515	0.0409284	0.221251	Down2NoFDR	IGBP1-AS2	.	IGBP1-AS2	Promoter.Up	chrX	70150995	70151294
chr1:247663497-247663892	-1.25649	-0.522479	0.0652175	0.275941	Other	.	OR13G1, OR14L1P, OR3D1P, OR6F1	OR3D1P	Exon	chr1	247663497	247663892
chr14:104152896-104153983	-1.25647	0.60416	0.00551987	0.0772166	Down2NoFDR	.	ASPG, KIF26A	KIF26A	Intron	chr14	104152896	104153983
chr3:141943654-141944207	-1.25599	-0.441034	0.0656086	0.276543	Other	.	TFDP2	TFDP2	TES (transcription end sites)	chr3	141943654	141944207
chr12:119700486-119700872	-1.25579	-0.814915	0.0501049	0.243828	Other	.	CIT, PRKAB1	CIT	Promoter.Down	chr12	119700486	119700872
chr7:2918277-2918852	-1.25563	-0.575963	0.0211417	0.157748	Down2NoFDR	.	CARD11	CARD11	Exon	chr7	2918277	2918852
chr12:125687573-125688914	-1.25561	0.391898	0.00415636	0.0672782	Down2NoFDR	.	.	TMEM132B	Dis3 (3' distal regions)	chr12	125687573	125688914
chr16:35170165-35170478	-1.25548	-1.54451	0.175032	0.432238	Other	UBE2MP1	.	UBE2MP1	Promoter.Up	chr16	35170165	35170478
chr6:168555663-168556613	-1.25543	-0.027517	0.0241279	0.169296	Down2NoFDR	.	.	SMOC2	Intron	chr6	168555663	168556613
chr21:41723167-41723572	-1.25531	-0.946534	0.0445013	0.230131	Down2NoFDR	.	LINC00111, LINC00112, LINC00479, RIPK4	LINC00112	Dis5 (5' distal regions)	chr21	41723167	41723572
chr12:130437979-130438604	-1.2553	-0.60181	0.05556	0.255793	Other	.	RIMBP2	RIMBP2	Exon	chr12	130437979	130438604
chr12:31163138-31163596	-1.2552	-0.941963	0.0321654	0.197081	Down2NoFDR	.	.	DDX11	Intron	chr12	31163138	31163596
chr21:46113463-46113855	-1.25519	-1.09824	0.0511532	0.245883	Other	COL6A2	.	COL6A2	Promoter.Up	chr21	46113463	46113855
chrX:15231599-15232032	-1.25505	-0.75409	0.0496546	0.242661	Down2NoFDR	.	ASB9	ASB9	Dis3 (3' distal regions)	chrX	15231599	15232032
chrX:101448606-101449088	-1.25496	-0.611302	0.0529949	0.250189	Other	.	ARMCX4, GLA, HNRNPH2, PPIAP90	PPIAP90	Intron	chrX	101448606	101449088
chr5:179127565-179128259	-1.25458	-0.443398	0.0059377	0.0802878	Down2NoFDR	.	ADAMTS2	ADAMTS2	Exon	chr5	179127565	179128259
chr1:8216523-8217395	-1.25453	0.0210522	0.0036765	0.0636667	Down2NoFDR	.	LINC01714	LINC01714	TES (transcription end sites)	chr1	8216523	8217395
chr19:33007722-33008209	-1.25436	-0.336996	0.0303569	0.191524	Down2NoFDR	.	CEP89, FAAP24, RHPN2, RPL31P60	RHPN2	Exon	chr19	33007722	33008209
chr14:90360829-90361290	-1.25423	-0.583782	0.0410848	0.221695	Down2NoFDR	.	CALM1, NRDE2, RPL21P11	RPL21P11	Dis5 (5' distal regions)	chr14	90360829	90361290
chr4:11217218-11217711	-1.25416	-0.512233	0.0150251	0.131251	Down2NoFDR	.	.	RNPS1P1	Intergenic	chr4	11217218	11217711
chr11:61620603-61621241	-1.25413	-0.434828	0.0484915	0.240052	Down2NoFDR	.	RPLP0P2, SYT7	RPLP0P2	Intron	chr11	61620603	61621241
chr2:219570042-219571922	-1.2541	1.42257	0.0100591	0.105977	Down2NoFDR	INHA, OBSL1	.	OBSL1	Promoter.Up	chr2	219570042	219571922
chr19:3887508-3888672	-1.25382	0.312269	0.102363	0.339371	Other	ATCAY	.	ATCAY	Promoter.Down	chr19	3887508	3888672
chr1:4177603-4178223	-1.25335	-0.414444	0.0379308	0.213554	Down2NoFDR	EEF1DP6	.	EEF1DP6	Promoter.Up	chr1	4177603	4178223
chr1:30412354-30413246	-1.25331	0.254261	0.0022614	0.0518498	Down2NoFDR	.	.	MATN1	Promoter.Up	chr1	30412354	30413246
chr1:17281450-17281955	-1.25323	-0.761817	0.0244971	0.170759	Down2NoFDR	.	PADI1, PADI3, PADI4	PADI4	Intron	chr1	17281450	17281955
chr11:65939568-65940136	-1.25317	-0.419978	0.014459	0.128642	Down2NoFDR	.	C11orf68, CCDC85B, DRAP1, FOSL1, SART1, TSGA10IP	TSGA10IP	Dis5 (5' distal regions)	chr11	65939568	65940136
chr3:14155584-14155905	-1.25315	-0.947209	0.0138628	0.125802	Down2NoFDR	.	CHCHD4, LSM3, TMEM43, XPC	XPC	Intron	chr3	14155584	14155905
chr14:99601266-99602392	-1.25312	0.176937	0.0428016	0.225916	Down2NoFDR	CCDC85C	.	CCDC85C	Promoter.Down	chr14	99601266	99602392
chr21:41316480-41317566	-1.25306	0.406566	0.0072087	0.0886549	Down2NoFDR	FAM3B	.	FAM3B	Promoter.Up	chr21	41316480	41317566
chr7:22090280-22090997	-1.25265	-0.474626	0.01737	0.141836	Down2NoFDR	.	RAPGEF5	RAPGEF5	Dis3 (3' distal regions)	chr7	22090280	22090997
chr22:47386903-47387628	-1.25264	-0.0892811	0.0118417	0.115656	Down2NoFDR	.	Z82186.1	Z82186.1	Dis3 (3' distal regions)	chr22	47386903	47387628
chr11:78862577-78863270	-1.25258	-0.11179	0.0119519	0.116201	Down2NoFDR	.	TENM4	TENM4	Exon	chr11	78862577	78863270
chr21:21903358-21903733	-1.25219	-0.99759	0.0854845	0.312249	Other	.	.	LINC01687	Dis3 (3' distal regions)	chr21	21903358	21903733
chr16:87372430-87373431	-1.25215	0.0933023	0.0127996	0.120543	Down2NoFDR	.	FBXO31, MAP1LC3B, ZCCHC14	FBXO31	Intron	chr16	87372430	87373431
chr2:10593257-10593768	-1.25214	-0.347657	0.0470205	0.236526	Down2NoFDR	.	.	NOL10	Intron	chr2	10593257	10593768
chr5:15936354-15937184	-1.25202	-0.0400854	0.0296129	0.189005	Down2NoFDR	.	FBXL7	FBXL7	Promoter.Down	chr5	15936354	15937184
chr17:11876734-11877062	-1.25194	-1.16864	0.0318155	0.196004	Down2NoFDR	.	DNAH9	DNAH9	Intron	chr17	11876734	11877062
chr13:28543120-28543563	-1.25185	-0.762954	0.0465614	0.235358	Down2NoFDR	.	FLT1	FLT1	Dis5 (5' distal regions)	chr13	28543120	28543563
chr5:179628472-179629316	-1.25177	-0.0365109	0.0156022	0.133792	Down2NoFDR	RF00017	.	RF00017	Promoter.Up	chr5	179628472	179629316
chr1:50055295-50055580	-1.25175	-1.20932	0.0299417	0.190137	Down2NoFDR	.	AGBL4, ELAVL4, MTND2P29	ELAVL4	Intron	chr1	50055295	50055580
chr3:155815912-155816499	-1.25149	-0.390845	0.0121776	0.117384	Down2NoFDR	.	C3orf33, SLC33A1	C3orf33	Intron	chr3	155815912	155816499
chr7:153916231-153916663	-1.25137	-1.12756	0.148469	0.401005	Other	.	DPP6	DPP6	Intron	chr7	153916231	153916663
chrX:153055398-153057088	-1.25129	1.20893	0.00614504	0.0817267	Down2NoFDR	PNMA3	.	PNMA3	Promoter.Up	chrX	153055398	153057088
chr4:44473613-44474445	-1.25118	0.0422776	0.0296072	0.188988	Down2NoFDR	.	KCTD8	KCTD8	Dis5 (5' distal regions)	chr4	44473613	44474445
chr20:61041445-61041821	-1.25106	-0.864214	0.0137824	0.125448	Down2NoFDR	.	LINC01718	LINC01718	Dis5 (5' distal regions)	chr20	61041445	61041821
chr22:48333983-48334722	-1.25092	-0.172465	0.021961	0.160873	Down2NoFDR	.	.	Z72006.1	Intergenic	chr22	48333983	48334722
chr1:176115197-176115660	-1.25081	-0.592676	0.0645435	0.274484	Other	.	COP1	COP1	Intron	chr1	176115197	176115660
chr15:52268423-52268710	-1.25063	-1.33801	0.0899379	0.319826	Other	.	MYO5C	MYO5C	Intron	chr15	52268423	52268710
chr1:227275560-227276651	-1.25035	0.584487	0.0312166	0.194191	Down2NoFDR	.	CDC42BPA	CDC42BPA	Intron	chr1	227275560	227276651
chr1:18058549-18059006	-1.25025	-0.741487	0.0145443	0.128996	Down2NoFDR	.	IGSF21, LINC01654	LINC01654	Dis5 (5' distal regions)	chr1	18058549	18059006
chr11:69419750-69420078	-1.25021	-1.04851	0.0362746	0.20906	Down2NoFDR	.	.	LINC01488	Dis5 (5' distal regions)	chr11	69419750	69420078
chr1:13983020-13983678	-1.24996	-0.476126	0.0125486	0.119354	Down2NoFDR	.	.	KAZN	Intron	chr1	13983020	13983678
chr17:19887923-19888524	-1.24995	-0.479923	0.00921403	0.100959	Down2NoFDR	.	AKAP10, NDUFB4P3, ULK2	ULK2	Dis5 (5' distal regions)	chr17	19887923	19888524
chr6:75711662-75712023	-1.24989	-0.716703	0.0678381	0.280759	Other	.	MYO6, SENP6	SENP6	Intron	chr6	75711662	75712023
chr17:47397453-47398192	-1.2498	-0.120408	0.0549875	0.254681	Other	.	EFCAB13	EFCAB13	Intron	chr17	47397453	47398192
chr16:54685865-54686145	-1.24951	-1.73942	0.177943	0.435484	Other	.	.	LINC02183	Dis5 (5' distal regions)	chr16	54685865	54686145
chr6:28775580-28776026	-1.24917	-0.79971	0.0854188	0.312172	Other	.	NOP56P1, RPSAP2	NOP56P1	Dis3 (3' distal regions)	chr6	28775580	28776026
chr15:96331483-96332603	-1.24901	0.0729691	0.0104024	0.107875	Down2NoFDR	NR2F2	.	NR2F2	Promoter.Up	chr15	96331483	96332603
chr11:43991483-43991915	-1.24883	-1.04804	0.197074	0.457098	Other	.	C11orf96	C11orf96	Intron	chr11	43991483	43991915
chr14:104141556-104142231	-1.24881	-0.441734	0.0456675	0.233177	Down2NoFDR	.	ASPG, KIF26A	KIF26A	Intron	chr14	104141556	104142231
chr2:154526751-154527171	-1.24879	-0.981719	0.018081	0.144958	Down2NoFDR	.	.	GALNT13	Intergenic	chr2	154526751	154527171
chr7:1938679-1939454	-1.2487	-0.231698	0.017638	0.142877	Down2NoFDR	MAD1L1	.	MAD1L1	Promoter.Down	chr7	1938679	1939454
chr11:124842816-124843666	-1.24866	0.153809	0.0107731	0.109937	Down2NoFDR	.	MSANTD2, ROBO3, ROBO4	ROBO3	Dis5 (5' distal regions)	chr11	124842816	124843666
chr1:29478094-29478810	-1.24838	0.0373727	0.0215188	0.159117	Down2NoFDR	.	.	LINC01756	Dis3 (3' distal regions)	chr1	29478094	29478810
chr8:144623684-144624553	-1.24827	0.13208	0.0146582	0.129466	Down2NoFDR	.	ARHGAP39	ARHGAP39	Dis5 (5' distal regions)	chr8	144623684	144624553
chr9:23451880-23452568	-1.24771	-0.174264	0.00621376	0.0822392	Down2NoFDR	.	.	SUMO2P2	Dis5 (5' distal regions)	chr9	23451880	23452568
chr2:207716822-207717131	-1.24767	-1.25667	0.0221909	0.161845	Down2NoFDR	.	CCNYL1, PPP1R14BP2, RF00019	CCNYL1	Intron	chr2	207716822	207717131
chr13:36321960-36322315	-1.24692	-1.04627	0.058012	0.261083	Other	.	CCDC169, CCDC169-SOHLH2, SPART, SPART-AS1	SPART	Intron	chr13	36321960	36322315
chr20:61789375-61789781	-1.24689	-1.12809	0.0177153	0.143245	Down2NoFDR	.	.	CDH4	Intron	chr20	61789375	61789781
chr4:1403704-1404283	-1.24685	-0.400196	0.0209083	0.156738	Down2NoFDR	.	NKX1-1, UVSSA	NKX1-1	Exon	chr4	1403704	1404283
chr5:64165482-64166478	-1.24653	0.372086	0.0356657	0.207438	Down2NoFDR	RNF180	.	RNF180	Promoter.Up	chr5	64165482	64166478
chr17:42970672-42971155	-1.24639	-0.446559	0.00720787	0.0886549	Down2NoFDR	PTGES3L	.	PTGES3L	Promoter.Down	chr17	42970672	42971155
chr7:116949841-116950399	-1.24637	-0.679394	0.0153156	0.132542	Down2NoFDR	.	CAPZA2, RF00019, RF02179, RF02180, RF02187, RF02188, RF02189, RF02190, ST7, ST7-AS1, ST7-OT4, TPM3P1	RF02179	Dis5 (5' distal regions)	chr7	116949841	116950399
chr3:5577438-5577895	-1.24626	-0.903062	0.0133246	0.123297	Down2NoFDR	.	.	EDEM1	Intergenic	chr3	5577438	5577895
chr7:154773886-154774379	-1.24603	-0.902879	0.0211042	0.157613	Down2NoFDR	.	DPP6	DPP6	Intron	chr7	154773886	154774379
chr22:48642003-48642531	-1.24575	-0.633124	0.0185079	0.146748	Down2NoFDR	.	.	TAFA5	Intron	chr22	48642003	48642531
chr20:46709206-46710318	-1.24573	0.669428	0.0156393	0.133952	Down2NoFDR	SLC2A10	.	SLC2A10	Promoter.Up	chr20	46709206	46710318
chr17:78461012-78461804	-1.2457	0.392931	0.0103306	0.107477	Down2NoFDR	.	DNAH17, DNAH17-AS1, PGS1	DNAH17	Exon	chr17	78461012	78461804
chrX:106323091-106324119	-1.24562	0.346402	0.00363081	0.0632666	Down2NoFDR	.	.	RF00019	Dis5 (5' distal regions)	chrX	106323091	106324119
chr13:113310097-113310519	-1.24541	-0.985038	0.0127579	0.120359	Down2NoFDR	.	GRTP1, GRTP1-AS1, LAMP1, LDHBP1	LAMP1	Intron	chr13	113310097	113310519
chr2:16030161-16030956	-1.24528	-0.0375079	0.0127248	0.120215	Down2NoFDR	GACAT3	.	GACAT3	Promoter.Up	chr2	16030161	16030956
chr3:86832557-86832976	-1.2452	-0.825148	0.0249158	0.17235	Down2NoFDR	.	.	VGLL3	Dis3 (3' distal regions)	chr3	86832557	86832976
chr1:7084248-7084892	-1.24516	0.408677	0.11138	0.352406	Other	.	.	CAMTA1	Intron	chr1	7084248	7084892
chr2:39144702-39145366	-1.24515	-0.273694	0.0344181	0.203756	Down2NoFDR	.	CDKL4, HSPE1P13, RF00019, SOS1	RF00019	Dis5 (5' distal regions)	chr2	39144702	39145366
chr12:64127658-64128167	-1.24509	-0.73276	0.0843494	0.310247	Other	SRGAP1	.	SRGAP1	Promoter.Down	chr12	64127658	64128167
chr7:150037296-150038198	-1.24501	-0.27625	0.012221	0.11767	Down2NoFDR	.	.	ZNF862	Promoter.Up	chr7	150037296	150038198
chr12:7589826-7590577	-1.24486	-0.0313396	0.0197216	0.151944	Down2NoFDR	.	GAPDHP31, NIFKP3	NIFKP3	Dis5 (5' distal regions)	chr12	7589826	7590577
chr11:8206181-8206717	-1.24481	-0.72126	0.0931103	0.325003	Other	.	RIC3, RIC3-DT	RIC3-DT	Dis5 (5' distal regions)	chr11	8206181	8206717
chr6:168394764-168395317	-1.24449	-0.784361	0.0487268	0.240525	Down2NoFDR	.	SMOC2	SMOC2	Dis5 (5' distal regions)	chr6	168394764	168395317
chr19:30213086-30213432	-1.24405	-1.19984	0.0217399	0.160027	Down2NoFDR	.	ZNF536	ZNF536	Dis5 (5' distal regions)	chr19	30213086	30213432
chr2:190223944-190224348	-1.24378	-0.782313	0.0172685	0.141348	Down2NoFDR	.	C2orf88, HIBCH	HIBCH	Intron	chr2	190223944	190224348
chr22:49582833-49583576	-1.24373	-0.096592	0.0411031	0.221747	Down2NoFDR	.	C22orf34, Z97192.1, Z97192.2, Z97192.3	Z97192.2	Intron	chr22	49582833	49583576
chr8:142441998-142443084	-1.24342	0.00569836	0.0147204	0.129756	Down2NoFDR	.	ADGRB1, TSNARE1	ADGRB1	Dis5 (5' distal regions)	chr8	142441998	142443084
chr13:99959572-99959945	-1.24339	-1.18593	0.249834	0.511568	Other	.	LINC00554, ZIC2, ZIC5	ZIC5	Dis5 (5' distal regions)	chr13	99959572	99959945
chr22:33860496-33861181	-1.2432	-0.238206	0.0108564	0.110354	Down2NoFDR	LARGE1	.	LARGE1	Promoter.Down	chr22	33860496	33861181
chr8:141922342-141922891	-1.24313	-0.491475	0.0174117	0.141994	Down2NoFDR	.	.	LINC00051	Dis3 (3' distal regions)	chr8	141922342	141922891
chr15:84671977-84672716	-1.24312	-0.373915	0.019333	0.150357	Down2NoFDR	SEC11A	.	SEC11A	Promoter.Up	chr15	84671977	84672716
chr15:50158139-50158464	-1.24297	-0.887472	0.0586226	0.262452	Other	.	SLC27A2	SLC27A2	Intron	chr15	50158139	50158464
chr7:56366347-56368236	-1.24297	1.08077	0.0157364	0.134402	Down2NoFDR	.	CICP8, SEPT14P24	CICP8	TES (transcription end sites)	chr7	56366347	56368236
chr9:95143993-95144653	-1.24285	-0.558786	0.043187	0.22688	Down2NoFDR	.	FANCC	FANCC	Promoter.Up	chr9	95143993	95144653
chr11:76178459-76179780	-1.24271	1.03208	0.00865106	0.0976032	Down2NoFDR	.	WNT11	WNT11	Dis5 (5' distal regions)	chr11	76178459	76179780
chr14:101712396-101713183	-1.24269	-0.414696	0.0846373	0.310774	Other	.	LINC00239, LINC02320, PPP2R5C	LINC00239	Intron	chr14	101712396	101713183
chr7:6497223-6497748	-1.24208	-0.8843	0.0552501	0.255216	Other	.	DAGLB, GRID2IP, KDELR2	DAGLB	Exon	chr7	6497223	6497748
chr1:3255379-3256194	-1.24194	0.367994	0.00628083	0.0826657	Down2NoFDR	.	PRDM16	PRDM16	Intron	chr1	3255379	3256194
chrX:72255357-72255907	-1.24193	-0.486395	0.0106652	0.109274	Down2NoFDR	.	CITED1, ERCC6L, RF00019, RPS4X	ERCC6L	Exon	chrX	72255357	72255907
chr22:47016433-47017014	-1.24191	-0.227589	0.00521635	0.0749992	Down2NoFDR	.	.	FP325331.1	Intron	chr22	47016433	47017014
chr7:155846791-155847455	-1.24177	0.118558	0.00386061	0.0649531	Down2NoFDR	.	SHH	SHH	Dis5 (5' distal regions)	chr7	155846791	155847455
chr3:185282772-185283280	-1.24169	-0.350284	0.0195178	0.151049	Down2NoFDR	EHHADH, MAP3K13	.	MAP3K13	Promoter.Up	chr3	185282772	185283280
chr17:20572139-20572466	-1.24157	-1.48014	0.0774121	0.298196	Other	.	CDRT15L2, COTL1P2, KRT17P7, MEIS3P2, TBC1D3P3, ZSWIM5P2	CDRT15L2	Dis5 (5' distal regions)	chr17	20572139	20572466
chr15:100466708-100467140	-1.2415	-1.16213	0.095902	0.329627	Other	.	CERS3	CERS3	Intron	chr15	100466708	100467140
chr8:15111316-15111849	-1.24142	-0.51631	0.0936292	0.325894	Other	.	.	SGCZ	Intron	chr8	15111316	15111849
chr2:23950522-23951003	-1.24105	-0.542875	0.00917637	0.100744	Down2NoFDR	.	ATAD2B, SDHCP3, UBXN2A	SDHCP3	Intron	chr2	23950522	23951003
chrX:81003592-81004093	-1.24077	-0.602278	0.0515873	0.246985	Other	.	.	VDAC1P1	Promoter.Down	chrX	81003592	81004093
chr1:2908014-2908942	-1.24061	-0.039081	0.0289075	0.186749	Down2NoFDR	.	.	TTC34	Intergenic	chr1	2908014	2908942
chr9:136508335-136509373	-1.24051	0.629846	0.00897531	0.0994876	Down2NoFDR	.	C9orf163, NALT1, NOTCH1, SEC16A	NOTCH1	Exon	chr9	136508335	136509373
chr22:25089245-25089581	-1.24045	-0.944561	0.0363087	0.209131	Down2NoFDR	.	KIAA1671	KIAA1671	Intron	chr22	25089245	25089581
chr12:108498958-108499331	-1.24032	-1.08372	0.0216032	0.159447	Down2NoFDR	.	FICD, LINC01498, SART3	LINC01498	Intron	chr12	108498958	108499331
chr17:62901705-62902353	-1.24023	-0.477206	0.0133375	0.123343	Down2NoFDR	.	TRMT112P3	TRMT112P3	Dis5 (5' distal regions)	chr17	62901705	62902353
chr2:219042781-219043156	-1.24007	-1.06109	0.0779843	0.299188	Other	CFAP65	.	CFAP65	Promoter.Up	chr2	219042781	219043156
chr22:49031858-49032677	-1.24001	-0.139393	0.00473115	0.071534	Down2NoFDR	.	.	LINC01310	Dis3 (3' distal regions)	chr22	49031858	49032677
chr4:80188652-80189490	-1.23962	0.160265	0.00442918	0.0693794	Down2NoFDR	.	PRDM8, RPSAP39	PRDM8	Promoter.Down	chr4	80188652	80189490
chr5:180351445-180352800	-1.2396	0.979777	0.0106552	0.109236	Down2NoFDR	GFPT2	.	GFPT2	Promoter.Down	chr5	180351445	180352800
chrX:10119123-10122754	1.36879	4.97279	0.00122716	0.0437062	Up2	.	CLCN4	CLCN4	Exon	chrX	10119123	10122754
chr1:6738994-6739520	-1.2393	-0.699969	0.0326071	0.198385	Down2NoFDR	.	CAMTA1, CAMTA1-DT, DNAJC11, LINC01672	LINC01672	Dis5 (5' distal regions)	chr1	6738994	6739520
chr1:143905411-143905986	-1.239	-0.323835	0.0210534	0.157395	Down2NoFDR	HIST2H3PS2	.	HIST2H3PS2	Promoter.Up	chr1	143905411	143905986
chr22:27556239-27556889	-1.23898	-0.366356	0.010389	0.107826	Down2NoFDR	.	.	MN1	Dis3 (3' distal regions)	chr22	27556239	27556889
chr16:58246426-58246953	-1.23882	-0.333457	0.0133008	0.123216	Down2NoFDR	.	CCDC113, CSNK2A2, GINS3, PRSS54	CCDC113	Intron	chr16	58246426	58246953
chr8:143439613-143440128	-1.23875	-0.86869	0.0634323	0.2724	Other	.	MAFA, MAFA-AS1	MAFA	Exon	chr8	143439613	143440128
chr14:54797608-54798231	-1.23852	-0.11501	0.0338985	0.20212	Down2NoFDR	.	SAMD4A	SAMD4A	Dis3 (3' distal regions)	chr14	54797608	54798231
chr1:3321524-3323969	-1.23806	1.26572	0.009589	0.10316	Down2NoFDR	.	.	PRDM16	Promoter.Up	chr1	3321524	3323969
chr17:45488516-45488881	-1.23786	-1.10944	0.0848433	0.311182	Other	PLEKHM1	.	PLEKHM1	Promoter.Up	chr17	45488516	45488881
chr22:31276328-31277362	-1.23776	0.256327	0.0399708	0.218721	Down2NoFDR	.	LIMK2, PIK3IP1, PIK3IP1-AS1, RF00019	LIMK2	Exon	chr22	31276328	31277362
chr1:112507457-112509664	-1.23753	1.38674	0.0117939	0.115394	Down2NoFDR	WNT2B	.	WNT2B	Promoter.Up	chr1	112507457	112509664
chr14:104108395-104108891	-1.23733	-0.845623	0.0791442	0.301215	Other	ASPG	.	ASPG	Promoter.Down	chr14	104108395	104108891
chr6:33525305-33525597	-1.23718	-1.31749	0.0597176	0.264881	Other	.	GGNBP1, RF00017	GGNBP1	Dis5 (5' distal regions)	chr6	33525305	33525597
chr6:151460280-151460655	-1.23715	-0.966745	0.0333205	0.200538	Down2NoFDR	.	ARMT1, CCDC170, HSPA8P15, RMND1	ARMT1	Intron	chr6	151460280	151460655
chr3:9553411-9553913	-1.23683	-0.696489	0.0671573	0.279601	Other	LHFPL4	.	LHFPL4	Promoter.Up	chr3	9553411	9553913
chr5:142663922-142664482	-1.23667	-0.337444	0.0234957	0.166842	Down2NoFDR	.	FGF1	FGF1	Intron	chr5	142663922	142664482
chr9:134770980-134771443	-1.23656	-0.74714	0.0149359	0.13081	Down2NoFDR	.	COL5A1	COL5A1	Exon	chr9	134770980	134771443
chr17:6486936-6487221	-1.23645	-1.26785	0.0333571	0.200624	Down2NoFDR	.	PIMREG, PITPNM3, RF00017	PITPNM3	Intron	chr17	6486936	6487221
chr3:127308825-127309307	-1.2363	-0.525934	0.0334311	0.200838	Down2NoFDR	.	LINC02016, PRR20G	LINC02016	Dis5 (5' distal regions)	chr3	127308825	127309307
chr3:19298667-19299006	-1.23629	-0.96795	0.0595924	0.26472	Other	.	KCNH8	KCNH8	Intron	chr3	19298667	19299006
chr8:118501688-118502090	-1.23607	-0.747581	0.0241934	0.169571	Down2NoFDR	.	.	SAMD12	Intron	chr8	118501688	118502090
chr1:99856954-99858046	-1.23556	0.454005	0.027151	0.180567	Down2NoFDR	.	AGL	AGL	Intron	chr1	99856954	99858046
chr3:62203116-62203900	-1.23556	0.214927	0.0216401	0.159591	Down2NoFDR	.	PTPRG	PTPRG	Exon	chr3	62203116	62203900
chr4:8619052-8620382	-1.23555	0.602463	0.00442626	0.0693549	Down2NoFDR	CPZ	.	CPZ	Promoter.Down	chr4	8619052	8620382
chr10:130010761-130011480	-1.23537	-0.122157	0.0214216	0.158843	Down2NoFDR	.	EBF3	EBF3	Dis5 (5' distal regions)	chr10	130010761	130011480
chr7:161869-162227	-1.23514	-1.02205	0.0306833	0.192453	Down2NoFDR	.	FAM20C	FAM20C	Exon	chr7	161869	162227
chrX:153828026-153829294	-1.23512	0.716598	0.0196709	0.15173	Down2NoFDR	PDZD4	.	PDZD4	Promoter.Down	chrX	153828026	153829294
chr6:106866772-106867204	-1.23508	-0.831842	0.0427143	0.225727	Down2NoFDR	.	.	LINC02532	Intergenic	chr6	106866772	106867204
chr11:31533340-31533856	-1.23505	-0.665633	0.0975518	0.332247	Other	.	ELP4, IMMP1L	ELP4	Intron	chr11	31533340	31533856
chr5:173191597-173192058	-1.23465	-0.811855	0.0225308	0.163212	Down2NoFDR	.	BNIP1, NKX2-5, RPL7AP33	BNIP1	Dis5 (5' distal regions)	chr5	173191597	173192058
chr7:77053041-77053499	-1.23444	-0.65622	0.0292466	0.187853	Down2NoFDR	.	PMS2P11, PMS2P9, RF00019, SPDYE17, SPDYE18, UPK3BP1	SPDYE18	Exon	chr7	77053041	77053499
chr4:1494569-1495160	-1.23444	-0.570761	0.0696376	0.283963	Other	.	.	NKX1-1	Intergenic	chr4	1494569	1495160
chr2:5781144-5781512	-1.23428	-0.721026	0.0111574	0.112036	Down2NoFDR	.	LINC01810	LINC01810	Dis3 (3' distal regions)	chr2	5781144	5781512
chr7:158883726-158884388	-1.23412	-0.0151939	0.0291162	0.187391	Down2NoFDR	WDR60	.	WDR60	Promoter.Up	chr7	158883726	158884388
chr8:933181-933641	-1.23405	-0.56497	0.0108866	0.11052	Down2NoFDR	.	DLGAP2	DLGAP2	Intron	chr8	933181	933641
chr3:126153152-126154367	-1.23404	0.240247	0.0154815	0.133275	Down2NoFDR	.	ALDH1L1, ALDH1L1-AS1, ALDH1L1-AS2	ALDH1L1	Exon	chr3	126153152	126154367
chr10:131243429-131243704	-1.234	-1.75185	0.127273	0.374059	Other	.	TCERG1L	TCERG1L	Intron	chr10	131243429	131243704
chrX:37398071-37398393	-1.23386	-1.17971	0.0383438	0.214674	Down2NoFDR	.	AF241726.2, PRRG1	PRRG1	Intron	chrX	37398071	37398393
chr2:117525661-117525946	-1.23386	-1.85883	0.0659829	0.277247	Other	.	.	DDX18	Dis5 (5' distal regions)	chr2	117525661	117525946
chr7:157757704-157759510	-1.23385	1.02775	0.00246813	0.0535236	Down2NoFDR	.	.	PTPRN2	Intron	chr7	157757704	157759510
chr7:151384748-151385716	-1.23347	0.201027	0.00707906	0.0879347	Down2NoFDR	.	NUB1, WDR86, WDR86-AS1	WDR86	Exon	chr7	151384748	151385716
chr6:118748626-118749057	-1.23337	-0.445046	0.00977876	0.104375	Down2NoFDR	.	CEP85L, SELENOKP3	SELENOKP3	Dis5 (5' distal regions)	chr6	118748626	118749057
chrX:142204304-142205051	-1.23323	-0.177818	0.00875417	0.0982415	Down2NoFDR	MAGEC2	.	MAGEC2	Promoter.Down	chrX	142204304	142205051
chr21:42116187-42119598	1.14505	4.96723	0.00122542	0.0437062	Up2	UMODL1	.	UMODL1	Promoter.Up	chr21	42116187	42119598
chr9:14728394-14728715	-1.23291	-0.974931	0.0186763	0.147462	Down2NoFDR	.	CER1, FREM1, ZDHHC21	CER1	Dis5 (5' distal regions)	chr9	14728394	14728715
chr7:52431153-52431694	-1.23271	-0.749921	0.0263172	0.17747	Down2NoFDR	.	.	RF00322	Intergenic	chr7	52431153	52431694
chr15:28957535-28958161	-1.23267	0.0121029	0.00919009	0.100824	Down2NoFDR	.	APBA2	APBA2	Intron	chr15	28957535	28958161
chr20:30898761-30900715	-1.23267	1.30099	0.00766248	0.0917232	Down2NoFDR	.	.	ANKRD20A21P	Intergenic	chr20	30898761	30900715
chr15:27071187-27071608	-1.23251	-0.896718	0.0634813	0.272493	Other	.	.	GABRG3-AS1	Intron	chr15	27071187	27071608
chr1:237164119-237164713	-1.23237	-0.606869	0.0213315	0.158512	Down2NoFDR	.	.	RYR2	Intron	chr1	237164119	237164713
chr9:127982947-127983296	-1.23228	-0.709257	0.0116761	0.114784	Down2NoFDR	FAM102A	.	FAM102A	Promoter.Up	chr9	127982947	127983296
chr6:107044948-107045478	-1.23211	-0.624255	0.00879132	0.0984315	Down2NoFDR	.	C6orf203	C6orf203	Intron	chr6	107044948	107045478
chr12:82634424-82634961	-1.23195	-0.911116	0.0219439	0.160817	Down2NoFDR	.	.	TMTC2	Dis3 (3' distal regions)	chr12	82634424	82634961
chr7:27110210-27111557	-1.23171	0.25878	0.00482373	0.0722682	Down2NoFDR	.	HOTAIRM1, HOXA-AS2, HOXA-AS3, HOXA1, HOXA2, HOXA3, HOXA4, HOXA5, HOXA6, HOXA7, RF01975, RF01976, RF01977, RF01978, RF01979	HOXA-AS2	Exon	chr7	27110210	27111557
chr12:31375767-31376910	-1.23159	0.0536561	0.0132747	0.123086	Down2NoFDR	.	DENND5B, LINC02387, RF00026, SINHCAF	LINC02387	Dis5 (5' distal regions)	chr12	31375767	31376910
chr3:186717877-186718519	-1.23153	-0.22952	0.039355	0.217217	Down2NoFDR	KNG1	.	KNG1	Promoter.Up	chr3	186717877	186718519
chr15:52380358-52380774	-1.23146	-0.626174	0.0321435	0.197027	Down2NoFDR	.	MYO5A	MYO5A	Intron	chr15	52380358	52380774
chr14:67851988-67852299	-1.23142	-1.17776	0.0651697	0.275859	Other	.	RAD51B, ZFYVE26	RAD51B	Intron	chr14	67851988	67852299
chr9:131631245-131631729	-1.23141	-0.411496	0.0580248	0.261126	Other	.	RAPGEF1	RAPGEF1	Intron	chr9	131631245	131631729
chr7:44075548-44076693	-1.23127	-0.0521564	0.00782832	0.0927741	Down2NoFDR	POLM	.	POLM	Promoter.Up	chr7	44075548	44076693
chr7:1857871-1858156	-1.23105	-1.44858	0.0381348	0.214166	Down2NoFDR	.	MAD1L1	MAD1L1	Intron	chr7	1857871	1858156
chr4:152083037-152083351	-1.23069	-1.21855	0.0654199	0.276271	Other	.	LINC02273	LINC02273	Dis5 (5' distal regions)	chr4	152083037	152083351
chr3:45910906-45911208	-1.23066	-0.986361	0.0293648	0.188238	Down2NoFDR	.	CCR9, CXCR6, FYCO1, LZTFL1, RF00019	LZTFL1	Intron	chr3	45910906	45911208
chr20:59821887-59823040	-1.23034	0.61989	0.0133078	0.123225	Down2NoFDR	.	PHACTR3, SYCP2	PHACTR3	Intron	chr20	59821887	59823040
chr6:160773067-160773587	-1.23027	-0.371699	0.011833	0.115616	Down2NoFDR	.	PLG	PLG	Promoter.Up	chr6	160773067	160773587
chr3:114812480-114813207	-1.23007	-0.0615129	0.00389376	0.0651711	Down2NoFDR	.	ZBTB20	ZBTB20	Dis5 (5' distal regions)	chr3	114812480	114813207
chr16:3671371-3672191	-1.23005	0.660984	0.0176803	0.143122	Down2NoFDR	.	DNASE1, TRAP1	TRAP1	Exon	chr16	3671371	3672191
chr9:34850975-34851684	-1.22992	0.0184336	0.0269363	0.179756	Down2NoFDR	.	FAM205BP, FAM205C	FAM205BP	Intron	chr9	34850975	34851684
chr5:99909771-99910086	-1.22951	-1.08204	0.055684	0.256082	Other	.	.	EEF1A1P20	Dis3 (3' distal regions)	chr5	99909771	99910086
chr11:1535313-1535911	-1.22946	-0.363686	0.052875	0.249884	Other	.	DUSP8, KRTAP5-1, KRTAP5-AS1, MOB2	DUSP8	Dis5 (5' distal regions)	chr11	1535313	1535911
chr9:32828430-32828763	-1.22939	-1.18607	0.0487611	0.240578	Down2NoFDR	.	RF00019, TMEM215	RF00019	Dis3 (3' distal regions)	chr9	32828430	32828763
chr1:53341595-53342525	-1.22921	0.196379	0.00480363	0.0721082	Down2NoFDR	.	LINC01771, LRP8	LRP8	Promoter.Up	chr1	53341595	53342525
chr9:89717526-89718191	-1.22916	-0.00676498	0.00521808	0.0750083	Down2NoFDR	.	.	GADD45G	Intron	chr9	89717526	89718191
chr11:133787486-133788202	-1.22913	-0.00569833	0.00518751	0.0747895	Down2NoFDR	.	.	SPATA19	Intron	chr11	133787486	133788202
chr20:32935219-32935778	-1.22905	-0.357368	0.0570634	0.259117	Other	.	EFCAB8	EFCAB8	Intron	chr20	32935219	32935778
chr11:61546699-61547172	-1.22902	-0.80275	0.0269351	0.179754	Down2NoFDR	.	LRRC10B, SYT7	SYT7	Intron	chr11	61546699	61547172
chr11:71059549-71060175	-1.22894	-0.459059	0.055691	0.256104	Other	.	SHANK2	SHANK2	Intron	chr11	71059549	71060175
chr3:36454136-36454484	-1.22864	-0.923612	0.0127794	0.120449	Down2NoFDR	.	STAC	STAC	Intron	chr3	36454136	36454484
chr10:95343240-95343566	-1.22832	-0.940114	0.0657329	0.276804	Other	.	SORBS1	SORBS1	Intron	chr10	95343240	95343566
chr11:130043760-130044870	-1.22825	0.713279	0.0502517	0.244134	Other	.	APLP2, ELOBP2, LINC00167, PRDM10, RPL34P21	ELOBP2	Dis5 (5' distal regions)	chr11	130043760	130044870
chrX:75850735-75851306	-1.22818	-0.606237	0.0161101	0.136245	Down2NoFDR	.	SAR1AP4	SAR1AP4	Dis5 (5' distal regions)	chrX	75850735	75851306
chr12:3231359-3231646	-1.22786	-1.40181	0.0280584	0.18371	Down2NoFDR	.	TSPAN9	TSPAN9	Intron	chr12	3231359	3231646
chr13:114077389-114077669	-1.22777	-1.55978	0.189042	0.448079	Other	.	RASA3, RASA3-IT1	RASA3-IT1	Intron	chr13	114077389	114077669
chr10:78239847-78240341	-1.22714	-0.24915	0.0594287	0.264355	Other	.	LINC00595	LINC00595	Promoter.Down	chr10	78239847	78240341
chr11:1249403-1250450	-1.22712	-0.0129267	0.0421235	0.224293	Down2NoFDR	MUC5B-AS1	.	MUC5B-AS1	Promoter.Up	chr11	1249403	1250450
chr7:95453425-95453765	-1.22695	-1.11884	0.105612	0.344131	Other	.	ASB4, PON2	PON2	Dis5 (5' distal regions)	chr7	95453425	95453765
chr20:60296779-60297213	-1.22695	-0.931509	0.11161	0.352734	Other	.	.	MTCO2P1	Intron	chr20	60296779	60297213
chr16:68453785-68454298	-1.22684	-0.690595	0.0593072	0.264041	Other	.	RF00019, RPL35AP33, SMPD3	SMPD3	TES (transcription end sites)	chr16	68453785	68454298
chr12:130471421-130472232	-1.22677	-0.104144	0.0125722	0.11945	Down2NoFDR	.	RIMBP2	RIMBP2	Exon	chr12	130471421	130472232
chr6:170029075-170029438	-1.22675	-1.053	0.0250237	0.172725	Down2NoFDR	.	.	RPL12P23	Intergenic	chr6	170029075	170029438
chr11:112108551-112108917	-1.22661	-0.923177	0.0324122	0.197933	Down2NoFDR	.	DLAT, IL18, NKAPD1, PIH1D2, SDHD, TIMM8B	SDHD	Intron	chr11	112108551	112108917
chr11:134382580-134383158	-1.22657	-0.592089	0.0325886	0.198361	Down2NoFDR	.	B3GAT1, GLB1L2	B3GAT1	Exon	chr11	134382580	134383158
chr6:26564141-26564622	-1.22657	-0.678084	0.0305291	0.192001	Down2NoFDR	.	ABT1, HCG11, HMGN4	HMGN4	Dis5 (5' distal regions)	chr6	26564141	26564622
chr12:130458301-130458765	-1.22636	-0.826709	0.0410219	0.221531	Down2NoFDR	.	RIMBP2	RIMBP2	Intron	chr12	130458301	130458765
chr12:125861300-125862096	-1.22625	0.0227505	0.0470817	0.236658	Down2NoFDR	.	.	LINC00939	Intron	chr12	125861300	125862096
chr14:94907925-94908907	-1.22624	0.370275	0.00563466	0.0780415	Down2NoFDR	.	.	LINC02279	Dis3 (3' distal regions)	chr14	94907925	94908907
chrX:119600735-119601040	-1.22622	-1.23056	0.0896382	0.319323	Other	.	CXorf56, NKRF, SEPT6, UBE2A	NKRF	Intron	chrX	119600735	119601040
chr7:98339573-98340007	-1.22608	-0.717888	0.0193229	0.150295	Down2NoFDR	.	BAIAP2L1, BRI3, RPS3AP26	BAIAP2L1	Intron	chr7	98339573	98340007
chr11:119142469-119143402	-1.22605	0.12586	0.028182	0.184169	Down2NoFDR	.	ABCG4, C2CD2L, DPAGT1, H2AFX, HINFP, HMBS, NLRX1, PDZD3	ABCG4	Dis5 (5' distal regions)	chr11	119142469	119143402
chr2:24470549-24471008	-1.22604	-0.652613	0.0439636	0.22867	Down2NoFDR	.	NCOA1	NCOA1	Dis5 (5' distal regions)	chr2	24470549	24471008
chr9:131824823-131825547	-1.22523	-0.384286	0.0301489	0.190874	Down2NoFDR	.	EIF4A1P3, RF00272	RF00272	Dis5 (5' distal regions)	chr9	131824823	131825547
chr7:191708-192278	-1.22505	-0.684065	0.0694489	0.283611	Other	FAM20C	.	FAM20C	Promoter.Up	chr7	191708	192278
chr10:130192303-130192827	-1.22457	-0.34977	0.0250778	0.172952	Down2NoFDR	.	GLRX3, LINC02646	GLRX3	Dis5 (5' distal regions)	chr10	130192303	130192827
chrX:117458388-117458902	-1.22453	-0.705316	0.0217025	0.159887	Down2NoFDR	.	.	RF00019	Intergenic	chrX	117458388	117458902
chr21:17470266-17470888	-1.22437	-0.348423	0.0144206	0.128456	Down2NoFDR	.	BTF3L4P1, CXADR, LINC01549, RPL39P40	LINC01549	Dis5 (5' distal regions)	chr21	17470266	17470888
chr2:197728940-197729634	-1.22432	-0.140241	0.0352427	0.20624	Down2NoFDR	.	BOLL, MARS2	MARS2	Intron	chr2	197728940	197729634
chr9:135133463-135133772	-1.22432	-1.4107	0.0633883	0.272345	Other	.	OLFM1	OLFM1	Dis3 (3' distal regions)	chr9	135133463	135133772
chr18:58967200-58967879	-1.22414	-0.632511	0.0978747	0.332856	Other	.	OACYLP, ZNF532	ZNF532	Intron	chr18	58967200	58967879
chr15:38245603-38246142	-1.22414	-0.366471	0.0112813	0.112636	Down2NoFDR	.	SPRED1	SPRED1	Dis5 (5' distal regions)	chr15	38245603	38246142
chr1:3146609-3147382	-1.2241	-0.237302	0.0126121	0.119638	Down2NoFDR	.	.	PRDM16	Intron	chr1	3146609	3147382
chr12:124271879-124272713	-1.22407	0.170067	0.0057781	0.0791032	Down2NoFDR	.	RFLNA	RFLNA	Intron	chr12	124271879	124272713
chrX:97300633-97301037	-1.2238	-1.02381	0.0206589	0.15577	Down2NoFDR	.	.	RF00017	Intron	chrX	97300633	97301037
chr7:158126687-158127647	-1.22356	0.225721	0.0101055	0.106255	Down2NoFDR	.	.	PTPRN2	Intron	chr7	158126687	158127647
chr3:13795794-13796525	-1.22337	-0.134923	0.0112178	0.11231	Down2NoFDR	.	.	WNT7A	Dis3 (3' distal regions)	chr3	13795794	13796525
chr11:81744296-81745074	-1.22307	-0.193172	0.0345405	0.204131	Down2NoFDR	.	.	MTND6P25	Intergenic	chr11	81744296	81745074
chr19:54936499-54937270	-1.22301	-0.49322	0.112851	0.354443	Other	.	NCR1, NLRP2, NLRP7	NLRP7	Intron	chr19	54936499	54937270
chr5:93587594-93588853	-1.22298	0.858464	0.0159727	0.135636	Down2NoFDR	NR2F1, NR2F1-AS1	.	NR2F1	Promoter.Up	chr5	93587594	93588853
chr21:40990140-40990807	-1.22297	-0.019712	0.0034518	0.0617237	Down2NoFDR	.	.	YRDCP3	Dis3 (3' distal regions)	chr21	40990140	40990807
chr17:32731607-32732425	-1.22289	0.600269	0.0094093	0.102137	Down2NoFDR	.	MYO1D	MYO1D	Intron	chr17	32731607	32732425
chr8:142102878-142103770	-1.22286	-0.157569	0.00471905	0.071456	Down2NoFDR	.	.	LINC00051	Dis3 (3' distal regions)	chr8	142102878	142103770
chr19:29768671-29769222	-1.22286	-0.690393	0.0170372	0.140279	Down2NoFDR	.	CCNE1	CCNE1	Dis5 (5' distal regions)	chr19	29768671	29769222
chr11:50183184-50183835	-1.22285	-0.0242995	0.0116085	0.114401	Down2NoFDR	.	.	GTF2IP11	Promoter.Up	chr11	50183184	50183835
chr13:99895619-99896149	-1.22254	-1.1033	0.0685898	0.282155	Other	.	CLYBL	CLYBL	Exon	chr13	99895619	99896149
chr1:3307993-3309042	-1.22242	0.308214	0.0048413	0.0724033	Down2NoFDR	.	.	PRDM16	Promoter.Down	chr1	3307993	3309042
chr7:5620376-5621095	-1.22239	-0.185891	0.033514	0.201067	Down2NoFDR	.	FSCN1, RNF216	FSCN1	Exon	chr7	5620376	5621095
chr1:81178493-81179118	-1.22237	-0.283431	0.0370465	0.211196	Down2NoFDR	.	.	RPL7P10	Dis5 (5' distal regions)	chr1	81178493	81179118
chr19:45957239-45957883	-1.22226	-0.290211	0.00943493	0.10229	Down2NoFDR	.	CCDC61, NANOS2, NOVA2	NOVA2	Intron	chr19	45957239	45957883
chr12:131474015-131474853	-1.22212	0.251185	0.0428384	0.226009	Down2NoFDR	.	.	LINC02370	Exon	chr12	131474015	131474853
chrX:21657938-21659199	-1.22202	0.35628	0.00321604	0.0599821	Down2NoFDR	KLHL34	.	KLHL34	Promoter.Up	chrX	21657938	21659199
chr16:23319727-23320321	-1.22196	-0.461192	0.0426037	0.225491	Down2NoFDR	.	SCNN1B	SCNN1B	Intron	chr16	23319727	23320321
chr13:20141932-20142217	-1.22167	-1.79758	0.0272953	0.181112	Down2NoFDR	.	GJA3, GJB2, LINC00556, LINC01072, PPIAP28	GJA3	Exon	chr13	20141932	20142217
chr19:3648104-3649027	-1.22149	0.434362	0.0056947	0.0784529	Down2NoFDR	PIP5K1C	.	PIP5K1C	Promoter.Down	chr19	3648104	3649027
chr2:105250843-105251680	-1.22064	-0.143396	0.0597081	0.264881	Other	.	GPR45	GPR45	Promoter.Up	chr2	105250843	105251680
chr11:134026692-134027313	-1.22062	-0.448634	0.0137625	0.125343	Down2NoFDR	.	JAM3	JAM3	Promoter.Up	chr11	134026692	134027313
chr2:151875601-151876142	-1.22055	-0.630994	0.0426375	0.225558	Down2NoFDR	CACNB4	.	CACNB4	Promoter.Up	chr2	151875601	151876142
chr2:487343-487968	-1.22046	-0.649212	0.0162836	0.137096	Down2NoFDR	.	LINC01874	LINC01874	Dis5 (5' distal regions)	chr2	487343	487968
chr8:121667360-121668023	-1.22044	-0.141917	0.100678	0.336956	Other	.	HAS2, HAS2-AS1	HAS2-AS1	Intron	chr8	121667360	121668023
chr13:100552961-100553340	-1.22042	-1.22549	0.0382068	0.214352	Down2NoFDR	.	GGACT, PCCA, RPS26P47	RPS26P47	Intron	chr13	100552961	100553340
chr4:133739212-133739944	-1.22027	-0.388207	0.0136563	0.124837	Down2NoFDR	.	.	PABPC4L	Intergenic	chr4	133739212	133739944
chr16:14935152-14935709	-1.22023	-0.262525	0.0142054	0.127444	Down2NoFDR	NPIPA1	.	NPIPA1	Promoter.Up	chr16	14935152	14935709
chr20:46613368-46613905	-1.22008	-0.276883	0.0266113	0.178584	Down2NoFDR	SLC13A3	.	SLC13A3	Promoter.Up	chr20	46613368	46613905
chr1:204926590-204927157	-1.22004	-0.557361	0.0558098	0.256363	Other	.	NFASC	NFASC	Intron	chr1	204926590	204927157
chr21:18002700-18003118	-1.22001	-0.842552	0.025068	0.172924	Down2NoFDR	.	.	CHODL	Intron	chr21	18002700	18003118
chr21:45725422-45726278	-1.21956	-0.0716067	0.0156793	0.134137	Down2NoFDR	.	PCBP3	PCBP3	Intron	chr21	45725422	45726278
chr16:159561-161403	-1.21954	1.38874	0.00296227	0.0577019	Down2NoFDR	HBZP1	.	HBZP1	Promoter.Up	chr16	159561	161403
chr22:48268322-48269202	-1.21934	0.0124332	0.014312	0.127965	Down2NoFDR	.	.	Z72006.1	Dis5 (5' distal regions)	chr22	48268322	48269202
chr10:127736056-127737079	-1.21934	0.161903	0.0263151	0.177468	Down2NoFDR	FOXI2	.	FOXI2	Promoter.Up	chr10	127736056	127737079
chr22:25796863-25797317	-1.21895	-0.821694	0.0243544	0.170257	Down2NoFDR	.	MYO18B	MYO18B	Intron	chr22	25796863	25797317
chr6:111866306-111866665	-1.21893	-0.828268	0.0306788	0.192449	Down2NoFDR	.	FYN, LINC02527	FYN	Intron	chr6	111866306	111866665
chr5:5712853-5713392	-1.21886	-0.478873	0.00804968	0.094161	Down2NoFDR	.	.	ICE1	Dis3 (3' distal regions)	chr5	5712853	5713392
chr18:77690179-77690805	-1.21885	-0.418897	0.0165404	0.138281	Down2NoFDR	.	.	BDP1P	Dis5 (5' distal regions)	chr18	77690179	77690805
chr2:154577037-154577724	-1.21885	-0.305074	0.054772	0.254208	Other	.	.	KCNJ3	Dis5 (5' distal regions)	chr2	154577037	154577724
chr12:10568260-10568607	-1.21878	-0.583628	0.0371735	0.211488	Down2NoFDR	.	KLRA1P, LINC02446, MAGOHB, SLC25A39P2	LINC02446	Intron	chr12	10568260	10568607
chr9:34038066-34039385	-1.21858	0.859704	0.00656678	0.0845796	Down2NoFDR	.	UBAP2	UBAP2	Intron	chr9	34038066	34039385
chr2:28881061-28881431	-1.21855	-0.904353	0.135447	0.384699	Other	.	RF00019, SPDYA, TRMT61B, WDR43	TRMT61B	Dis5 (5' distal regions)	chr2	28881061	28881431
chrX:104564347-104564716	-1.21846	-1.12896	0.0951229	0.328269	Other	IL1RAPL2	.	IL1RAPL2	Promoter.Up	chrX	104564347	104564716
chrX:115210218-115210778	-1.21844	-0.495217	0.011107	0.1118	Down2NoFDR	.	LRCH2, RBMXL3, RPL36P18	RPL36P18	Intron	chrX	115210218	115210778
chr18:9296674-9297508	-1.21838	0.596224	0.0118059	0.115489	Down2NoFDR	.	RF00019, TWSG1	TWSG1	Dis5 (5' distal regions)	chr18	9296674	9297508
chr22:41461469-41461842	-1.21796	-0.71375	0.0140911	0.126876	Down2NoFDR	.	ACO2, PHF5A, TOB2	PHF5A	Intron	chr22	41461469	41461842
chr3:171581996-171582587	-1.21784	-0.483266	0.0396862	0.217993	Down2NoFDR	.	PLD1	PLD1	Dis3 (3' distal regions)	chr3	171581996	171582587
chr22:48589882-48590267	-1.21776	-1.08186	0.0396221	0.217875	Down2NoFDR	.	TAFA5, Z84468.1	TAFA5	Intron	chr22	48589882	48590267
chr8:114459451-114459822	-1.21776	-0.871702	0.0331188	0.199944	Down2NoFDR	.	.	CARSP2	Intergenic	chr8	114459451	114459822
chr22:49638752-49639499	-1.21765	-0.241834	0.0508741	0.245373	Other	.	C22orf34, Z97192.3, Z97192.4	C22orf34	Intron	chr22	49638752	49639499
chr7:157010531-157011815	-1.21756	0.623362	0.00505919	0.0738815	Down2NoFDR	MNX1, MNX1-AS1	.	MNX1	Promoter.Up	chr7	157010531	157011815
chr1:4309846-4310927	-1.21744	0.291977	0.00493515	0.0730198	Down2NoFDR	.	.	LINC01777	Intergenic	chr1	4309846	4310927
chr8:142235799-142236082	-1.21732	-1.30884	0.101597	0.338343	Other	.	LINC00051, TSNARE1	LINC00051	Intron	chr8	142235799	142236082
chr5:176872573-176873347	-1.21731	-0.365126	0.0161428	0.136431	Down2NoFDR	.	HK3, UIMC1, UNC5A	HK3	Intron	chr5	176872573	176873347
chr1:9771992-9772583	-1.2173	-0.258217	0.0159465	0.135482	Down2NoFDR	.	CLSTN1, MZT1P1	MZT1P1	Intron	chr1	9771992	9772583
chr7:752003-752635	-1.21727	-0.34796	0.025301	0.173904	Down2NoFDR	.	DNAAF5, PRKAR1B	DNAAF5	Intron	chr7	752003	752635
chr1:81504601-81505401	-1.21717	-0.106037	0.0386651	0.215439	Down2NoFDR	.	.	MED28P8	Promoter.Up	chr1	81504601	81505401
chr22:15688193-15688532	-1.21714	-1.02489	0.0414662	0.222713	Down2NoFDR	POTEH	.	POTEH	Promoter.Up	chr22	15688193	15688532
chr1:230795011-230795647	-1.2171	-0.408016	0.00908425	0.100149	Down2NoFDR	.	CAPN9	CAPN9	Promoter.Up	chr1	230795011	230795647
chr6:24596048-24596542	-1.21706	-0.795377	0.0914463	0.322252	Other	KRT8P43	.	KRT8P43	Promoter.Up	chr6	24596048	24596542
chr4:759818-760225	-1.21692	-0.478639	0.0470616	0.236627	Down2NoFDR	.	CPLX1, PCGF3	PCGF3	Exon	chr4	759818	760225
chr2:109433609-109434740	-1.2169	0.599096	0.00243846	0.0533632	Down2NoFDR	.	.	SEPT10	Intron	chr2	109433609	109434740
chr14:34411180-34412112	-1.21678	0.237699	0.0666579	0.278553	Other	.	.	SPTSSA	Intron	chr14	34411180	34412112
chr16:7653701-7654152	-1.21669	-0.96049	0.0245794	0.171095	Down2NoFDR	RBFOX1	.	RBFOX1	Promoter.Up	chr16	7653701	7654152
chr12:56767228-56767530	-1.21667	-1.14092	0.0696921	0.284082	Other	.	HSD17B6, NACA, PRIM1	HSD17B6	Intron	chr12	56767228	56767530
chr12:93881977-93882441	-1.21661	-0.657143	0.0281188	0.18394	Down2NoFDR	.	CRADD	CRADD	Intron	chr12	93881977	93882441
chr1:22582906-22583437	-1.21659	-0.739544	0.0267886	0.179306	Down2NoFDR	.	EPHA8	EPHA8	Intron	chr1	22582906	22583437
chr9:134736833-134737377	-1.21654	-0.594474	0.0137847	0.125463	Down2NoFDR	.	COL5A1	COL5A1	Intron	chr9	134736833	134737377
chr18:7230753-7231972	-1.21651	0.343113	0.0138796	0.12587	Down2NoFDR	LRRC30	.	LRRC30	Promoter.Up	chr18	7230753	7231972
chr6:137495296-137496149	-1.21651	0.251836	0.0058244	0.0794491	Down2NoFDR	OLIG3	.	OLIG3	Promoter.Up	chr6	137495296	137496149
chr8:28481463-28481791	-1.21645	-0.986559	0.0290771	0.187232	Down2NoFDR	FBXO16	.	FBXO16	Promoter.Down	chr8	28481463	28481791
chrX:101738863-101739195	-1.2164	-1.19502	0.0379935	0.213747	Down2NoFDR	.	FO082842.1	FO082842.1	Dis5 (5' distal regions)	chrX	101738863	101739195
chr14:24132152-24132629	-1.21638	-0.44022	0.0579042	0.260885	Other	FITM1	.	FITM1	Promoter.Down	chr14	24132152	24132629
chr9:77647359-77649174	-1.21637	1.5514	0.0075984	0.0912972	Down2NoFDR	GNA14	.	GNA14	Promoter.Up	chr9	77647359	77649174
chrX:97275523-97276165	-1.21623	-0.595978	0.0657657	0.276875	Other	.	.	RF00017	Intron	chrX	97275523	97276165
[truncated: 201,260+ more rows]
