# Supplementary material for: Deciphering resistance mechanisms to auxin-inducible protein degradation in mammalian cells
Source: J Biol Chem. 2026 Jun 4;302(7):113232. doi: 10.1016/j.jbc.2026.113232 (PMC13325307; doi:10.1016/j.jbc.2026.113232)
Supplement: Supplementary Table S4 [file mmc5.xlsx]

## Sheet: Figure 1C
Supplementary Table S4. Raw data associated with figures.
Zeocin only					with 5-Ph-IAA/Zeocin
C5	C20	C26	C3.2	C17.2	C5	C20	C26	C3.2	C17.2
5.9	5.4	5.5	6	5.6	2.9	2.6	3.3	2.9	4.5

## Sheet: Figure 4F
	Time (Days)	with 5-Ph-IAA			without 5-Ph-IAA
Day 1	0	1.2	1.2	1.2	1.2	1.2	1.2
Day2	2	2.08	1.56	2.02	1.74	2	1.76
Day 3	3	2.74	2.34	2.56	6.62	5.94	5.56
Day 6	6	1.54	1.94	1.82	22.96	23.48	27.48
Day 8	8	1.32	1.12	1.28
Day 10	10	0.72	1.08	1.12
Day 13	13	1.42	1.4	1.14
Day 15	15	2.56	2.4	2
Day 17	17	9.24	9.26	6.42
Day 20	20	23.44	24.72	21.8

## Sheet: Supplementary Figure S1C
parental		resistant
0.806595		0.070508
1.12653		0.070335
1.10053		0.06809

## Sheet: Supplementary Figure S1D
	C3.2	C17.2
Day 25	24.7	38.9
Day 29	35	67
Day 34	200	180

## Sheet: Supplementary Figure S6E
Dasatinib Log10 (uM)	BCR-ABL					SEM					K562
1	0.368324	1.00402	2.86885	2.18818	2.47423	99.7925	95.5823	99.3763	97.9339	90.1734	25.1724	23.229	23.5195	24.5066	24.6732
0	13.628	14.257	15.7787	15.3173	17.5258	101.037	95.7831	103.742	101.446	100.193	43.4483	40.8567	37.9019	41.2829	41.8301
-1	75.1381	70.6827	69.4672	71.3348	74.0206	102.905	97.3896	99.5842	103.306	103.468	100.862	93.4102	93.0626	94.5724	102.451
-2	91.8969	95.1807	97.1312	96.9365	96.2887	100.83	99.5984	99.7921	101.24	99.2293	121.207	112.191	105.753	110.855	113.725
-3	93.0018	98.1928	97.541	103.282	97.3196	95.8506	97.7912	104.782	97.1074	93.8343	103.448	94.5634	97.6311	99.3421	103.105

## Sheet: Supplementary Figure S6I
	Day 2			Day 5			Day 8
sgNT	0.958989	1.03315	1.00787	1.03315	1.21011	1.24382	1.2809	1.23539	1.1764
sgMyc	0.985145	0.960516	1.05434	0.547694	0.611024	0.58405	0.334246	0.289679	0.405786
sgCtcf-1	0.958861	1.02532	1.01582	0.568671	0.523101	0.566772	0.208861	0.174684	0.19462
sgCtcf-2	1	1	1	0.5	0.501695	0.436441	0.19661	0.149153	0.159322
sgCtcf-3	0.993921	0.984802	1.02128	0.405775	0.41307	0.403951	0.115805	0.126748	0.1231

## Sheet: Supplementary Figure S7A
Dasatinib Log10(uM)	BCR-ABL parental					BCR-ABL resistant					SEM
2	4.07227	5.64374	3.39703	5.48689	4.28098	4.92126	4.49679	5.27344	8.24295	0.553506	94.9245	104.999	103.355	99.8695	91.3664
1	1.63464	3.14521	3.70033	2.17064	1.71842	2.3622	2.14133	1.95312	3.2538	1.66052	99.1737	109.34	103.086	106.395	101.627
0	4.35905	4.32099	4.61025	2.92433	4.58245	3.34646	4.49679	2.92969	2.60304	2.58303	102.597	104.867	104.562	100.914	97.1221
-1	51.2475	48.4127	53.2909	51.3114	43.1715	50	53.7473	52.5391	58.5683	54.428	102.833	108.682	103.623	102.48	103.253
-2	94.9814	95.8848	93.4789	97.4374	85.3783	90.748	106.21	92.9688	108.46	89.6679	99.1737	103.025	102.952	95.693	99.3744

## Sheet: Supplementary Figure S7D
Day 7	Day 14	Day 19
0.041	2.74	12
0.061	8.28	25.7
0.00961	6.84	31.6

## Sheet: Supplementary Figure S7F
Neg (mg/g)	DP (mg/g)
1	7.1
1.5	10.1
	5.8
